# Supplementary material for: Towards pump–probe single-crystal XFEL refinements for small-unit-cell systems
Source: IUCrJ. 2023 Jan 1;10(Pt 1):103–17. doi: 10.1107/S2052252522011782 (PMC9812214; doi:10.1107/S2052252522011782)
Supplement: Supplementary file 1 [file m-10-00103-sup1.cif]

data_SACLA
_audit_creation_date               2022-11-30
_audit_creation_method
;
Olex2 1.5
(compiled 2021.07.19 svn.r715e62df for OlexSys, GUI svn.r6383)
;
_shelx_SHELXL_version_number       '2018/3'
_audit_contact_author_address      ?
_audit_contact_author_email        ?
_audit_contact_author_name         ''
_audit_contact_author_phone        ?
_publ_contact_author_id_orcid      ?
_publ_section_references
;
Dolomanov, O.V., Bourhis, L.J., Gildea, R.J, Howard, J.A.K. & Puschmann, H.
 (2009), J. Appl. Cryst. 42, 339-341.

Sheldrick, G.M. (2008). Acta Cryst. A64, 112-122.
;
_chemical_name_common              ?
_chemical_name_systematic          ?
_chemical_formula_moiety           'K4 O20 P8 Pt2'
_chemical_formula_sum              'H12 K4 O22 P8 Pt2'
_chemical_formula_weight           1158.44
_chemical_melting_point            ?
loop_
  _atom_type_symbol
  _atom_type_description
  _atom_type_scat_dispersion_real
  _atom_type_scat_dispersion_imag
  _atom_type_scat_source
 'O' 'O' 0.0086 0.0064 'International Tables Vol C Tables 4.2.6.8 and 6.1.1.4'
 'H' 'H' 0.0000 0.0000 'International Tables Vol C Tables 4.2.6.8 and 6.1.1.4'
 'P' 'P' 0.0952 0.0997 'International Tables Vol C Tables 4.2.6.8 and 6.1.1.4'
 'K' 'K' 0.1877 0.2633 'International Tables Vol C Tables 4.2.6.8 and 6.1.1.4'
 'Pt' 'Pt' -2.6112 8.7631
 'International Tables Vol C Tables 4.2.6.8 and 6.1.1.4'

_shelx_space_group_comment
;
The symmetry employed for this shelxl refinement is uniquely defined
by the following loop, which should always be used as a source of
symmetry information in preference to the above space-group names.
They are only intended as comments.
;
_space_group_crystal_system        'tetragonal'
_space_group_IT_number             87
_space_group_name_H-M_alt          'I 4/m'
_space_group_name_Hall             '-I 4'
loop_
  _space_group_symop_operation_xyz
 'x, y, z'
 '-y, x, z'
 '-x, -y, z'
 'y, -x, z'
 'x+1/2, y+1/2, z+1/2'
 '-y+1/2, x+1/2, z+1/2'
 '-x+1/2, -y+1/2, z+1/2'
 'y+1/2, -x+1/2, z+1/2'
 '-x, -y, -z'
 'y, -x, -z'
 'x, y, -z'
 '-y, x, -z'
 '-x+1/2, -y+1/2, -z+1/2'
 'y+1/2, -x+1/2, -z+1/2'
 'x+1/2, y+1/2, -z+1/2'
 '-y+1/2, x+1/2, -z+1/2'

_cell_length_a                     9.3113(13)
_cell_length_b                     9.3113(13)
_cell_length_c                     15.955(3)
_cell_angle_alpha                  90
_cell_angle_beta                   90
_cell_angle_gamma                  90
_cell_volume                       1383.3(5)
_cell_formula_units_Z              2
_cell_measurement_reflns_used      ?
_cell_measurement_temperature      293(2)
_cell_measurement_theta_max        ?
_cell_measurement_theta_min        ?
_shelx_estimated_absorpt_T_max     ?
_shelx_estimated_absorpt_T_min     ?
_exptl_absorpt_coefficient_mu      11.990
_exptl_absorpt_correction_T_max    ?
_exptl_absorpt_correction_T_min    ?
_exptl_absorpt_correction_type     none
_exptl_absorpt_process_details     ?
_exptl_absorpt_special_details     ?
_exptl_crystal_colour              ?
_exptl_crystal_density_diffrn      2.781
_exptl_crystal_density_meas        ?
_exptl_crystal_density_method      ?
_exptl_crystal_description         ?
_exptl_crystal_F_000               1080
_exptl_crystal_size_max            ?
_exptl_crystal_size_mid            ?
_exptl_crystal_size_min            ?
_exptl_transmission_factor_max     ?
_exptl_transmission_factor_min     ?
_diffrn_reflns_av_R_equivalents    0.2645
_diffrn_reflns_av_unetI/netI       0.0333
_diffrn_reflns_Laue_measured_fraction_full  0.799
_diffrn_reflns_Laue_measured_fraction_max  0.738
_diffrn_reflns_limit_h_max         10
_diffrn_reflns_limit_h_min         -10
_diffrn_reflns_limit_k_max         10
_diffrn_reflns_limit_k_min         -10
_diffrn_reflns_limit_l_max         17
_diffrn_reflns_limit_l_min         -17
_diffrn_reflns_number              92219
_diffrn_reflns_point_group_measured_fraction_full  0.799
_diffrn_reflns_point_group_measured_fraction_max  0.738
_diffrn_reflns_theta_full          25.950
_diffrn_reflns_theta_max           26.636
_diffrn_reflns_theta_min           3.175
_diffrn_ambient_temperature        293(2)
_diffrn_detector_area_resol_mean   ?
_diffrn_measured_fraction_theta_full  0.799
_diffrn_measured_fraction_theta_max  0.738
_diffrn_measurement_device_type    'Bruker APEX-II CCD'
_diffrn_measurement_method         '\w scans'
_diffrn_radiation_type             ?
_diffrn_radiation_wavelength       0.72932
_diffrn_source                     ?
_diffrn_standards_number           0
_reflns_Friedel_coverage           0.000
_reflns_Friedel_fraction_full      .
_reflns_Friedel_fraction_max       .
_reflns_number_gt                  526
_reflns_number_total               526
_reflns_special_details
;
 Reflections were merged by SHELXL according to the crystal
 class for the calculation of statistics and refinement.
 
 _reflns_Friedel_fraction is defined as the number of unique
 Friedel pairs measured divided by the number that would be
 possible theoretically, ignoring centric projections and
 systematic absences.
;
_reflns_threshold_expression       'I > 2\s(I)'
_computing_cell_refinement         ?
_computing_data_collection         ?
_computing_data_reduction          ?
_computing_molecular_graphics      'Olex2 1.5 (Dolomanov et al., 2009)'
_computing_publication_material    'Olex2 1.5 (Dolomanov et al., 2009)'
_computing_structure_refinement    'XL  (Sheldrick, 2008)'
_computing_structure_solution      'XS  (Sheldrick, 2008)'
_refine_diff_density_max           3.833
_refine_diff_density_min           -2.111
_refine_diff_density_rms           0.580
_refine_ls_extinction_coef         29623(2330)
_refine_ls_extinction_expression  
 'Fc^*^=kFc[1+0.001xFc^2^\l^3^/sin(2\q)]^-1/4^'
_refine_ls_extinction_method       'SHELXL-2018/3 (Sheldrick 2018)'
_refine_ls_goodness_of_fit_ref     1.195
_refine_ls_hydrogen_treatment      undef
_refine_ls_matrix_type             full
_refine_ls_number_parameters       46
_refine_ls_number_reflns           526
_refine_ls_number_restraints       0
_refine_ls_R_factor_all            0.0909
_refine_ls_R_factor_gt             0.0909
_refine_ls_restrained_S_all        1.195
_refine_ls_shift/su_max            0.000
_refine_ls_shift/su_mean           0.000
_refine_ls_structure_factor_coef   Fsqd
_refine_ls_weighting_details      
 'w=1/[\s^2^(Fo^2^)+(0.1802P)^2^+43.3637P] where P=(Fo^2^+2Fc^2^)/3'
_refine_ls_weighting_scheme        calc
_refine_ls_wR_factor_gt            0.2353
_refine_ls_wR_factor_ref           0.2353
_refine_special_details            ?
_olex2_refinement_description
;
1. Others
 Fixed Sof: K4(0.25)
;
_atom_sites_solution_hydrogens     .
_atom_sites_solution_primary       heavy
_atom_sites_solution_secondary     ?
loop_
  _atom_site_label
  _atom_site_type_symbol
  _atom_site_fract_x
  _atom_site_fract_y
  _atom_site_fract_z
  _atom_site_U_iso_or_equiv
  _atom_site_adp_type
  _atom_site_occupancy
  _atom_site_site_symmetry_order
  _atom_site_calc_flag
  _atom_site_refinement_flags_posn
  _atom_site_refinement_flags_adp
  _atom_site_refinement_flags_occupancy
  _atom_site_disorder_assembly
  _atom_site_disorder_group
 Pt1 Pt 0.500000 0.500000 0.59050(16) 0.0280(17) Uani 1 4 d S T P . .
 K2 K 0.500000 0.000000 0.750000 0.031(4) Uani 1 4 d S T P . .
 P3 P 0.5021(14) 0.2553(13) 0.5912(5) 0.033(3) Uani 1 1 d . . . . .
 K4 K 0.778(3) -0.001(4) 0.500000 0.050(7) Uani 0.5 2 d S T P . .
 O6 O 0.632(3) 0.186(3) 0.633(3) 0.054(9) Uani 1 1 d . . . . .
 O7 O 0.366(3) 0.173(3) 0.635(2) 0.050(8) Uani 1 1 d . . . . .
 O5 O 0.524(11) 0.186(5) 0.500000 0.11(3) Uani 1 2 d S T P . .

loop_
  _atom_site_aniso_label
  _atom_site_aniso_U_11
  _atom_site_aniso_U_22
  _atom_site_aniso_U_33
  _atom_site_aniso_U_23
  _atom_site_aniso_U_13
  _atom_site_aniso_U_12
 Pt1 0.0300(19) 0.0300(19) 0.024(2) 0.000 0.000 0.000
 K2 0.032(6) 0.032(6) 0.029(9) 0.000 0.000 0.000
 P3 0.047(7) 0.026(6) 0.026(6) 0.007(4) -0.001(4) -0.003(5)
 K4 0.038(15) 0.07(2) 0.042(16) 0.000 0.000 -0.019(13)
 O6 0.035(17) 0.036(17) 0.09(3) 0.028(17) 0.017(17) 0.019(13)
 O7 0.046(18) 0.042(18) 0.06(2) 0.013(15) -0.017(16) -0.021(14)
 O5 0.26(10) 0.02(3) 0.06(4) 0.000 0.000 -0.02(4)

_geom_special_details
;
 All esds (except the esd in the dihedral angle between two l.s. planes)
 are estimated using the full covariance matrix.  The cell esds are taken
 into account individually in the estimation of esds in distances, angles
 and torsion angles; correlations between esds in cell parameters are only
 used when they are defined by crystal symmetry.  An approximate (isotropic)
 treatment of cell esds is used for estimating esds involving l.s. planes.
;
loop_
  _geom_bond_atom_site_label_1
  _geom_bond_atom_site_label_2
  _geom_bond_distance
  _geom_bond_site_symmetry_2
  _geom_bond_publ_flag
 Pt1 Pt1 2.888(5) 9_666 ?
 Pt1 P3 2.279(12) 2_655 ?
 Pt1 P3 2.278(12) . ?
 Pt1 P3 2.279(12) 3_665 ?
 Pt1 P3 2.279(12) 4_565 ?
 K2 P3 3.474(10) 16_546 ?
 K2 P3 3.474(10) 3_655 ?
 K2 P3 3.474(10) 14_556 ?
 K2 P3 3.474(10) . ?
 K2 O6 2.83(3) 14_556 ?
 K2 O6 2.83(3) 3_655 ?
 K2 O6 2.83(3) 16_546 ?
 K2 O6 2.83(3) . ?
 K2 O7 2.74(3) 14_556 ?
 K2 O7 2.74(3) 3_655 ?
 K2 O7 2.74(3) 16_546 ?
 K2 O7 2.74(3) . ?
 P3 K4 3.80(3) . ?
 P3 K4 3.81(3) 9_656 ?
 P3 O6 1.52(3) . ?
 P3 O7 1.64(3) . ?
 P3 O5 1.60(3) . ?
 K4 K4 2.92(4) 2_645 ?
 K4 K4 2.92(4) 10_666 ?
 K4 O6 3.06(5) 11_556 ?
 K4 O6 3.06(5) . ?
 K4 O7 3.00(4) 3_655 ?
 K4 O7 3.00(4) 9_656 ?
 K4 O5 3.30(9) 9_656 ?
 K4 O5 2.94(9) . ?

loop_
  _geom_angle_atom_site_label_1
  _geom_angle_atom_site_label_2
  _geom_angle_atom_site_label_3
  _geom_angle
  _geom_angle_site_symmetry_1
  _geom_angle_site_symmetry_3
  _geom_angle_publ_flag
 P3 Pt1 Pt1 90.3(2) . 9_666 ?
 P3 Pt1 Pt1 90.3(2) 4_565 9_666 ?
 P3 Pt1 Pt1 90.3(2) 2_655 9_666 ?
 P3 Pt1 Pt1 90.3(2) 3_665 9_666 ?
 P3 Pt1 P3 89.999(4) 3_665 4_565 ?
 P3 Pt1 P3 89.998(4) . 4_565 ?
 P3 Pt1 P3 89.999(3) . 2_655 ?
 P3 Pt1 P3 179.4(4) 2_655 4_565 ?
 P3 Pt1 P3 179.4(4) . 3_665 ?
 P3 Pt1 P3 89.999(4) 3_665 2_655 ?
 P3 K2 P3 122.1(2) 14_556 . ?
 P3 K2 P3 122.1(2) 3_655 16_546 ?
 P3 K2 P3 86.4(4) 14_556 16_546 ?
 P3 K2 P3 122.1(2) 14_556 3_655 ?
 P3 K2 P3 86.4(4) 3_655 . ?
 P3 K2 P3 122.1(2) 16_546 . ?
 O6 K2 P3 100.8(8) 14_556 3_655 ?
 O6 K2 P3 100.8(8) . 14_556 ?
 O6 K2 P3 100.8(8) 16_546 . ?
 O6 K2 P3 140.9(7) 16_546 3_655 ?
 O6 K2 P3 86.5(8) 3_655 . ?
 O6 K2 P3 86.5(8) . 3_655 ?
 O6 K2 P3 140.9(7) . 16_546 ?
 O6 K2 P3 25.4(7) 14_556 14_556 ?
 O6 K2 P3 25.4(7) . . ?
 O6 K2 P3 100.8(8) 3_655 16_546 ?
 O6 K2 P3 140.9(7) 14_556 . ?
 O6 K2 P3 86.5(8) 16_546 14_556 ?
 O6 K2 P3 140.9(7) 3_655 14_556 ?
 O6 K2 P3 25.4(7) 16_546 16_546 ?
 O6 K2 P3 25.4(7) 3_655 3_655 ?
 O6 K2 P3 86.5(8) 14_556 16_546 ?
 O6 K2 O6 115.9(10) 3_655 14_556 ?
 O6 K2 O6 115.9(10) 14_556 . ?
 O6 K2 O6 115.9(10) 16_546 . ?
 O6 K2 O6 115.9(10) 3_655 16_546 ?
 O6 K2 O6 97.3(17) 14_556 16_546 ?
 O6 K2 O6 97.3(17) 3_655 . ?
 O7 K2 P3 27.4(7) 16_546 16_546 ?
 O7 K2 P3 85.0(8) 14_556 16_546 ?
 O7 K2 P3 143.3(6) 16_546 . ?
 O7 K2 P3 100.0(8) . 16_546 ?
 O7 K2 P3 85.0(8) 3_655 . ?
 O7 K2 P3 27.4(7) 14_556 14_556 ?
 O7 K2 P3 27.4(7) . . ?
 O7 K2 P3 85.0(8) 16_546 14_556 ?
 O7 K2 P3 143.3(6) 3_655 16_546 ?
 O7 K2 P3 100.0(8) 14_556 . ?
 O7 K2 P3 100.0(8) 3_655 14_556 ?
 O7 K2 P3 143.3(6) 14_556 3_655 ?
 O7 K2 P3 143.3(6) . 14_556 ?
 O7 K2 P3 100.0(8) 16_546 3_655 ?
 O7 K2 P3 85.0(8) . 3_655 ?
 O7 K2 P3 27.4(7) 3_655 3_655 ?
 O7 K2 O6 84.7(13) 14_556 . ?
 O7 K2 O6 52.8(9) 14_556 14_556 ?
 O7 K2 O6 73.8(10) 14_556 16_546 ?
 O7 K2 O6 73.8(10) 3_655 . ?
 O7 K2 O6 73.8(10) 16_546 14_556 ?
 O7 K2 O6 167.3(8) 16_546 . ?
 O7 K2 O6 52.8(9) 16_546 16_546 ?
 O7 K2 O6 52.8(9) . . ?
 O7 K2 O6 84.7(12) 3_655 14_556 ?
 O7 K2 O6 167.3(8) 14_556 3_655 ?
 O7 K2 O6 167.3(8) . 14_556 ?
 O7 K2 O6 52.8(9) 3_655 3_655 ?
 O7 K2 O6 167.3(8) 3_655 16_546 ?
 O7 K2 O6 84.7(13) 16_546 3_655 ?
 O7 K2 O6 73.8(10) . 3_655 ?
 O7 K2 O6 84.7(12) . 16_546 ?
 O7 K2 O7 116.5(9) 16_546 . ?
 O7 K2 O7 116.5(9) 14_556 3_655 ?
 O7 K2 O7 116.5(9) 3_655 16_546 ?
 O7 K2 O7 116.5(9) 14_556 . ?
 O7 K2 O7 96.1(16) 3_655 . ?
 O7 K2 O7 96.1(16) 14_556 16_546 ?
 Pt1 P3 K2 133.4(4) . . ?
 Pt1 P3 K4 129.3(6) . . ?
 Pt1 P3 K4 127.8(7) . 9_656 ?
 K2 P3 K4 81.4(4) . 9_656 ?
 K2 P3 K4 81.5(4) . . ?
 K4 P3 K4 85.8(7) . 9_656 ?
 O6 P3 Pt1 115.7(14) . . ?
 O6 P3 K2 52.8(12) . . ?
 O6 P3 K4 50.5(16) . . ?
 O6 P3 K4 116.5(15) . 9_656 ?
 O6 P3 O7 103.2(17) . . ?
 O6 P3 O5 97(3) . . ?
 O7 P3 Pt1 117.5(14) . . ?
 O7 P3 K2 50.5(11) . . ?
 O7 P3 K4 49.1(13) . 9_656 ?
 O7 P3 K4 113.2(14) . . ?
 O5 P3 Pt1 113.4(16) . . ?
 O5 P3 K2 112.8(17) . . ?
 O5 P3 K4 60(3) . 9_656 ?
 O5 P3 K4 47(3) . . ?
 O5 P3 O7 108(3) . . ?
 P3 K4 P3 94.2(7) . 9_656 ?
 P3 K4 P3 77.3(6) 11_556 9_656 ?
 P3 K4 P3 77.3(6) . 3_655 ?
 P3 K4 P3 94.2(7) 11_556 3_655 ?
 P3 K4 P3 45.0(5) 11_556 . ?
 P3 K4 P3 44.9(4) 9_656 3_655 ?
 K4 K4 P3 91.6(12) 10_666 11_556 ?
 K4 K4 P3 157.4(3) 2_645 . ?
 K4 K4 P3 92.9(14) 2_645 9_656 ?
 K4 K4 P3 157.4(3) 2_645 11_556 ?
 K4 K4 P3 157.3(3) 10_666 9_656 ?
 K4 K4 P3 92.9(14) 2_645 3_655 ?
 K4 K4 P3 157.3(3) 10_666 3_655 ?
 K4 K4 P3 91.6(12) 10_666 . ?
 K4 K4 K4 90.000(5) 10_666 2_645 ?
 K4 K4 O6 135.7(8) 2_645 11_556 ?
 K4 K4 O6 135.7(8) 2_645 . ?
 K4 K4 O6 84.7(12) 10_666 11_556 ?
 K4 K4 O6 84.7(12) 10_666 . ?
 K4 K4 O7 133.9(7) 10_666 9_656 ?
 K4 K4 O7 86.8(14) 2_645 9_656 ?
 K4 K4 O7 86.8(14) 2_645 3_655 ?
 K4 K4 O7 133.9(7) 10_666 3_655 ?
 K4 K4 O5 172(2) 2_645 . ?
 K4 K4 O5 98(2) 10_666 . ?
 K4 K4 O5 104(2) 2_645 9_656 ?
 K4 K4 O5 166(2) 10_666 9_656 ?
 O6 K4 P3 108.2(10) . 9_656 ?
 O6 K4 P3 108.2(10) 11_556 3_655 ?
 O6 K4 P3 77.5(7) . 3_655 ?
 O6 K4 P3 66.8(10) 11_556 . ?
 O6 K4 P3 66.8(10) . 11_556 ?
 O6 K4 P3 77.5(7) 11_556 9_656 ?
 O6 K4 P3 22.6(8) . . ?
 O6 K4 P3 22.6(8) 11_556 11_556 ?
 O6 K4 O6 87.6(16) . 11_556 ?
 O6 K4 O5 85.3(13) 11_556 9_656 ?
 O6 K4 O5 85.3(13) . 9_656 ?
 O7 K4 P3 24.3(7) 3_655 3_655 ?
 O7 K4 P3 24.3(7) 9_656 9_656 ?
 O7 K4 P3 107.9(11) 3_655 11_556 ?
 O7 K4 P3 68.7(8) 9_656 3_655 ?
 O7 K4 P3 68.7(8) 3_655 9_656 ?
 O7 K4 P3 107.9(11) 9_656 . ?
 O7 K4 P3 76.0(8) 3_655 . ?
 O7 K4 P3 76.0(8) 9_656 11_556 ?
 O7 K4 O6 126.9(14) 9_656 . ?
 O7 K4 O6 66.9(9) 9_656 11_556 ?
 O7 K4 O6 126.9(14) 3_655 11_556 ?
 O7 K4 O6 66.9(9) 3_655 . ?
 O7 K4 O7 91.8(15) 9_656 3_655 ?
 O7 K4 O5 48.7(8) 3_655 9_656 ?
 O7 K4 O5 48.7(8) 9_656 9_656 ?
 O5 K4 P3 79.5(14) . 9_656 ?
 O5 K4 P3 23.4(4) . 11_556 ?
 O5 K4 P3 24.8(6) 9_656 3_655 ?
 O5 K4 P3 79.5(14) . 3_655 ?
 O5 K4 P3 24.8(6) 9_656 9_656 ?
 O5 K4 P3 75.6(13) 9_656 11_556 ?
 O5 K4 P3 75.6(13) 9_656 . ?
 O5 K4 P3 23.4(4) . . ?
 O5 K4 O6 45.9(9) . 11_556 ?
 O5 K4 O6 45.9(9) . . ?
 O5 K4 O7 87.6(13) . 9_656 ?
 O5 K4 O7 87.6(13) . 3_655 ?
 O5 K4 O5 67.9(16) . 9_656 ?
 K2 O6 K4 107.6(11) . . ?
 P3 O6 K2 101.8(15) . . ?
 P3 O6 K4 107(2) . . ?
 K2 O7 K4 111.7(12) . 9_656 ?
 P3 O7 K2 102.1(15) . . ?
 P3 O7 K4 106.7(17) . 9_656 ?
 P3 O5 P3 130(4) 11_556 . ?
 P3 O5 K4 96(4) 11_556 9_656 ?
 P3 O5 K4 110(3) 11_556 . ?
 P3 O5 K4 96(4) . 9_656 ?
 P3 O5 K4 110(3) . . ?
 K4 O5 K4 112.1(16) . 9_656 ?

loop_
  _geom_torsion_atom_site_label_1
  _geom_torsion_atom_site_label_2
  _geom_torsion_atom_site_label_3
  _geom_torsion_atom_site_label_4
  _geom_torsion
  _geom_torsion_site_symmetry_1
  _geom_torsion_site_symmetry_2
  _geom_torsion_site_symmetry_3
  _geom_torsion_site_symmetry_4
  _geom_torsion_publ_flag
 Pt1 P3 O6 K2 126.3(9) . . . . ?
 Pt1 P3 O6 K4 -120.9(11) . . . . ?
 Pt1 P3 O7 K2 -125.1(9) . . . . ?
 Pt1 P3 O7 K4 117.6(13) . . . 9_656 ?
 Pt1 P3 O5 P3 -19(9) . . . 11_556 ?
 Pt1 P3 O5 K4 122.7(15) . . . . ?
 Pt1 P3 O5 K4 -121.3(12) . . . 9_656 ?
 K2 P3 O6 K4 112.8(18) . . . . ?
 K2 P3 O7 K4 -117.3(19) . . . 9_656 ?
 K2 P3 O5 P3 166(6) . . . 11_556 ?
 K2 P3 O5 K4 64(3) . . . 9_656 ?
 K2 P3 O5 K4 -52(4) . . . . ?
 K4 P3 O6 K2 -112.8(18) . . . . ?
 K4 P3 O6 K2 -53.9(18) 9_656 . . . ?
 K4 P3 O6 K4 58.8(16) 9_656 . . . ?
 K4 P3 O7 K2 55.8(15) . . . . ?
 K4 P3 O7 K2 117.3(19) 9_656 . . . ?
 K4 P3 O7 K4 -61.5(16) . . . 9_656 ?
 K4 P3 O5 P3 -142(9) . . . 11_556 ?
 K4 P3 O5 P3 102(8) 9_656 . . 11_556 ?
 K4 P3 O5 K4 116(2) . . . 9_656 ?
 K4 P3 O5 K4 -116(2) 9_656 . . . ?
 O6 P3 O7 K2 3(2) . . . . ?
 O6 P3 O7 K4 -114(2) . . . 9_656 ?
 O6 P3 O5 P3 -141(7) . . . 11_556 ?
 O6 P3 O5 K4 117(2) . . . 9_656 ?
 O6 P3 O5 K4 1(3) . . . . ?
 O7 P3 O6 K2 -3(2) . . . . ?
 O7 P3 O6 K4 109.4(18) . . . . ?
 O7 P3 O5 P3 113(7) . . . 11_556 ?
 O7 P3 O5 K4 10(3) . . . 9_656 ?
 O7 P3 O5 K4 -106(3) . . . . ?
 O5 P3 O6 K2 -113(2) . . . . ?
 O5 P3 O6 K4 -1(3) . . . . ?
 O5 P3 O7 K2 105(3) . . . . ?
 O5 P3 O7 K4 -12(3) . . . 9_656 ?

_shelx_res_file
;
TITL PtPOP in I4/m #87
    ptpop.res
    created by SHELXL-2018/3 at 12:06:55 on 30-Nov-2022
REM reset to I4/m #87
CELL 0.72932 9.3113 9.3113 15.9547 90 90 90
ZERR 2 0.0013 0.0013 0.0032 0 0 0
LATT 2
SYMM -Y,+X,+Z
SYMM -X,-Y,+Z
SYMM +Y,-X,+Z
SFAC O H P K Pt
DISP H 0 0 0.625
DISP K 0.1877 0.2633 1122.2305
DISP O 0.0086 0.0064 34.5279
DISP P 0.0952 0.0997 438.6819
DISP Pt -2.6112 8.7631 37081.5896
UNIT 44 24 16 8 4

L.S. 30
PLAN  1
CONF
BOND
MORE -1
fmap 2 53
acta
REM <olex2.extras>
REM <HklSrc "%.\\PtPOP.hkl">
REM </olex2.extras>

WGHT    0.180200   43.363701
EXTI29623.050781
FVAR       8.74518
PT1   5    0.500000    0.500000    0.590499    10.25000    0.02999    0.02999 =
         0.02399    0.00000    0.00000    0.00000
K2    4    0.500000    0.000000    0.750000    10.25000    0.03237    0.03237 =
         0.02938    0.00000    0.00000    0.00000
P3    3    0.502101    0.255311    0.591190    11.00000    0.04743    0.02604 =
         0.02578    0.00731   -0.00140   -0.00269
K4    4    0.778192   -0.001384    0.500000    10.25000    0.03765    0.07045 =
         0.04241    0.00000    0.00000   -0.01913
O6    1    0.631910    0.185750    0.632889    11.00000    0.03462    0.03647 =
         0.09107    0.02799    0.01682    0.01869
O7    1    0.366230    0.173435    0.635172    11.00000    0.04588    0.04216 =
         0.06168    0.01268   -0.01680   -0.02077
O5    1    0.524432    0.186320    0.500000    10.50000    0.25508    0.02046 =
         0.06098    0.00000    0.00000   -0.02270
HKLF 4


REM  PtPOP in I4/m #87
REM wR2 = 0.235319, GooF = S = 1.19522, Restrained GooF = 1.19522 for all data
REM R1 = 0.090878 for 526 Fo > 4sig(Fo) and 0.090878 for all 526 data
REM 46 parameters refined using 0 restraints

END

WGHT      0.1795     43.7160

REM Highest difference peak  3.833,  deepest hole -2.111,  1-sigma level  0.580
Q1    1   0.5000  0.5000  0.6418  10.25000  0.05    3.83
;
_shelx_res_checksum                91647
_shelx_hkl_file
;
   0   0  -4 7084.11  264.89
   0   0  -4 7460.92  267.60
   0   0  -4 2633.45  224.46
   0   0  -4 7781.62  269.88
   0   0  -4 4158.76  240.68
   0   0  -4 5977.98  256.46
   0   0  -4 6341.05  259.31
   0   0  -4 7125.63  265.20
   0   0  -4 6393.94  259.71
   0   0  -4 6549.35  260.91
   0   0  -4 4078.07  239.91
   0   0  -4 6701.78  262.06
   0   0  -4 7045.79  264.61
   0   0  -4 4421.40  243.15
   0   0  -4 5348.76  251.31
   0   0  -4 3936.64  238.53
   0   0  -4 7403.55  267.20
   0   0  -4 6387.79  259.67
   0   0  -4 6403.45  259.79
   0   0  -4 5627.32  253.63
   0   0  -4 7592.65  268.54
   0   0  -4 6204.83  258.25
   0   0  -4 6415.44  259.88
   0   0  -4 5112.81  249.31
   0   0  -4 7513.53  267.98
   0   0  -4 5737.92  254.54
   0   0  -4 6472.24  260.32
   0   0  -4 7566.66  268.36
   0   0   4 7145.29  265.33
   0   0   4 6743.05  262.36
   0   0   4 7891.43  270.63
   0   0   4 9999.00  284.37
   0   0   4 6971.33  264.06
   0   0   4 6178.19  258.05
   0   0   4 5061.12  248.86
   0   0   4 5944.99  256.20
   0   0   4 5349.05  251.31
   0   0   4 7330.40  266.68
   0   0   4 6527.42  260.74
   0   0   4 7948.77  271.03
   0   0   4 5591.76  253.34
   0   0   4 5528.83  252.82
   0   0   4 7263.78  266.20
   0   0   4 6932.40  263.77
   0   0   4 6885.94  263.42
   0   0   4 9651.90  282.22
   0   0   4 8779.72  276.62
   0   0   4 5579.89  253.23
   0   0   4 6322.71  259.17
   0   0   4 6834.37  263.05
   0   0   4 7340.44  266.74
   0   0   4 6585.38  261.18
   0   0   4 7832.28  270.22
   0   0   4 6200.60  258.22
   0   0   4 7252.47  266.12
   0   0   4 6106.65  257.47
   0   0   4 4690.75  245.60
   0   0   4 6643.69  261.62
   0   0   4 5245.22  250.45
   0   0   4 5471.98  252.34
   0   0   4 6348.70  259.37
   0   0   4 5422.26  251.93
   0   0   4 7168.87  265.51
   0   0   4 6816.79  262.91
   0   0   4 9274.07  279.83
   0   0   4 5390.44  251.66
   0   0   4 2722.65  225.52
   0   0   4 8876.20  277.25
   0   0   4 5686.06  254.11
   0   0   4 6787.65  262.70
   0   0   4 6127.67  257.64
   0   0   4 5329.33  251.16
   0   0   4 5966.80  256.37
   0   0   4 2462.22  222.38
   0   0   4 4601.23  244.78
   0   0   4 6138.39  257.73
   0   0   4 5907.34  255.90
   0   0   4 6469.99  260.31
   0   0   4 9798.79  283.13
   0   0   4 5857.18  255.49
   0   0   4 7964.11  271.13
   0   0   4 5663.89  253.93
   0   0   4 5990.20  256.56
   0   0   4 2482.29  222.63
   0   0  -6 5471.72  180.89
   0   0  -6 5201.44  178.60
   0   0  -6 5541.98  181.46
   0   0  -6 5794.58  183.52
   0   0  -6 5393.59  180.22
   0   0  -6 5440.07  180.61
   0   0  -6 7774.23  198.35
   0   0  -6 4570.11  173.04
   0   0  -6 5883.04  184.23
   0   0  -6 5902.39  184.40
   0   0  -6 5334.89  179.74
   0   0  -6 5490.31  181.04
   0   0  -6 5396.88  180.25
   0   0  -6 5802.75  183.60
   0   0  -6 5933.62  184.64
   0   0  -6 5238.78  178.92
   0   0  -6 7716.76  197.95
   0   0  -6 5557.03  181.58
   0   0  -6 5137.45  178.05
   0   0  -6 5450.35  180.71
   0   0  -6 5156.58  178.22
   0   0  -6 5808.57  183.64
   0   0  -6 5599.89  181.95
   0   0  -6 4886.37  175.87
   0   0  -6 3334.75  160.91
   0   0  -6 5402.42  180.30
   0   0  -6 5574.43  181.74
   0   0  -6 5396.11  180.25
   0   0  -6 5395.58  180.25
   0   0  -6 5482.42  180.96
   0   0  -6 5513.46  181.22
   0   0  -6 5580.69  181.78
   0   0  -6 3024.03  157.52
   0   0  -6 5277.07  179.25
   0   0  -6 5430.58  180.54
   0   0  -6 5287.40  179.33
   0   0  -6 5194.06  178.54
   0   0   6 5762.80  183.26
   0   0   6 5046.33  177.27
   0   0   6 4470.14  172.13
   0   0   6 4608.21  173.39
   0   0   6 6035.06  185.45
   0   0   6 6403.99  188.32
   0   0   6 5808.78  183.64
   0   0   6 6265.31  187.26
   0   0   6 5499.48  181.11
   0   0   6 6190.02  186.67
   0   0   6 6573.29  189.63
   0   0   6 6837.04  191.61
   0   0   6 5243.31  178.96
   0   0   6 5235.65  178.89
   0   0   6 7581.64  197.00
   0   0   6 5682.25  182.61
   0   0   6 7377.40  195.55
   0   0   6 5548.19  181.51
   0   0   6 5984.88  185.05
   0   0   6 5568.19  181.67
   0   0   6 5068.10  177.46
   0   0   6 7374.61  195.53
   0   0   6 5451.23  180.71
   0   0   6 5687.06  182.66
   0   0   6 6421.90  188.47
   0   0   6 5007.47  176.93
   0   0   6 6326.06  187.73
   0   0   6 5588.37  181.84
   0   0   6 4503.67  172.44
   0   0   6 5476.25  180.92
   0   0   6 6204.34  186.78
   0   0   6 3182.48  159.28
   0   0   6 5278.05  179.25
   0   0   6 6370.48  188.07
   0   0   6 5303.15  179.46
   0   0   6 5629.32  182.17
   0   0   6 5391.87  180.22
   0   0   6 5171.10  178.34
   0   0   6 6315.20  187.64
   0   0   6 5364.73  179.98
   0   0   6 3839.74  166.11
   0   0   6 3144.14  158.85
   0   0   6 7753.85  198.21
   0   0   6 5580.37  181.78
   0   0   6 5468.54  180.86
   0   0   6 5046.68  177.27
   0   0   6 5924.62  184.57
   0   0   6 6082.49  185.82
   0   0   6 5551.43  181.54
   0   0   6 5883.38  184.25
   0   0   6 6679.26  190.43
   0   0   6 6448.79  188.67
   0   0   6 5746.04  183.13
   0   0   6 6130.80  186.20
   0   0   6 6187.74  186.66
   0   0   6 4522.90  172.62
   0   0   6 3582.91  163.52
   0   0   6 4960.26  176.53
   0   0   6 5403.13  180.31
   0   0   6 6818.49  191.47
   0   0   6 3124.28  158.64
   0   0   6 3576.67  163.44
   0   0   6 3939.79  167.09
   0   0   6 5256.22  179.07
   0   0   6 4750.33  174.66
   0   0   6 7863.69  198.98
   0   0   6 4986.20  176.75
   0   0   6 4764.53  174.80
   0   0   6 5598.30  181.93
   0   0   6 5125.90  177.95
   0   0   6 5500.97  181.13
   0   0   6 4910.25  176.09
   0   0   6 5779.66  183.40
   0   0  -8 2699.81  137.71
   0   0  -8 1390.71  119.66
   0   0  -8 1640.01  123.59
   0   0  -8 2821.97  139.13
   0   0  -8 2481.85  135.07
   0   0  -8 2995.02  141.12
   0   0  -8 2798.22  138.86
   0   0  -8 2047.71  129.46
   0   0  -8 1435.34  120.38
   0   0  -8 2876.41  139.77
   0   0  -8 2930.34  140.38
   0   0  -8 2793.54  138.80
   0   0  -8 3295.90  144.42
   0   0  -8 3641.36  148.02
   0   0  -8 2464.34  134.85
   0   0  -8  976.39  112.22
   0   0  -8 3663.60  148.25
   0   0  -8 3310.97  144.57
   0   0  -8 2889.57  139.92
   0   0  -8 2960.90  140.72
   0   0  -8 3001.08  141.18
   0   0  -8 3065.25  141.89
   0   0  -8 3639.74  148.01
   0   0  -8 3003.41  141.21
   0   0  -8 2797.92  138.86
   0   0  -8 3975.38  151.35
   0   0  -8 3403.53  145.55
   0   0  -8 4807.63  159.09
   0   0  -8 2858.46  139.56
   0   0  -8 1554.62  122.28
   0   0  -8 3089.10  142.16
   0   0  -8 4061.84  152.19
   0   0  -8 3021.91  141.40
   0   0  -8 3511.64  146.69
   0   0  -8 2880.97  139.81
   0   0  -8 2703.07  137.74
   0   0  -8 2617.79  136.73
   0   0  -8 2900.87  140.04
   0   0  -8 2408.64  134.17
   0   0  -8 1986.83  128.62
   0   0  -8 2984.21  141.00
   0   0  -8 2240.76  132.02
   0   0  -8  664.71  105.50
   0   0  -8 3284.29  144.28
   0   0  -8 3933.70  150.95
   0   0  -8 3096.75  142.24
   0   0   8 1404.33  119.88
   0   0   8 2906.28  140.10
   0   0   8 1236.09  117.02
   0   0   8 2641.59  137.01
   0   0   8 2715.20  137.89
   0   0   8 3582.75  147.42
   0   0   8 2581.88  136.29
   0   0   8 4493.67  156.26
   0   0   8 2938.43  140.47
   0   0   8 3104.87  142.33
   0   0   8 2743.84  138.22
   0   0   8 2158.50  130.94
   0   0   8 2387.30  133.89
   0   0   8 2615.27  136.70
   0   0   8 2681.77  137.50
   0   0   8 1457.42  120.75
   0   0   8 2497.31  135.26
   0   0   8 2039.63  129.33
   0   0   8 2735.58  138.13
   0   0   8 1725.27  124.88
   0   0   8 2478.17  135.03
   0   0   8 2166.80  131.05
   0   0   8 2257.38  132.23
   0   0   8 4943.51  160.29
   0   0   8 2400.87  134.06
   0   0   8 3821.58  149.84
   0   0   8 1531.84  121.93
   0   0   8 2439.16  134.54
   0   0   8 2696.37  137.66
   0   0   8 2877.24  139.77
   0   0   8 2718.73  137.92
   0   0   8 4155.49  153.10
   0   0   8 3000.19  141.16
   0   0   8 2378.96  133.79
   0   0   8 3339.79  144.89
   0   0   8 3314.35  144.62
   0   0   8 2442.94  134.59
   0   0   8 4184.46  153.37
   0   0   8 2730.74  138.07
   0   0   8  968.48  112.05
   0   0   8 2902.35  140.06
   0   0   8 3761.61  149.23
   0   0   8 2808.46  138.98
   0   0   8 4355.67  154.97
   0   0   8 3509.44  146.66
   0   0   8 2746.86  138.25
   0   0   8 2942.85  140.53
   0   0   8 3385.25  145.36
   0   0   8 2872.50  139.72
   0   0   8 2862.92  139.60
   0   0   8 3025.13  141.45
   0   0   8 2558.03  136.00
   0   0   8 2124.04  130.49
   0   0   8 1877.93  127.09
   0   0   8 2917.47  140.24
   0   0   8 3089.15  142.16
   0   0   8 4479.60  156.13
   0   0   8 2646.67  137.07
   0   0   8  950.20  111.69
   0   0   8 2726.13  138.01
   0   0   8 2275.02  132.45
   0   0   8 2687.06  137.56
   0   0   8 3463.37  146.19
   0   0   8 3438.00  145.92
   0   0   8 2679.36  137.47
   0   0   8 3341.30  144.90
   0   0   8  761.27  107.72
   0   0   8 2542.47  135.82
   0   0   8 3487.28  146.43
   0   0   8 2753.06  138.33
   0   0   8 2576.18  136.23
   0   0   8 2856.98  139.54
   0   0   8 2207.47  131.58
   0   0 -10 5287.34  130.35
   0   0 -10 4345.53  121.99
   0   0 -10 5135.70  129.06
   0   0 -10 5866.10  135.12
   0   0 -10 5185.61  129.49
   0   0 -10 5272.33  130.21
   0   0 -10 5070.30  128.49
   0   0 -10 5455.02  131.76
   0   0 -10 5240.34  129.96
   0   0 -10 5388.76  131.20
   0   0 -10 5151.52  129.18
   0   0 -10 5267.17  130.18
   0   0 -10 5430.91  131.56
   0   0 -10 5174.84  129.40
   0   0 -10 5276.06  130.26
   0   0 -10 5130.23  129.00
   0   0 -10 5337.04  130.77
   0   0 -10 5273.39  130.23
   0   0 -10 5111.92  128.85
   0   0 -10 4878.10  126.82
   0   0 -10 5221.79  129.79
   0   0 -10 5343.75  130.82
   0   0 -10 5237.54  129.93
   0   0 -10 5589.87  132.88
   0   0 -10 4785.07  125.99
   0   0 -10 5504.74  132.17
   0   0 -10 6225.30  137.97
   0   0 -10 5201.06  129.61
   0   0 -10 5275.04  130.24
   0   0 -10 5254.00  130.06
   0   0 -10 5293.58  130.39
   0   0 -10 4125.96  119.91
   0   0 -10 5156.41  129.23
   0   0  10 4720.28  125.41
   0   0  10 4745.19  125.64
   0   0  10 5113.05  128.87
   0   0  10 6118.03  137.12
   0   0  10 4734.59  125.55
   0   0  10 5232.83  129.88
   0   0  10 6033.56  136.45
   0   0  10 5224.09  129.80
   0   0  10 5662.14  133.47
   0   0  10 5089.38  128.65
   0   0  10 5241.36  129.96
   0   0  10 5423.29  131.49
   0   0  10 5611.58  133.05
   0   0  10 5240.75  129.96
   0   0  10 5186.85  129.49
   0   0  10 5220.88  129.79
   0   0  10 5188.04  129.50
   0   0  10 6093.18  136.92
   0   0  10 5217.10  129.76
   0   0  10 5999.54  136.18
   0   0  10 5128.80  129.00
   0   0  10 5321.61  130.64
   0   0  10 5297.61  130.44
   0   0  10 5492.68  132.08
   0   0  10 5231.06  129.86
   0   0  10 5164.08  129.30
   0   0  10 5060.47  128.41
   0   0  10 4977.56  127.68
   0   0  10 5051.48  128.34
   0   0  10 4460.37  123.05
   0   0  10 5512.69  132.23
   0   0  10 5204.32  129.64
   0   0  10 5510.95  132.23
   0   0  10 4931.50  127.29
   0   0  10 5236.00  129.91
   0   0  10 5902.98  135.41
   0   0  10 4489.84  123.32
   0   0  10 4947.84  127.43
   0   0  10 5253.13  130.06
   0   0  10 5236.03  129.91
   0   0  10 5160.62  129.27
   0   0  10 4292.48  121.49
   0   0  10 5304.33  130.49
   0   0  10 4955.97  127.50
   0   0  10 5387.17  131.18
   0   0  10 4783.92  125.99
   0   0  10 5577.61  132.77
   0   0  10 5249.69  130.03
   0   0  10 5250.96  130.05
   0   0  10 5761.73  134.27
   0   0  10 4617.19  124.49
   0   0  10 5442.45  131.65
   0   0  10 5386.85  131.18
   0   0  10 5260.32  130.12
   0   0  10 5098.89  128.74
   0   0  10 6091.36  136.91
   0   0  10 6067.39  136.73
   0   0  10 5210.63  129.70
   0   0 -12 5134.41  109.95
   0   0 -12 5033.59  109.09
   0   0 -12 5192.50  110.45
   0   0 -12 4963.43  108.47
   0   0 -12 4932.38  108.21
   0   0 -12 4998.53  108.78
   0   0 -12 5090.28  109.57
   0   0 -12 5110.86  109.75
   0   0 -12 5094.46  109.62
   0   0 -12 5090.00  109.57
   0   0 -12 4763.65  106.71
   0   0 -12 4960.81  108.45
   0   0 -12 5019.04  108.95
   0   0 -12 4850.01  107.48
   0   0 -12 4870.79  107.66
   0   0 -12 5040.03  109.13
   0   0 -12 5002.30  108.81
   0   0 -12 5021.57  108.98
   0   0  12 4996.77  108.77
   0   0  12 4855.04  107.53
   0   0  12 4754.98  106.63
   0   0  12 5063.99  109.34
   0   0  12 5087.78  109.56
   0   0  12 5062.38  109.33
   0   0  12 5411.92  112.31
   0   0  12 5025.08  109.01
   0   0  12 4990.32  108.71
   0   0  12 5030.40  109.06
   0   0  12 4625.79  105.47
   0   0  12 4713.57  106.27
   0   0  12 5321.56  111.54
   0   0  12 5124.40  109.87
   0   0  12 5128.80  109.90
   0   0  12 4990.55  108.71
   0   0  12 5109.25  109.74
   0   0  12 4972.91  108.56
   0   0  12 5108.62  109.74
   0   0  12 5331.42  111.63
   0   0  12 5161.74  110.19
   0   0  12 5011.87  108.89
   0   0  12 4947.45  108.33
   0   0  12 5120.93  109.84
   0   0  12 4931.18  108.19
   0   0  12 4946.13  108.31
   0   0  12 4928.99  108.18
   0   0  12 4972.60  108.56
   0   0  12 5101.11  109.66
   0   0  12 5337.72  111.68
   0   0  12 5084.43  109.53
   0   0  12 4791.44  106.95
   0   0 -16 2029.84  317.76
   0   0 -16 2518.70  324.08
   0   0 -16 3764.81  337.83
   0   0 -16 2674.52  325.96
   0   0  16  497.17  289.76
   0   0  16 2706.02  326.34
   0   0  16  616.04  292.87
   0   0  16 3167.63  331.58
   0   0  16 1135.56  303.79
   0   0  16 2301.23  321.35
   0   0  16 3614.27  336.30
   0   0  16 2357.25  322.06
   0   0  16 2459.33  323.35
   0   0  16 2337.79  321.82
  -1   0  -3 1273.01   89.81
  -1   0  -3  875.74   82.31
  -1   0  -3 1157.92   87.78
  -1   0  -3 1528.35   94.00
  -1   0  -3 2421.83  106.45
  -1   0  -3  168.18   61.85
  -1   0  -3 1568.55   94.64
  -1   0  -3 1058.71   85.93
  -1   0  -3  528.35   74.18
  -1   0  -3  434.39   71.54
  -1   0  -3 1443.72   92.65
  -1   0  -3  245.81   65.18
  -1   0  -3 1717.68   96.90
  -1   0  -3  175.31   62.18
  -1   0  -3  620.63   76.56
  -1   0  -3 1530.00   94.03
  -1   0  -3  610.49   76.30
  -1   0  -3 1687.50   96.46
  -1   0  -3  910.73   83.04
  -1   0  -3  137.94   60.35
  -1   0  -3  163.47   61.62
  -1   0  -3  695.97   78.36
  -1   0  -3 2328.27  105.27
  -1   0  -3 1229.30   89.05
  -1   0   3  954.00   83.90
  -1   0   3 1056.08   85.88
  -1   0   3 1089.17   86.51
  -1   0   3  794.77   80.58
  -1   0   3 1851.93   98.85
  -1   0   3  560.41   75.03
  -1   0   3 1580.44   94.82
  -1   0   3  618.88   76.51
  -1   0   3 1193.26   88.40
  -1   0   3 1166.78   87.93
  -1   0   3  657.28   77.45
  -1   0   3 2647.97  109.22
  -1   0   3 1277.90   89.88
  -1   0   3  439.37   71.69
  -1   0   3  673.09   77.83
   0  -1  -3 1018.58   85.17
   0  -1  -3  603.65   76.13
   0  -1  -3  672.48   77.81
   0  -1  -3 1634.43   95.65
   0  -1  -3 1199.97   88.52
   0  -1  -3  225.00   64.35
   0  -1  -3  524.49   74.07
   0  -1  -3 1189.08   88.34
   0  -1  -3 1378.07   91.58
   0  -1  -3 1660.47   96.05
   0  -1  -3 1598.48   95.09
   0  -1  -3  580.63   75.54
   0  -1  -3  976.20   84.34
   0  -1  -3  467.70   72.51
   0  -1  -3  932.89   83.48
   0  -1  -3 1987.15  100.76
   0  -1  -3  484.48   72.98
   0  -1  -3 2513.80  107.60
   0  -1   3 1217.56   88.84
   0  -1   3  662.74   77.57
   0  -1   3 1262.23   89.61
   0  -1   3  881.85   82.45
   0  -1   3  691.15   78.25
   0  -1   3  168.80   61.88
   0  -1   3  894.86   82.70
   0  -1   3 1686.17   96.43
   0  -1   3 1340.01   90.94
   0  -1   3  646.51   77.19
   0  -1   3  813.34   80.99
   0  -1   3  797.44   80.64
   0  -1   3  313.22   67.68
   0  -1   3 1112.46   86.95
   0  -1   3  924.29   83.31
   0  -1   3 1113.17   86.96
   0  -1   3 1218.76   88.85
   0  -1   3  172.42   62.05
   0  -1   3  198.61   63.24
   0  -1   3  794.18   80.57
   0   1  -3 1669.30   96.17
   0   1  -3  265.53   65.95
   0   1  -3  593.80   75.89
   0   1  -3  834.91   81.45
   0   1  -3  646.90   77.19
   0   1  -3 1623.08   95.47
   0   1  -3 1386.74   91.72
   0   1  -3  554.29   74.87
   0   1  -3  412.51   70.89
   0   1  -3 1276.52   89.87
   0   1  -3 2704.90  109.90
   0   1  -3 1161.54   87.84
   0   1  -3 1089.49   86.52
   0   1  -3 1956.91  100.33
   0   1   3  345.08   68.76
   0   1   3 1602.78   95.17
   0   1   3  423.17   71.21
   0   1   3  940.57   83.64
   0   1   3  704.34   78.55
   0   1   3 2498.98  107.42
   0   1   3 2145.12  102.89
   0   1   3  769.09   80.02
   0   1   3  589.35   75.77
   0   1   3 1075.61   86.25
   0   1   3  950.61   83.84
   0   1   3  694.86   78.33
   0   1   3  200.44   63.32
   0   1   3  689.62   78.21
   0   1   3  754.79   79.71
   0   1   3 1339.11   90.93
   0   1   3 1619.58   95.43
   0   1   3  921.28   83.25
   0   1   3  379.17   69.86
   0   1   3 1817.80   98.36
   0   1   3 1714.81   96.85
   0   1   3 1590.01   94.97
   0   1   3  621.61   76.57
   1   0  -3 1278.49   89.90
   1   0  -3  528.33   74.18
   1   0  -3  480.93   72.88
   1   0  -3  320.88   67.94
   1   0  -3 1996.86  100.89
   1   0  -3  358.97   69.21
   1   0   3  877.07   82.34
   1   0   3  906.15   82.95
   1   0   3   21.81   51.64
   1   0   3  505.87   73.57
   1   0   3 1101.63   86.75
   1   0   3  425.00   71.27
   1   0   3 1062.54   86.01
   1   0   3 1623.77   95.49
   1   0   3   58.47   55.31
   1   0   3 2102.95  102.33
   1   0   3 1232.69   89.10
   1   0   3  760.17   79.83
   1   0   3  683.81   78.07
   1   0   3  394.08   70.33
   1   0   3 1104.71   86.79
   1   0   3  629.30   76.77
   1   0   3 1576.11   94.74
   1   0   3  407.16   70.73
   1   0   3  415.57   70.98
   1   0   3  958.06   83.99
   1   0   3 1214.78   88.79
   1   0   3  363.33   69.35
   1   0   3 2349.64  105.54
   1   0   3 1490.94   93.41
   1   0   3  869.83   82.19
   1   0   3  370.45   69.57
   1   0   3  998.66   84.78
   1   0   3 1226.11   88.99
   1   0   3  760.36   79.83
   1   0   3 1550.81   94.35
   1   0   3  555.82   74.91
   1   0   3  909.05   82.99
   1   0   3  673.53   77.83
   1   0   3 1187.47   88.31
   1   0   3 2001.51  100.95
   1   0   3  883.40   82.48
   1   0   3  339.10   68.56
   1   0   3 1029.26   85.37
   1   0   3 1592.86   95.02
   1   0   3 1844.75   98.76
   1   0   3  524.12   74.07
   1   0   3 1230.06   89.05
  -1   0  -5 5473.84  149.04
  -1   0  -5 4811.40  143.36
  -1   0  -5 4689.49  142.27
  -1   0  -5 4288.90  138.59
  -1   0  -5 6601.54  157.99
  -1   0  -5 4765.91  142.95
  -1   0  -5 5121.26  146.05
  -1   0  -5 4060.84  136.41
  -1   0  -5 4356.85  139.22
  -1   0  -5 5167.62  146.46
  -1   0  -5 1198.22  100.59
  -1   0  -5 4643.74  141.86
  -1   0  -5 6051.29  153.72
  -1   0  -5 5674.49  150.69
  -1   0  -5 5353.02  148.04
  -1   0  -5 4474.83  140.31
  -1   0  -5 5020.54  145.19
  -1   0  -5 4883.43  143.99
  -1   0  -5 5559.21  149.75
  -1   0  -5 6203.39  154.91
  -1   0  -5 4561.76  141.12
  -1   0  -5 4064.34  136.45
  -1   0  -5 4601.92  141.48
  -1   0  -5 4888.07  144.03
  -1   0  -5 4825.17  143.48
  -1   0  -5 3143.53  126.99
  -1   0  -5 4812.01  143.36
  -1   0  -5 4721.85  142.56
  -1   0  -5 4870.65  143.87
  -1   0  -5 5693.97  150.86
  -1   0  -5 4095.70  136.76
  -1   0  -5 4693.37  142.30
  -1   0  -5 4266.03  138.38
  -1   0  -5 4639.20  141.81
  -1   0  -5 3953.62  135.38
  -1   0  -5 7158.36  162.11
  -1   0  -5 5021.14  145.19
  -1   0  -5 4919.54  144.31
  -1   0  -5 4022.40  136.04
  -1   0  -5 8018.82  168.20
  -1   0  -5 4586.96  141.34
  -1   0  -5 4048.66  136.30
  -1   0  -5 4669.59  142.09
  -1   0   5 4504.30  140.59
  -1   0   5 4991.90  144.93
  -1   0   5 4353.25  139.19
  -1   0   5 5451.94  148.86
  -1   0   5 5630.83  150.34
  -1   0   5 5192.02  146.66
  -1   0   5 6144.69  154.46
  -1   0   5 4462.12  140.19
  -1   0   5 5067.12  145.60
  -1   0   5 3937.26  135.21
  -1   0   5 4869.85  143.87
  -1   0   5 5659.15  150.57
  -1   0   5 5388.13  148.33
  -1   0   5 2891.83  124.17
  -1   0   5 3591.07  131.74
  -1   0   5 5748.81  151.29
  -1   0   5 3536.43  131.18
  -1   0   5 5602.94  150.11
  -1   0   5 4670.65  142.10
  -1   0   5 5251.28  147.18
  -1   0   5 4663.64  142.04
  -1   0   5 6497.66  157.19
  -1   0   5 4330.72  138.98
  -1   0   5 4828.31  143.51
  -1   0   5 4755.61  142.86
  -1   0   5 4527.35  140.80
  -1   0   5 4756.28  142.86
  -1   0   5 4827.38  143.49
  -1   0   5 7640.02  165.56
  -1   0   5 7015.99  161.08
  -1   0   5 4993.81  144.96
  -1   0   5 4789.61  143.16
  -1   0   5 1736.80  109.28
  -1   0   5 6299.56  155.67
  -1   0   5 4724.26  142.57
  -1   0   5 7471.81  164.36
  -1   0   5 4855.23  143.74
  -1   0   5 5077.81  145.69
  -1   0   5 4538.60  140.91
  -1   0   5 3483.16  130.62
  -1   0   5 5800.51  151.72
  -1   0   5 2864.39  123.85
  -1   0   5 2828.19  123.44
  -1   0   5 4870.00  143.87
  -1   0   5 4522.96  140.75
  -1   0   5 3298.20  128.67
  -1   0   5 5565.92  149.81
  -1   0   5 3975.04  135.57
  -1   0   5 5534.60  149.55
  -1   0   5 3529.78  131.11
  -1   0   5 6649.38  158.34
  -1   0   5 1618.15  107.50
  -1   0   5 5069.15  145.62
  -1   0   5 4476.03  140.33
  -1   0   5 3864.23  134.50
  -1   0   5 3583.12  131.65
   0  -1  -5 4975.54  144.80
   0  -1  -5 4866.73  143.84
   0  -1  -5 5562.27  149.78
   0  -1  -5 4226.60  138.00
   0  -1  -5 4047.59  136.29
   0  -1  -5 5949.47  152.91
   0  -1  -5 4657.69  141.98
   0  -1  -5 3964.31  135.48
   0  -1  -5 5397.32  148.40
   0  -1  -5 4780.60  143.09
   0  -1  -5 6032.32  153.57
   0  -1  -5 2916.36  124.46
   0  -1  -5 4668.47  142.07
   0  -1  -5 3950.28  135.33
   0  -1  -5 6093.11  154.05
   0  -1  -5 3928.66  135.12
   0  -1  -5 4574.62  141.22
   0  -1  -5 4948.25  144.56
   0  -1  -5 5461.32  148.93
   0  -1  -5 5711.63  150.99
   0  -1  -5 5262.55  147.27
   0  -1  -5 5942.98  152.87
   0  -1  -5 4607.16  141.53
   0  -1  -5 6444.48  156.79
   0  -1  -5 7374.88  163.68
   0  -1  -5 4935.68  144.45
   0  -1  -5 4038.30  136.20
   0  -1  -5 4815.57  143.39
   0  -1  -5 4876.44  143.93
   0  -1  -5 2311.55  117.16
   0  -1  -5 3445.95  130.23
   0  -1  -5 4878.22  143.95
   0  -1  -5 4135.02  137.13
   0  -1  -5 5403.50  148.45
   0  -1  -5 4702.39  142.39
   0  -1  -5 5143.30  146.25
   0  -1  -5 5548.79  149.66
   0  -1  -5 4833.86  143.56
   0  -1  -5 4579.59  141.27
   0  -1  -5 3671.79  132.56
   0  -1  -5 5328.32  147.83
   0  -1  -5 4709.15  142.45
   0  -1  -5 4204.61  137.79
   0  -1  -5 5416.73  148.57
   0  -1  -5 6061.41  153.81
   0  -1  -5 3529.39  131.11
   0  -1  -5 5548.08  149.66
   0  -1  -5 4551.49  141.01
   0  -1   5 5420.81  148.60
   0  -1   5 4613.01  141.57
   0  -1   5 5074.57  145.66
   0  -1   5 6968.65  160.73
   0  -1   5 3417.39  129.94
   0  -1   5 5025.31  145.24
   0  -1   5 3409.20  129.85
   0  -1   5 5833.03  151.98
   0  -1   5 4850.64  143.71
   0  -1   5 5362.70  148.11
   0  -1   5 5092.76  145.81
   0  -1   5 4900.21  144.15
   0  -1   5 4190.26  137.65
   0  -1   5 7757.68  166.38
   0  -1   5 2448.17  118.88
   0  -1   5 4194.32  137.69
   0  -1   5 4293.54  138.63
   0  -1   5 3948.01  135.32
   0  -1   5 4772.89  143.01
   0  -1   5 4617.18  141.62
   0  -1   5 5296.83  147.55
   0  -1   5 3628.07  132.12
   0  -1   5 7548.83  164.91
   0  -1   5 6740.20  159.03
   0  -1   5 3745.74  133.32
   0  -1   5 2962.08  124.97
   0  -1   5 4759.91  142.89
   0  -1   5 4817.05  143.40
   0  -1   5 4659.20  142.00
   0  -1   5 4917.30  144.28
   0  -1   5 3349.85  129.21
   0  -1   5 4664.82  142.04
   0  -1   5 3501.67  130.82
   0  -1   5 5029.03  145.27
   0  -1   5 4276.09  138.47
   0  -1   5 6568.12  157.73
   0  -1   5 4730.53  142.63
   0  -1   5 2842.00  123.59
   0  -1   5 5954.73  152.96
   0  -1   5 4536.24  140.87
   0  -1   5 4723.55  142.57
   0  -1   5 4877.18  143.93
   0  -1   5 4775.00  143.03
   0  -1   5 4763.58  142.93
   0  -1   5 4587.90  141.34
   0  -1   5 4816.30  143.40
   0  -1   5 7416.39  163.97
   0  -1   5 4880.87  143.96
   0  -1   5 3668.41  132.53
   0  -1   5 6037.63  153.61
   0  -1   5 2243.72  116.28
   0  -1   5 4787.63  143.15
   0  -1   5 4878.42  143.95
   0  -1   5 5901.19  152.54
   0  -1   5 4892.97  144.07
   0  -1   5 4860.44  143.78
   0  -1   5 3970.27  135.53
   0  -1   5 4723.07  142.57
   0   1  -5 4944.36  144.52
   0   1  -5 4879.07  143.95
   0   1  -5 1838.19  110.75
   0   1  -5 5311.21  147.67
   0   1  -5 1309.98  102.53
   0   1  -5 4890.11  144.06
   0   1  -5 6205.19  154.93
   0   1  -5 1628.71  107.66
   0   1  -5 4703.47  142.39
   0   1  -5 4627.90  141.71
   0   1  -5 5085.07  145.75
   0   1  -5 4830.94  143.53
   0   1  -5 6152.75  154.52
   0   1  -5 6305.43  155.72
   0   1  -5 4149.75  137.27
   0   1  -5 4600.41  141.47
   0   1  -5 4722.96  142.57
   0   1  -5 3270.50  128.37
   0   1  -5 5127.00  146.11
   0   1  -5 2984.30  125.22
   0   1  -5 4149.86  137.27
   0   1  -5 2077.38  114.08
   0   1  -5 3239.73  128.03
   0   1  -5 4790.05  143.16
   0   1  -5 7073.93  161.50
   0   1  -5 5389.90  148.34
   0   1  -5 6752.36  159.12
   0   1  -5 4756.78  142.87
   0   1  -5 4942.92  144.51
   0   1  -5 4979.71  144.83
   0   1  -5 4646.60  141.87
   0   1  -5 4893.26  144.07
   0   1  -5 4639.65  141.81
   0   1  -5 3129.99  126.84
   0   1  -5 5551.87  149.69
   0   1  -5 5031.06  145.28
   0   1  -5 5556.82  149.73
   0   1  -5 4770.79  143.00
   0   1  -5 4451.34  140.10
   0   1  -5 6929.28  160.43
   0   1  -5 8254.71  169.80
   0   1  -5 4503.50  140.57
   0   1  -5 2599.63  120.73
   0   1  -5 5248.80  147.14
   0   1  -5 7049.24  161.32
   0   1  -5 5183.05  146.58
   0   1  -5 5622.02  150.26
   0   1  -5 5355.53  148.05
   0   1  -5 7032.83  161.20
   0   1  -5 5366.30  148.14
   0   1  -5 3900.91  134.85
   0   1  -5 4679.84  142.18
   0   1   5 7761.49  166.41
   0   1   5 4825.55  143.48
   0   1   5 4693.70  142.30
   0   1   5 6814.75  159.58
   0   1   5 6629.41  158.19
   0   1   5 4520.66  140.74
   0   1   5 4702.82  142.39
   0   1   5 4822.32  143.45
   0   1   5 4298.87  138.68
   0   1   5 4628.20  141.71
   0   1   5 4616.93  141.62
   0   1   5 4727.00  142.60
   0   1   5 4356.55  139.22
   0   1   5 4352.08  139.18
   0   1   5 4725.02  142.59
   0   1   5 4785.70  143.13
   0   1   5 3475.83  130.55
   0   1   5 2987.44  125.26
   0   1   5 6151.76  154.52
   0   1   5 4360.84  139.25
   0   1   5 3360.48  129.33
   0   1   5 1252.26  101.54
   0   1   5 1150.06   99.73
   0   1   5 5848.49  152.11
   0   1   5 3146.59  127.02
   0   1   5 3886.24  134.71
   0   1   5 5475.72  149.05
   0   1   5 4542.53  140.94
   0   1   5 3487.63  130.67
   0   1   5 4435.08  139.95
   0   1   5 5497.44  149.23
   0   1   5 4845.18  143.65
   0   1   5 1849.79  110.92
   0   1   5 3853.18  134.38
   0   1   5 5066.23  145.58
   0   1   5 7081.96  161.56
   0   1   5 4146.12  137.24
   0   1   5 5253.35  147.19
   0   1   5 4833.46  143.56
   0   1   5 5971.71  153.10
   0   1   5 5930.70  152.76
   0   1   5 3507.79  130.88
   0   1   5 6068.00  153.85
   0   1   5 4656.41  141.97
   0   1   5 4587.40  141.34
   0   1   5 5303.23  147.61
   0   1   5 5768.81  151.46
   0   1   5 2905.34  124.32
   0   1   5 1656.30  108.07
   0   1   5 3914.78  134.98
   0   1   5 6587.49  157.88
   0   1   5 3710.97  132.95
   0   1   5 5102.32  145.90
   0   1   5 4956.04  144.63
   0   1   5 4598.82  141.45
   0   1   5 5127.77  146.11
   0   1   5 4817.22  143.40
   0   1   5 5089.00  145.78
   0   1   5 4300.55  138.69
   0   1   5 5343.92  147.95
   0   1   5 4550.72  141.01
   0   1   5 5178.75  146.55
   0   1   5 4603.15  141.48
   1   0  -5 5038.41  145.34
   1   0  -5 5546.43  149.64
   1   0  -5 4139.98  137.18
   1   0  -5 5324.38  147.80
   1   0  -5 5642.12  150.43
   1   0  -5 4661.93  142.01
   1   0  -5 6883.49  160.09
   1   0  -5 4846.63  143.66
   1   0  -5 7015.90  161.08
   1   0  -5 4580.57  141.28
   1   0  -5 3879.18  134.64
   1   0  -5 7621.38  165.42
   1   0  -5 5625.03  150.29
   1   0  -5 5037.29  145.34
   1   0  -5 5104.06  145.92
   1   0  -5 5519.29  149.42
   1   0  -5 3639.26  132.23
   1   0  -5 6059.45  153.79
   1   0  -5 5309.66  147.66
   1   0  -5 4655.11  141.95
   1   0  -5 5942.34  152.85
   1   0  -5 5476.72  149.07
   1   0  -5 4721.70  142.56
   1   0  -5 5518.99  149.42
   1   0  -5 5008.34  145.09
   1   0  -5 4479.07  140.36
   1   0  -5 6038.84  153.63
   1   0  -5 3166.67  127.24
   1   0  -5 3187.03  127.47
   1   0  -5 5260.17  147.25
   1   0  -5 5015.95  145.15
   1   0  -5 6510.48  157.29
   1   0  -5 1689.98  108.59
   1   0  -5 4222.11  137.95
   1   0  -5 5829.24  151.95
   1   0  -5 6021.09  153.49
   1   0  -5 4411.54  139.72
   1   0  -5 6454.29  156.85
   1   0  -5 3025.01  125.68
   1   0  -5 4035.82  136.16
   1   0  -5 2094.66  114.31
   1   0  -5 2932.37  124.64
   1   0  -5 1712.78  108.92
   1   0  -5 7886.41  167.29
   1   0   5 3154.56  127.11
   1   0   5 5311.04  147.67
   1   0   5 3230.28  127.94
   1   0   5 5219.87  146.90
   1   0   5 5784.04  151.58
   1   0   5 6360.56  156.14
   1   0   5 7008.91  161.02
   1   0   5 1663.66  108.19
   1   0   5 6329.12  155.90
   1   0   5 6577.19  157.79
   1   0   5 5011.93  145.12
   1   0   5 6720.26  158.88
   1   0   5 4962.15  144.68
   1   0   5 6659.68  158.43
   1   0   5 7204.98  162.46
   1   0   5 1560.12  106.60
   1   0   5 3768.02  133.53
   1   0   5 5313.14  147.69
   1   0   5 5803.54  151.75
   1   0   5 5881.35  152.37
   1   0   5 5204.91  146.78
   1   0   5 4742.48  142.74
   1   0   5 3137.22  126.93
   1   0   5 4707.09  142.42
   1   0   5 4463.59  140.21
   1   0   5 5028.29  145.25
   1   0   5 4374.09  139.38
   1   0   5 6791.23  159.41
   1   0   5 3576.29  131.59
   1   0   5 4987.61  144.90
   1   0   5 6537.22  157.49
   1   0   5 4828.05  143.49
   1   0   5 5230.85  146.99
   1   0   5 5240.15  147.08
   1   0   5 6297.54  155.66
   1   0   5 5130.29  146.15
   1   0   5 5476.87  149.07
   1   0   5 3363.25  129.37
   1   0   5 5526.05  149.48
   1   0   5 2409.12  118.40
   1   0   5 5399.45  148.42
   1   0   5 6367.10  156.19
   1   0   5 5444.33  148.80
   1   0   5 5645.67  150.46
   1   0   5 7166.72  162.17
   1   0   5 5173.36  146.51
   1   0   5 6448.32  156.81
   1   0   5 7314.53  163.24
   1   0   5 4952.19  144.60
   1   0   5 4813.80  143.37
   1   0   5 4980.34  144.84
   1   0   5 3422.83  129.99
   1   0   5 4414.06  139.75
   1   0   5 2736.19  122.37
   1   0   5 7317.35  163.26
   1   0   5 4891.35  144.06
   1   0   5 4741.00  142.72
   1   0   5 3940.56  135.24
   1   0   5 5122.35  146.07
   1   0   5 5832.24  151.98
   1   0   5 4730.31  142.63
   1   0   5 5423.75  148.63
   1   0   5 2749.76  122.52
   1   0   5 4443.88  140.03
   1   0   5 5096.71  145.84
   1   0   5 8291.96  170.06
   1   0   5 6322.68  155.85
   1   0   5 5961.27  153.01
   1   0   5 4279.72  138.50
   1   0   5 4542.51  140.94
   1   0   5 4707.88  142.43
   1   0   5 3543.36  131.24
   1   0   5 5493.88  149.20
   1   0   5 2709.29  122.05
   1   0   5 6157.41  154.57
   1   0   5 4886.07  144.01
   1   0   5 4972.45  144.77
   1   0   5 6501.42  157.22
   1   0   5 4973.21  144.78
   1   0   5 5528.68  149.49
   1   0   5 6979.88  160.81
   1   0   5 3757.37  133.42
   1   0   5 4497.06  140.53
   1   0   5 1224.09  101.04
   1   0   5 5297.26  147.55
   1   0   5 4910.86  144.24
   1   0   5 4962.67  144.69
   1   0   5 5385.96  148.31
   1   0   5 4701.48  142.37
   1   0   5 7987.19  167.97
   1   0   5 5867.21  152.26
   1   0   5 3993.39  135.76
   1   0   5 3841.20  134.26
   1   0   5 3167.49  127.26
   1   0   5 4187.19  137.62
   1   0   5 3013.85  125.55
   1   0   5 4308.67  138.77
   1   0   5 4712.51  142.48
  -1   0  -7  147.81   56.97
  -1   0  -7 2083.24   98.18
  -1   0  -7 2283.58  100.82
  -1   0  -7 2355.04  101.74
  -1   0  -7 3304.96  112.77
  -1   0  -7 1234.44   85.25
  -1   0  -7 1751.61   93.52
  -1   0  -7 1974.67   96.70
  -1   0  -7  997.15   80.87
  -1   0  -7 2093.71   98.32
  -1   0  -7 1938.11   96.20
  -1   0  -7 2098.06   98.38
  -1   0  -7 2622.91  105.04
  -1   0  -7  188.69   58.91
  -1   0  -7 1799.80   94.23
  -1   0  -7 2687.66  105.82
  -1   0  -7 2503.61  103.59
  -1   0  -7 3499.10  114.81
  -1   0  -7 4578.19  125.28
  -1   0  -7 2550.77  104.16
  -1   0  -7 2667.57  105.57
  -1   0  -7 2768.31  106.77
  -1   0  -7 2448.27  102.91
  -1   0  -7  363.17   65.47
  -1   0  -7 2851.42  107.72
  -1   0  -7 2216.38   99.95
  -1   0  -7 2433.31  102.73
  -1   0  -7 2403.32  102.35
  -1   0  -7 3250.44  112.18
  -1   0  -7 2773.81  106.83
  -1   0  -7 2096.28   98.36
  -1   0  -7 2117.00   98.64
  -1   0  -7 1738.69   93.34
  -1   0  -7 2820.86  107.38
  -1   0  -7 1891.23   95.53
  -1   0  -7 2384.45  102.10
  -1   0  -7 2149.99   99.08
  -1   0  -7 2409.05  102.42
  -1   0  -7 1097.71   82.80
  -1   0  -7 1998.16   97.03
  -1   0  -7 3178.86  111.40
  -1   0  -7 2605.47  104.83
  -1   0  -7 2449.79  102.92
  -1   0  -7 2629.99  105.12
  -1   0  -7 3608.20  115.93
  -1   0  -7 2358.57  101.79
  -1   0  -7  725.91   75.18
  -1   0  -7 2308.10  101.14
  -1   0  -7 1487.17   89.47
  -1   0  -7  362.85   65.45
  -1   0  -7 2753.63  106.59
  -1   0  -7 1342.89   87.11
  -1   0  -7 4435.15  123.97
  -1   0  -7 3357.33  113.33
  -1   0  -7 2241.07  100.27
  -1   0  -7 3358.69  113.34
  -1   0  -7 1050.43   81.90
  -1   0  -7 1203.12   84.70
  -1   0  -7 3715.69  117.04
  -1   0  -7 2118.56   98.65
  -1   0   7 2366.27  101.88
  -1   0   7 2462.04  103.07
  -1   0   7 1244.40   85.43
  -1   0   7 1992.66   96.96
  -1   0   7 1800.31   94.23
  -1   0   7 1354.47   87.31
  -1   0   7 1630.57   91.72
  -1   0   7 2056.63   97.82
  -1   0   7 1048.76   81.87
  -1   0   7 2768.69  106.77
  -1   0   7 1598.07   91.22
  -1   0   7 2415.64  102.50
  -1   0   7  363.58   65.49
  -1   0   7 2742.93  106.47
  -1   0   7 2201.93   99.76
  -1   0   7 2688.00  105.82
  -1   0   7 2368.93  101.91
  -1   0   7 2265.81  100.59
  -1   0   7 3254.56  112.22
  -1   0   7 3053.18  110.01
  -1   0   7 3580.91  115.66
  -1   0   7 1365.24   87.49
  -1   0   7 2480.94  103.32
  -1   0   7 2896.11  108.24
  -1   0   7 1516.34   89.93
  -1   0   7 2234.05  100.18
  -1   0   7 1944.47   96.27
  -1   0   7 2864.66  107.87
  -1   0   7 2262.74  100.56
  -1   0   7 1647.31   91.96
  -1   0   7 3054.27  110.03
  -1   0   7 3106.00  110.60
  -1   0   7 2648.59  105.35
  -1   0   7 2251.86  100.41
  -1   0   7 3206.37  111.71
  -1   0   7  970.28   80.34
  -1   0   7 3281.89  112.51
  -1   0   7 1700.25   92.76
  -1   0   7 2036.72   97.55
  -1   0   7 1802.33   94.26
  -1   0   7 2457.21  103.01
  -1   0   7 3591.87  115.77
  -1   0   7 2523.44  103.83
  -1   0   7 2383.71  102.10
  -1   0   7 1570.08   90.78
  -1   0   7 2412.97  102.47
  -1   0   7 2543.75  104.09
  -1   0   7 2695.07  105.91
  -1   0   7 4075.56  120.58
  -1   0   7 2196.86   99.70
  -1   0   7 3462.45  114.43
  -1   0   7 4002.18  119.87
  -1   0   7 2889.19  108.16
  -1   0   7 3411.71  113.90
  -1   0   7 2698.72  105.95
   0  -1  -7  983.11   80.60
   0  -1  -7 2591.06  104.66
   0  -1  -7 3928.81  119.16
   0  -1  -7 2300.89  101.04
   0  -1  -7 1967.72   96.61
   0  -1  -7 1295.48   86.31
   0  -1  -7 2939.55  108.74
   0  -1  -7 2676.28  105.68
   0  -1  -7 1268.80   85.85
   0  -1  -7  659.15   73.62
   0  -1  -7 2080.12   98.14
   0  -1  -7 2256.72  100.47
   0  -1  -7 4262.46  122.35
   0  -1  -7 2587.41  104.62
   0  -1  -7 2318.58  101.27
   0  -1  -7 3023.66  109.69
   0  -1  -7  142.72   56.72
   0  -1  -7  172.39   58.17
   0  -1  -7  298.92   63.29
   0  -1  -7  416.61   67.14
   0  -1  -7  882.91   78.59
   0  -1  -7 5116.93  130.05
   0  -1  -7 3704.14  116.92
   0  -1  -7 2260.21  100.51
   0  -1  -7 2816.01  107.31
   0  -1  -7 1387.09   87.85
   0  -1  -7 2566.42  104.36
   0  -1  -7 2118.15   98.65
   0  -1  -7 2009.23   97.18
   0  -1  -7 3548.47  115.33
   0  -1  -7 1984.46   96.83
   0  -1  -7 2495.12  103.48
   0  -1  -7 2594.22  104.69
   0  -1  -7 2268.31  100.62
   0  -1  -7 4469.74  124.29
   0  -1  -7  752.69   75.78
   0  -1  -7 1361.12   87.41
   0  -1  -7 2353.85  101.73
   0  -1  -7 1335.45   86.99
   0  -1  -7 2480.43  103.30
   0  -1  -7 2393.66  102.23
   0  -1  -7 4874.66  127.94
   0  -1  -7 2309.76  101.17
   0  -1  -7 2263.75  100.56
   0  -1  -7 2872.05  107.97
   0  -1  -7 4037.89  120.22
   0  -1  -7  375.46   65.86
   0  -1  -7 2477.91  103.27
   0  -1  -7 2559.54  104.27
   0  -1  -7  179.27   58.49
   0  -1  -7  310.59   63.70
   0  -1  -7 2942.82  108.77
   0  -1  -7  451.72   68.17
   0  -1  -7 4352.22  123.20
   0  -1  -7 2299.13  101.03
   0  -1  -7 1729.75   93.20
   0  -1  -7 3169.02  111.30
   0  -1  -7 2517.54  103.76
   0  -1  -7 3491.11  114.72
   0  -1  -7 1541.93   90.34
   0  -1   7 1602.34   91.28
   0  -1   7 3960.82  119.46
   0  -1   7 3485.33  114.67
   0  -1   7 2647.82  105.35
   0  -1   7 2645.56  105.32
   0  -1   7 2691.75  105.86
   0  -1   7  446.84   68.03
   0  -1   7  746.81   75.65
   0  -1   7 2326.31  101.38
   0  -1   7 2490.71  103.44
   0  -1   7 2614.94  104.95
   0  -1   7  765.12   76.06
   0  -1   7  673.81   73.97
   0  -1   7 3474.56  114.55
   0  -1   7 2826.90  107.45
   0  -1   7  443.05   67.92
   0  -1   7 2925.30  108.57
   0  -1   7 1865.25   95.17
   0  -1   7  304.30   63.49
   0  -1   7  120.04   55.50
   0  -1   7  488.06   69.20
   0  -1   7  403.75   66.74
   0  -1   7 1032.65   81.57
   0  -1   7  812.36   77.09
   0  -1   7  951.66   79.98
   0  -1   7 1499.98   89.67
   0  -1   7  681.64   74.15
   0  -1   7  259.50   61.84
   0  -1   7  349.17   65.02
   0  -1   7  403.15   66.73
   0  -1   7  569.12   71.38
   0  -1   7 2715.18  106.13
   0  -1   7 3249.24  112.16
   0  -1   7 2902.37  108.31
   0  -1   7 2967.17  109.06
   0  -1   7 2370.19  101.92
   0  -1   7 2555.62  104.23
   0  -1   7 2879.17  108.04
   0  -1   7 3296.55  112.68
   0  -1   7 3336.44  113.10
   0  -1   7 2302.36  101.06
   0  -1   7 2494.68  103.48
   0  -1   7 2913.74  108.45
   0  -1   7 2669.26  105.59
   0  -1   7 3853.30  118.40
   0  -1   7  473.87   68.80
   0  -1   7 1172.42   84.16
   0  -1   7 3413.38  113.92
   0  -1   7 2218.55   99.98
   0  -1   7 2082.47   98.17
   0  -1   7 1490.51   89.52
   0  -1   7 2680.43  105.72
   0  -1   7 2243.03  100.30
   0  -1   7 3136.22  110.93
   0  -1   7 2187.27   99.58
   0  -1   7 2941.09  108.75
   0  -1   7 2249.96  100.39
   0  -1   7 1585.77   91.02
   0  -1   7 4043.51  120.26
   0  -1   7 1058.23   82.05
   0  -1   7 1876.49   95.32
   0  -1   7 3344.21  113.18
   0  -1   7 5113.33  130.02
   0  -1   7 3233.82  111.99
   0  -1   7 2903.02  108.31
   0  -1   7 3061.42  110.10
   0  -1   7 2039.13   97.59
   0  -1   7 3080.30  110.31
   0  -1   7 3005.20  109.48
   0  -1   7 1116.66   83.14
   0  -1   7 1995.54   96.99
   0  -1   7 2685.17  105.78
   0   1  -7 2443.38  102.85
   0   1  -7 2243.64  100.30
   0   1  -7 2675.62  105.66
   0   1  -7 1038.81   81.67
   0   1  -7 2749.11  106.54
   0   1  -7 2516.15  103.74
   0   1  -7 1665.77   92.25
   0   1  -7 2642.47  105.27
   0   1  -7 1730.60   93.21
   0   1  -7 1999.46   97.05
   0   1  -7 3211.77  111.75
   0   1  -7 2375.79  102.00
   0   1  -7 2831.43  107.50
   0   1  -7 1857.44   95.05
   0   1  -7 4274.94  122.47
   0   1  -7 2379.65  102.04
   0   1  -7 2373.79  101.97
   0   1  -7 3340.85  113.15
   0   1  -7 2309.44  101.15
   0   1  -7  466.35   68.59
   0   1  -7 2786.56  106.98
   0   1  -7 2004.96   97.12
   0   1  -7 3008.53  109.51
   0   1  -7 2559.03  104.27
   0   1  -7 5067.47  129.62
   0   1  -7 2816.88  107.33
   0   1  -7 2779.35  106.89
   0   1  -7 3171.58  111.31
   0   1  -7 2361.98  101.82
   0   1  -7 2578.09  104.50
   0   1  -7 3337.59  113.11
   0   1  -7 2247.62  100.36
   0   1  -7 3866.50  118.54
   0   1  -7 1741.32   93.37
   0   1  -7 3566.02  115.51
   0   1  -7  616.45   72.57
   0   1  -7 1073.69   82.34
   0   1  -7 3414.01  113.92
   0   1  -7 1696.94   92.72
   0   1  -7 2486.71  103.38
   0   1  -7 2640.23  105.25
   0   1  -7 2356.07  101.76
   0   1  -7 4140.85  121.20
   0   1  -7 1910.05   95.80
   0   1  -7 1573.63   90.84
   0   1  -7 3699.64  116.87
   0   1  -7 2701.98  105.98
   0   1  -7 1182.63   84.34
   0   1  -7 2667.95  105.57
   0   1  -7 2445.40  102.88
   0   1  -7 2515.71  103.74
   0   1  -7 1617.65   91.52
   0   1  -7 2633.86  105.18
   0   1  -7 2440.08  102.80
   0   1  -7 1695.97   92.70
   0   1  -7 3799.52  117.87
   0   1  -7 3128.60  110.84
   0   1  -7 1699.60   92.75
   0   1  -7  612.92   72.48
   0   1  -7 3174.91  111.36
   0   1  -7  674.84   73.98
   0   1  -7  954.87   80.04
   0   1  -7 1133.88   83.45
   0   1   7 3462.84  114.43
   0   1   7 1914.82   95.87
   0   1   7 1812.53   94.41
   0   1   7 1393.17   87.94
   0   1   7 2816.95  107.33
   0   1   7 2731.49  106.33
   0   1   7 1737.92   93.32
   0   1   7 3227.21  111.92
   0   1   7 2240.29  100.26
   0   1   7  921.70   79.37
   0   1   7 4319.36  122.90
   0   1   7 2325.98  101.36
   0   1   7 2316.55  101.24
   0   1   7 2972.93  109.12
   0   1   7 2883.94  108.10
   0   1   7 1661.13   92.17
   0   1   7 1159.68   83.92
   0   1   7 2052.32   97.76
   0   1   7 2752.18  106.57
   0   1   7 3228.16  111.93
   0   1   7 3128.28  110.84
   0   1   7  839.68   77.68
   0   1   7 2208.40   99.85
   0   1   7  982.07   80.58
   0   1   7 1742.85   93.40
   0   1   7 2243.17  100.30
   0   1   7 2506.67  103.63
   0   1   7 3998.03  119.82
   0   1   7 1925.71   96.02
   0   1   7 2663.86  105.53
   0   1   7 1756.98   93.59
   0   1   7  579.81   71.65
   0   1   7 1350.02   87.23
   0   1   7 1996.00   97.00
   0   1   7 1614.32   91.46
   0   1   7 1857.39   95.05
   0   1   7 3018.12  109.62
   0   1   7 1907.11   95.76
   0   1   7 2606.46  104.85
   0   1   7 1884.24   95.44
   0   1   7 5037.38  129.37
   0   1   7 2368.22  101.91
   0   1   7 1870.55   95.24
   0   1   7 2628.40  105.10
   0   1   7 1305.78   86.49
   0   1   7 1761.57   93.67
   0   1   7 2966.25  109.04
   0   1   7 2687.27  105.82
   0   1   7  638.00   73.10
   0   1   7  986.78   80.68
   0   1   7 2295.01  100.97
   0   1   7 3361.84  113.37
   0   1   7 1481.22   89.38
   0   1   7  526.44   70.26
   0   1   7 2235.87  100.21
   0   1   7 2480.38  103.30
   0   1   7 3912.35  118.99
   0   1   7 1699.00   92.75
   0   1   7 2791.07  107.03
   0   1   7 1445.13   88.79
   0   1   7 2359.65  101.80
   0   1   7 3473.56  114.54
   0   1   7 2887.39  108.15
   0   1   7 3443.56  114.24
   0   1   7 2617.04  104.97
   0   1   7 2615.74  104.95
   0   1   7 1130.32   83.39
   0   1   7 2445.05  102.86
   0   1   7 1560.47   90.63
   1   0  -7 3041.97  109.89
   1   0  -7 2738.70  106.42
   1   0  -7 2975.31  109.15
   1   0  -7 2398.08  102.29
   1   0  -7 2473.38  103.23
   1   0  -7 4297.96  122.69
   1   0  -7 2724.37  106.25
   1   0  -7 2296.71  101.00
   1   0  -7 3015.83  109.60
   1   0  -7 3380.04  113.57
   1   0  -7 2735.66  106.38
   1   0  -7 2457.62  103.03
   1   0  -7 2718.77  106.18
   1   0  -7 2537.67  104.01
   1   0  -7 2554.15  104.21
   1   0  -7 2398.15  102.29
   1   0  -7 2731.52  106.33
   1   0  -7 1293.67   86.28
   1   0  -7 2464.90  103.12
   1   0  -7 4912.80  128.27
   1   0  -7 2356.80  101.76
   1   0  -7 2342.72  101.57
   1   0  -7 2309.91  101.17
   1   0  -7 2323.72  101.33
   1   0  -7 2361.78  101.82
   1   0  -7 1288.76   86.19
   1   0  -7 2331.52  101.44
   1   0  -7 2411.18  102.44
   1   0  -7 3264.49  112.33
   1   0  -7 2185.06   99.55
   1   0  -7 1789.24   94.06
   1   0  -7 1887.20   95.47
   1   0  -7 4258.90  122.32
   1   0  -7 2452.80  102.97
   1   0  -7 1773.34   93.84
   1   0  -7  750.17   75.72
   1   0  -7 2510.61  103.68
   1   0  -7 3288.57  112.58
   1   0  -7 2342.05  101.57
   1   0  -7 2267.92  100.62
   1   0  -7 2276.14  100.73
   1   0  -7 1979.82   96.77
   1   0  -7  384.02   66.14
   1   0  -7 1619.96   91.55
   1   0  -7 1508.48   89.81
   1   0  -7 3854.96  118.42
   1   0  -7 3466.99  114.48
   1   0  -7 1351.49   87.26
   1   0  -7 2758.56  106.65
   1   0  -7 2157.41   99.18
   1   0  -7 1550.26   90.47
   1   0  -7 2454.85  102.98
   1   0  -7 1735.30   93.28
   1   0  -7 2147.91   99.05
   1   0  -7 2411.70  102.45
   1   0   7 3680.89  116.67
   1   0   7 1001.50   80.96
   1   0   7 1563.89   90.69
   1   0   7 1544.11   90.37
   1   0   7 2195.96   99.68
   1   0   7  530.76   70.36
   1   0   7 3125.19  110.81
   1   0   7 1034.97   81.60
   1   0   7 3461.55  114.42
   1   0   7 3871.52  118.58
   1   0   7 2071.67   98.03
   1   0   7 1883.15   95.43
   1   0   7 2241.61  100.29
   1   0   7 2864.64  107.87
   1   0   7 2356.86  101.76
   1   0   7 2100.90   98.42
   1   0   7 1542.10   90.34
   1   0   7  844.54   77.78
   1   0   7 1703.58   92.81
   1   0   7 2704.63  106.01
   1   0   7 1884.46   95.44
   1   0   7  895.86   78.84
   1   0   7 4581.99  125.32
   1   0   7  207.50   59.75
   1   0   7 2568.01  104.38
   1   0   7 1874.43   95.29
   1   0   7 2813.97  107.30
   1   0   7 1161.47   83.96
   1   0   7 1867.48   95.20
   1   0   7 2555.97  104.23
   1   0   7 1870.33   95.23
   1   0   7 1816.41   94.46
   1   0   7 3489.96  114.72
   1   0   7 2258.75  100.50
   1   0   7 2677.88  105.69
   1   0   7 1547.94   90.43
   1   0   7 1610.04   91.40
   1   0   7 1699.22   92.75
   1   0   7 2866.34  107.91
   1   0   7 2184.02   99.53
   1   0   7 2248.55  100.36
   1   0   7  372.60   65.77
   1   0   7  794.44   76.71
   1   0   7 1449.12   88.87
   1   0   7 1343.93   87.13
   1   0   7 2779.44  106.89
   1   0   7 3328.08  113.01
   1   0   7 3232.07  111.98
   1   0   7 2383.86  102.10
   1   0   7  326.97   64.27
   1   0   7 2367.57  101.89
   1   0   7 2270.89  100.67
   1   0   7 2752.54  106.57
   1   0   7 2401.40  102.32
   1   0   7 2232.21  100.15
   1   0   7 1284.68   86.13
   1   0   7 4084.78  120.67
   1   0   7 2439.60  102.80
   1   0   7 1273.89   85.95
   1   0   7  688.32   74.30
   1   0   7 3274.18  112.43
   1   0   7 2821.85  107.39
   1   0   7 5160.59  130.43
   1   0   7 2196.06   99.68
   1   0   7 2577.44  104.50
   1   0   7 2858.03  107.80
   1   0   7  627.08   72.83
   1   0   7 1304.68   86.46
   1   0   7 2520.06  103.79
   1   0   7 1791.41   94.11
   1   0   7 2235.07  100.20
   1   0   7 1213.78   84.89
   1   0   7 3374.76  113.51
   1   0   7 4638.01  125.82
   1   0   7 3154.39  111.13
   1   0   7 2255.51  100.45
   1   0   7 1342.82   87.11
   1   0   7 2660.81  105.50
   1   0   7 1126.27   83.31
   1   0   7  579.40   71.63
   1   0   7 2653.82  105.41
   1   0   7 3395.13  113.72
   1   0   7 2263.62  100.56
   1   0   7 2144.32   99.00
   1   0   7 2196.42   99.70
   1   0   7  912.19   79.18
   1   0   7  794.45   76.71
   1   0   7 5095.41  129.86
   1   0   7 1903.10   95.70
   1   0   7 1917.18   95.90
   1   0   7 3322.09  112.95
   1   0   7 2696.39  105.92
   1   0   7 2278.65  100.76
   1   0   7 2925.78  108.59
   1   0   7 2260.00  100.51
   1   0   7 3277.98  112.48
   1   0   7 3512.35  114.95
   1   0   7 1529.88   90.16
   1   0   7 3411.80  113.90
   1   0   7 1974.73   96.70
   1   0   7 1423.76   88.44
   1   0   7 2910.76  108.40
   1   0   7 4462.58  124.23
   1   0   7 2530.05  103.92
   1   0   7 2561.84  104.30
   1   0   7  486.87   69.17
   1   0   7 5059.97  129.55
   1   0   7 5111.09  130.00
   1   0   7 2609.31  104.88
   1   0   7 2110.26   98.55
   1   0   7  575.99   71.54
   1   0   7 1838.10   94.77
   1   0   7 2251.17  100.41
   1   0   7 2602.26  104.79
   1   0   7  748.78   75.69
   1   0   7 2339.91  101.54
   1   0   7  909.02   79.12
   1   0   7  847.48   77.84
   1   0   7 2152.94   99.12
   1   0   7 2794.54  107.07
   1   0   7 2822.54  107.39
   1   0   7 3267.22  112.36
   1   0   7 4274.01  122.47
   1   0   7 2485.68  103.38
   1   0   7 1801.42   94.24
   1   0   7 3406.47  113.84
   1   0   7 3656.11  116.43
   1   0   7 2134.67   98.88
   1   0   7 2813.47  107.28
   1   0   7 2111.20   98.56
   1   0   7 3258.16  112.27
   1   0   7  481.70   69.03
   1   0   7  528.79   70.32
   1   0   7 2660.57  105.50
   1   0   7 2880.53  108.06
  -1   0  -9 1249.97   71.94
  -1   0  -9 1432.45   75.00
  -1   0  -9  153.73   43.69
  -1   0  -9  553.96   57.40
  -1   0  -9  755.34   62.24
  -1   0  -9  850.32   64.32
  -1   0  -9  447.87   54.48
  -1   0  -9  547.08   57.22
  -1   0  -9 1075.42   68.79
  -1   0  -9 1364.88   73.89
  -1   0  -9  645.87   59.70
  -1   0  -9 1809.57   80.78
  -1   0  -9  835.33   64.00
  -1   0  -9  723.11   61.52
  -1   0  -9  386.37   52.61
  -1   0  -9  771.75   62.61
  -1   0  -9  206.95   46.13
  -1   0  -9  835.78   64.00
  -1   0  -9  428.14   53.88
  -1   0  -9  981.58   66.98
  -1   0  -9  434.48   54.08
  -1   0  -9  287.40   49.30
  -1   0  -9  446.11   54.41
  -1   0  -9 1351.20   73.66
  -1   0  -9  984.06   67.03
  -1   0  -9  966.82   66.70
  -1   0  -9  980.11   66.95
  -1   0  -9  615.32   58.96
  -1   0  -9 1786.18   80.43
  -1   0  -9  392.34   52.81
  -1   0  -9  880.82   64.96
  -1   0  -9 1135.92   69.91
  -1   0  -9 1241.93   71.80
  -1   0  -9 1041.74   68.15
  -1   0  -9  382.17   52.49
  -1   0  -9  950.35   66.36
  -1   0  -9  705.63   61.12
  -1   0  -9 1687.44   78.98
  -1   0  -9 1242.26   71.80
  -1   0   9  444.51   54.37
  -1   0   9 1457.29   75.40
  -1   0   9  563.77   57.64
  -1   0   9  485.43   55.54
  -1   0   9  477.19   55.31
  -1   0   9  509.72   56.22
  -1   0   9 1145.04   70.07
  -1   0   9  840.39   64.11
  -1   0   9 1941.04   82.64
  -1   0   9 1498.89   76.07
  -1   0   9  578.90   58.03
  -1   0   9  467.82   55.05
  -1   0   9 1310.26   72.97
  -1   0   9 2162.22   85.66
  -1   0   9  444.11   54.35
  -1   0   9 1816.94   80.89
  -1   0   9  594.41   58.43
  -1   0   9  755.91   62.26
  -1   0   9 1952.32   82.80
  -1   0   9  688.53   60.71
  -1   0   9 1144.02   70.04
  -1   0   9 1389.30   74.30
  -1   0   9 1684.64   78.93
  -1   0   9 1097.86   69.20
  -1   0   9 1178.04   70.66
  -1   0   9  784.91   62.91
  -1   0   9  382.84   52.51
  -1   0   9  427.47   53.87
  -1   0   9  578.70   58.03
  -1   0   9  341.42   51.16
  -1   0   9  295.97   49.60
  -1   0   9 1025.18   67.83
  -1   0   9 1007.16   67.48
  -1   0   9  564.30   57.66
  -1   0   9  674.66   60.40
  -1   0   9  926.36   65.88
   0  -1  -9  465.97   54.99
   0  -1  -9 1208.25   71.21
   0  -1  -9  816.61   63.59
   0  -1  -9 1179.40   70.69
   0  -1  -9  787.17   62.96
   0  -1  -9  793.53   63.09
   0  -1  -9  476.80   55.29
   0  -1  -9  616.51   58.99
   0  -1  -9  472.19   55.17
   0  -1  -9  757.46   62.29
   0  -1  -9  765.66   62.47
   0  -1  -9 1305.39   72.89
   0  -1  -9 1878.81   81.77
   0  -1  -9 1344.14   73.54
   0  -1  -9  524.76   56.61
   0  -1  -9  584.20   58.17
   0  -1  -9  988.15   67.11
   0  -1  -9  774.22   62.67
   0  -1  -9  997.89   67.30
   0  -1  -9  802.75   63.29
   0  -1  -9 1069.74   68.68
   0  -1  -9 2204.73   86.20
   0  -1  -9  990.86   67.17
   0  -1  -9  483.22   55.47
   0  -1  -9  604.45   58.69
   0  -1  -9 1043.76   68.18
   0  -1  -9  850.88   64.32
   0  -1  -9  225.23   46.90
   0  -1  -9  587.85   58.26
   0  -1  -9 1862.94   81.54
   0  -1  -9  411.60   53.40
   0  -1  -9 1135.97   69.91
   0  -1  -9 1594.85   77.57
   0  -1  -9 1926.83   82.45
   0  -1  -9  286.19   49.25
   0  -1  -9 2200.18   86.16
   0  -1  -9 1143.16   70.03
   0  -1  -9 1311.20   72.98
   0  -1   9 1291.64   72.65
   0  -1   9  754.22   62.23
   0  -1   9  624.91   59.19
   0  -1   9 1370.46   73.98
   0  -1   9  698.51   60.96
   0  -1   9  704.51   61.09
   0  -1   9  503.18   56.03
   0  -1   9 1664.24   78.63
   0  -1   9  211.80   46.34
   0  -1   9  235.85   47.33
   0  -1   9  707.25   61.15
   0  -1   9  651.31   59.84
   0  -1   9 1742.07   79.80
   0  -1   9  663.94   60.14
   0  -1   9  696.39   60.90
   0  -1   9  535.59   56.91
   0  -1   9  780.93   62.82
   0  -1   9  689.44   60.74
   0  -1   9  516.32   56.38
   0  -1   9  830.39   63.90
   0  -1   9 1488.26   75.90
   0  -1   9 1745.75   79.84
   0  -1   9  743.37   61.99
   0  -1   9  259.34   48.25
   0  -1   9 2083.68   84.60
   0  -1   9 1144.60   70.06
   0   1  -9  288.73   49.34
   0   1  -9 1339.01   73.45
   0   1  -9  858.18   64.47
   0   1  -9  510.21   56.22
   0   1  -9 1497.47   76.06
   0   1  -9  431.21   53.98
   0   1  -9  522.69   56.57
   0   1  -9  422.52   53.72
   0   1  -9  537.77   56.96
   0   1  -9  500.36   55.96
   0   1  -9 1888.01   81.90
   0   1  -9  499.73   55.94
   0   1  -9  619.08   59.05
   0   1  -9  572.74   57.88
   0   1  -9  941.63   66.20
   0   1  -9  489.64   55.66
   0   1  -9  459.71   54.81
   0   1  -9 1027.41   67.88
   0   1  -9  840.54   64.11
   0   1  -9 1208.20   71.21
   0   1  -9 1135.40   69.89
   0   1  -9  848.51   64.27
   0   1  -9  270.63   48.67
   0   1  -9 1897.39   82.04
   0   1  -9 1056.77   68.44
   0   1  -9 1731.40   79.63
   0   1   9   65.65   38.39
   0   1   9 1580.53   77.36
   0   1   9  935.41   66.06
   0   1   9  657.06   59.97
   0   1   9 1932.13   82.52
   0   1   9  806.78   63.38
   0   1   9  917.93   65.71
   0   1   9 1150.08   70.16
   0   1   9  550.98   57.31
   0   1   9  930.89   65.97
   0   1   9 1212.66   71.29
   0   1   9 1062.38   68.54
   0   1   9 2214.23   86.34
   0   1   9 1905.26   82.14
   0   1   9 1215.28   71.33
   0   1   9  615.01   58.94
   0   1   9  931.76   65.98
   0   1   9 1112.25   69.47
   0   1   9  931.04   65.97
   0   1   9  815.64   63.58
   0   1   9  609.08   58.79
   0   1   9 1191.24   70.91
   0   1   9  957.56   66.52
   0   1   9 1185.55   70.80
   0   1   9 2250.94   86.81
   0   1   9  850.07   64.30
   0   1   9  479.16   55.37
   0   1   9  741.65   61.94
   0   1   9  140.54   43.01
   0   1   9  652.34   59.85
   0   1   9 1029.56   67.91
   0   1   9 1190.08   70.88
   0   1   9 1398.89   74.45
   0   1   9  696.09   60.90
   0   1   9  741.09   61.93
   0   1   9  911.90   65.59
   0   1   9 1498.59   76.07
   0   1   9  640.99   59.58
   1   0  -9  623.31   59.15
   1   0  -9 2041.51   84.04
   1   0  -9  766.83   62.50
   1   0  -9  842.84   64.15
   1   0  -9  487.72   55.61
   1   0  -9  316.04   50.31
   1   0  -9  347.87   51.39
   1   0  -9 1228.32   71.56
   1   0  -9  767.85   62.53
   1   0  -9 1157.80   70.30
   1   0  -9  499.95   55.94
   1   0  -9 2077.85   84.52
   1   0  -9  298.95   49.70
   1   0  -9  882.48   64.99
   1   0  -9 1262.45   72.15
   1   0  -9  412.77   53.43
   1   0  -9  883.55   65.00
   1   0  -9  647.46   59.75
   1   0  -9 1008.40   67.50
   1   0  -9 1501.62   76.12
   1   0  -9 1209.72   71.22
   1   0  -9  948.96   66.33
   1   0  -9  146.30   43.31
   1   0  -9 1229.82   71.59
   1   0  -9  999.51   67.33
   1   0  -9  715.10   61.34
   1   0   9  440.15   54.25
   1   0   9  592.49   58.38
   1   0   9  513.42   56.31
   1   0   9  774.93   62.68
   1   0   9 1745.70   79.84
   1   0   9  701.75   61.03
   1   0   9 1527.95   76.53
   1   0   9 1075.30   68.79
   1   0   9  480.95   55.41
   1   0   9  408.53   53.29
   1   0   9  532.92   56.84
   1   0   9 1046.70   68.24
   1   0   9 1429.36   74.95
   1   0   9  380.52   52.43
   1   0   9 1578.23   77.31
   1   0   9 1027.44   67.88
   1   0   9 1124.42   69.70
   1   0   9  816.70   63.59
   1   0   9 1322.43   73.18
   1   0   9 1276.98   72.41
   1   0   9 1266.39   72.22
   1   0   9  542.93   57.10
   1   0   9 1427.30   74.92
   1   0   9 1167.95   70.48
   1   0   9  588.65   58.29
   1   0   9 1432.57   75.01
   1   0   9  527.47   56.69
   1   0   9  480.83   55.41
   1   0   9 1937.39   82.60
   1   0   9  197.71   45.74
   1   0   9  784.70   62.90
   1   0   9 1256.64   72.06
   1   0   9  958.64   66.53
   1   0   9 1445.44   75.21
   1   0   9  874.61   64.82
   1   0   9  357.41   51.69
   1   0   9 1299.74   72.80
   1   0   9 1324.17   73.21
   1   0   9 1743.14   79.81
   1   0   9  345.68   51.31
   1   0   9 1427.36   74.92
   1   0   9 1304.07   72.86
   1   0   9  285.11   49.20
   1   0   9  311.72   50.16
   1   0   9  828.85   63.85
   1   0   9 2061.30   84.29
   1   0   9 1200.21   71.06
   1   0   9 1090.36   69.06
   1   0   9  812.78   63.52
   1   0   9 1116.46   69.54
   1   0   9  217.05   46.55
   1   0   9 1520.08   76.40
   1   0   9  699.66   60.97
   1   0   9  449.25   54.51
   1   0   9  514.37   56.34
   1   0   9 1219.88   71.41
   1   0   9 1083.97   68.94
   1   0   9  450.76   54.55
   1   0   9  948.04   66.32
  -1   0 -11 2952.57  119.99
  -1   0 -11 3036.43  120.94
  -1   0 -11 4111.56  132.03
  -1   0 -11 3868.93  129.67
  -1   0 -11 3145.48  122.14
  -1   0 -11 3147.95  122.17
  -1   0 -11 2765.14  117.84
  -1   0 -11 3156.53  122.26
  -1   0 -11 2727.77  117.40
  -1   0 -11 3620.80  127.17
  -1   0 -11  672.03   85.02
  -1   0 -11 3703.96  128.02
  -1   0 -11 3320.89  124.05
  -1   0 -11 5254.67  142.33
  -1   0 -11 3113.48  121.79
  -1   0 -11 3728.69  128.27
  -1   0 -11 4082.42  131.76
  -1   0 -11 3215.21  122.90
  -1   0 -11 3124.03  121.91
  -1   0 -11 3139.40  122.08
  -1   0  11 2723.98  117.36
  -1   0  11 3112.08  121.78
  -1   0  11 2905.87  119.46
  -1   0  11 2955.56  120.02
  -1   0  11 5419.81  143.72
  -1   0  11 3198.57  122.73
  -1   0  11 2936.63  119.81
  -1   0  11 3526.22  126.20
  -1   0  11 3107.99  121.73
  -1   0  11 3111.09  121.76
  -1   0  11 3238.29  123.16
  -1   0  11 2615.02  116.05
  -1   0  11 3301.41  123.84
  -1   0  11 2903.04  119.43
  -1   0  11 3125.98  121.93
  -1   0  11 2596.43  115.83
  -1   0  11 3120.16  121.87
  -1   0  11 2450.35  114.04
  -1   0  11 3011.73  120.66
  -1   0  11 3157.40  122.28
  -1   0  11 3146.24  122.16
  -1   0  11 2322.82  112.43
  -1   0  11 2990.21  120.41
  -1   0  11 3156.98  122.28
  -1   0  11 3051.50  121.11
  -1   0  11 2982.57  120.34
  -1   0  11 3121.22  121.88
  -1   0  11 3401.19  124.90
  -1   0  11 3136.85  122.05
  -1   0  11 3095.46  121.60
  -1   0  11 3936.03  130.33
  -1   0  11 3044.23  121.02
  -1   0  11 3106.74  121.72
   0  -1 -11 3092.99  121.57
   0  -1 -11 5330.71  142.98
   0  -1 -11 4058.64  131.53
   0  -1 -11 3155.59  122.26
   0  -1 -11 2634.52  116.30
   0  -1 -11 3083.39  121.46
   0  -1 -11 3888.37  129.86
   0  -1 -11 2364.25  112.96
   0  -1 -11 3304.99  123.87
   0  -1 -11 3566.56  126.62
   0  -1 -11 3144.47  122.13
   0  -1 -11 1913.75  106.97
   0  -1 -11 3258.21  123.37
   0  -1 -11 2923.87  119.67
   0  -1 -11 2850.70  118.82
   0  -1 -11 3115.23  121.81
   0  -1 -11 4682.42  137.33
   0  -1 -11 3181.77  122.53
   0  -1 -11 3053.09  121.13
   0  -1 -11 1270.56   96.99
   0  -1 -11 1453.35  100.05
   0  -1 -11 2830.30  118.60
   0  -1 -11 5804.13  146.89
   0  -1 -11 3213.82  122.88
   0  -1 -11 4489.10  135.57
   0  -1 -11 2239.52  111.36
   0  -1 -11 4935.59  139.59
   0  -1 -11 2303.37  112.19
   0  -1 -11 3130.14  121.97
   0  -1 -11 3036.69  120.94
   0  -1 -11 4933.88  139.57
   0  -1  11 3233.13  123.10
   0  -1  11 2842.21  118.73
   0  -1  11 1269.22   96.97
   0  -1  11  965.59   91.37
   0  -1  11 2910.26  119.52
   0  -1  11 3133.40  122.00
   0  -1  11 3074.87  121.37
   0  -1  11 3891.55  129.90
   0  -1  11 1807.34  105.44
   0  -1  11 3831.20  129.30
   0  -1  11 3520.33  126.14
   0  -1  11 3092.37  121.57
   0  -1  11 3017.53  120.73
   0  -1  11  992.74   91.90
   0  -1  11 3379.54  124.67
   0  -1  11 3881.80  129.80
   0  -1  11 2831.07  118.60
   0  -1  11 3804.26  129.03
   0  -1  11 2616.79  116.08
   0  -1  11 3582.82  126.79
   0  -1  11 2445.35  113.98
   0  -1  11 1830.65  105.78
   0  -1  11 2330.68  112.54
   0  -1  11 4488.60  135.57
   0  -1  11 2852.59  118.85
   0  -1  11 2709.97  117.19
   0  -1  11 4103.82  131.95
   0  -1  11 1646.32  103.06
   0  -1  11 3604.52  127.00
   0  -1  11 2767.40  117.87
   0  -1  11 2931.10  119.75
   0  -1  11 2906.65  119.48
   0  -1  11 3124.95  121.91
   0  -1  11 3178.36  122.50
   0   1 -11 1836.49  105.86
   0   1 -11 4362.78  134.41
   0   1 -11 3295.34  123.78
   0   1 -11 3420.80  125.09
   0   1 -11 3067.72  121.29
   0   1 -11  705.93   85.82
   0   1 -11 2675.06  116.78
   0   1 -11 3107.53  121.73
   0   1 -11 2764.78  117.84
   0   1 -11 3717.04  128.15
   0   1 -11 4448.90  135.21
   0   1 -11 2411.32  113.55
   0   1 -11 2981.03  120.31
   0   1 -11  966.71   91.38
   0   1 -11 3225.46  123.02
   0   1 -11 3278.64  123.59
   0   1 -11 3073.65  121.35
   0   1 -11 3145.88  122.16
   0   1 -11 2968.60  120.17
   0   1 -11 2573.69  115.55
   0   1 -11 3476.05  125.68
   0   1 -11 2678.88  116.83
   0   1 -11 3498.25  125.91
   0   1 -11 2699.51  117.07
   0   1 -11  824.59   88.46
   0   1 -11 2829.93  118.60
   0   1 -11 2929.99  119.73
   0   1 -11 2973.84  120.23
   0   1 -11 1627.92  102.77
   0   1 -11 3342.18  124.28
   0   1 -11 2847.97  118.79
   0   1 -11  802.56   87.99
   0   1 -11 3213.50  122.88
   0   1 -11 3454.18  125.46
   0   1  11 2141.29  110.07
   0   1  11 2777.62  117.98
   0   1  11 3066.93  121.28
   0   1  11 3796.01  128.94
   0   1  11 3092.36  121.57
   0   1  11 4714.42  137.62
   0   1  11 4828.97  138.65
   0   1  11  883.22   89.70
   0   1  11 3533.28  126.28
   0   1  11 3620.93  127.18
   0   1  11 2911.32  119.52
   0   1  11 3067.60  121.28
   0   1  11 5727.85  146.27
   0   1  11 2824.42  118.52
   0   1  11 2820.74  118.49
   0   1  11 1106.30   94.06
   0   1  11 3242.49  123.20
   0   1  11 2913.56  119.55
   0   1  11 4455.90  135.27
   0   1  11 2998.19  120.51
   0   1  11 2008.72  108.28
   0   1  11 3207.09  122.82
   0   1  11 2800.23  118.25
   0   1  11 3220.62  122.96
   0   1  11 3533.06  126.28
   0   1  11 3006.34  120.60
   0   1  11  768.54   87.25
   0   1  11 1783.71  105.10
   0   1  11 3576.74  126.73
   0   1  11 3539.59  126.34
   0   1  11 2697.81  117.04
   0   1  11  736.60   86.52
   0   1  11 3682.07  127.81
   0   1  11 2931.34  119.75
   0   1  11 1510.22  100.95
   0   1  11 3041.21  120.99
   0   1  11 2962.19  120.10
   0   1  11 3636.06  127.34
   0   1  11 3205.43  122.79
   0   1  11 2732.30  117.45
   0   1  11 3051.03  121.10
   0   1  11 4227.01  133.14
   0   1  11 2963.58  120.11
   0   1  11 3804.76  129.03
   1   0 -11 2728.37  117.40
   1   0 -11  728.62   86.34
   1   0 -11 3377.82  124.66
   1   0 -11 3090.21  121.54
   1   0 -11 3115.80  121.82
   1   0 -11 2093.75  109.43
   1   0 -11 1058.58   93.17
   1   0 -11 3388.96  124.76
   1   0 -11 3158.81  122.29
   1   0 -11 2897.45  119.37
   1   0 -11 2209.03  110.96
   1   0 -11 3130.64  121.97
   1   0 -11 3227.21  123.03
   1   0 -11 2591.74  115.78
   1   0 -11 2942.08  119.87
   1   0 -11 3103.75  121.69
   1   0 -11 2829.31  118.58
   1   0 -11 3138.06  122.07
   1   0 -11 3476.39  125.68
   1   0 -11 3510.74  126.05
   1   0 -11 4119.05  132.11
   1   0 -11  730.97   86.40
   1   0 -11 2425.77  113.74
   1   0 -11 2457.57  114.13
   1   0 -11 2911.30  119.52
   1   0 -11 3223.66  122.99
   1   0 -11  769.01   87.25
   1   0 -11 1793.63  105.24
   1   0 -11 2977.12  120.28
   1   0 -11 2768.84  117.89
   1   0  11 3144.02  122.13
   1   0  11 3696.51  127.94
   1   0  11 3778.76  128.77
   1   0  11 3338.23  124.23
   1   0  11 2761.16  117.79
   1   0  11 3087.42  121.51
   1   0  11 4201.61  132.89
   1   0  11 5792.93  146.80
   1   0  11 2944.88  119.91
   1   0  11 2449.09  114.02
   1   0  11 2719.47  117.29
   1   0  11 2347.90  112.75
   1   0  11 4729.70  137.76
   1   0  11 3870.71  129.68
   1   0  11 1978.84  107.87
   1   0  11 1217.16   96.06
   1   0  11 3448.27  125.40
   1   0  11 3336.06  124.20
   1   0  11 2841.73  118.73
   1   0  11 3274.00  123.53
   1   0  11 3074.70  121.37
   1   0  11 2967.70  120.17
   1   0  11 2497.48  114.63
   1   0  11 1082.44   93.61
   1   0  11 1798.16  105.32
   1   0  11 2461.13  114.18
   1   0  11 4173.01  132.62
   1   0  11 4032.78  131.27
   1   0  11 4217.10  133.05
   1   0  11 4278.15  133.62
   1   0  11 2831.52  118.61
   1   0  11 3194.30  122.67
   1   0  11 3152.09  122.22
   1   0  11 2934.41  119.79
   1   0  11 4748.51  137.92
   1   0  11 2888.22  119.26
   1   0  11 2385.97  113.24
   1   0  11 3931.73  130.29
   1   0  11 2832.25  118.61
   1   0  11 3847.41  129.46
   1   0  11 3171.29  122.43
   1   0  11 3301.46  123.84
   1   0  11 5224.14  142.07
   1   0  11 2718.51  117.29
   1   0  11 3185.06  122.58
   1   0  11 1254.90   96.71
   1   0  11 4203.92  132.91
   1   0  11 3884.59  129.82
   1   0  11 3364.69  124.50
   1   0  11 3159.22  122.29
   1   0  11 2654.38  116.52
   1   0  11 3413.44  125.02
   1   0  11 3046.76  121.05
   1   0  11 4351.80  134.30
   1   0  11 3805.91  129.05
   1   0  11 4256.40  133.41
   1   0  11 2290.54  112.02
   1   0  11 2858.92  118.93
   1   0  11 3613.77  127.11
   1   0  11 4983.90  140.00
   1   0  11 3473.33  125.65
   1   0  11 5709.54  146.11
   1   0  11 2272.75  111.80
   1   0  11 3119.09  121.85
   1   0  11 4136.20  132.27
   1   0  11 2162.53  110.36
   1   0  11 1219.58   96.11
   1   0  11 2279.03  111.87
   1   0  11 2365.68  112.98
   1   0  11 3793.55  128.93
   1   0  11 1423.02   99.55
   1   0  11 3201.00  122.75
   1   0  11 2787.68  118.10
   1   0  11 3648.94  127.46
   1   0  11 3551.80  126.47
   1   0  11 3454.22  125.46
   1   0  11 3279.21  123.59
   1   0  11 1985.24  107.95
   1   0  11  498.59   80.60
   1   0  11 3086.85  121.51
   1   0  11 2738.17  117.52
   1   0  11 1928.86  107.18
  -1   0 -13 1087.81   77.40
  -1   0 -13  967.24   75.09
  -1   0 -13  785.99   71.32
  -1   0 -13  265.48   56.87
  -1   0 -13  631.39   67.74
  -1   0 -13  809.14   71.82
  -1   0 -13  973.02   75.21
  -1   0 -13 1008.67   75.90
  -1   0 -13  313.16   58.59
  -1   0 -13 1591.00   85.90
  -1   0  13 1178.13   79.05
  -1   0  13  625.68   67.59
  -1   0  13  921.61   74.18
  -1   0  13  508.04   64.55
  -1   0  13 1145.76   78.46
  -1   0  13  723.35   69.91
  -1   0  13  575.63   66.33
  -1   0  13  136.89   51.22
  -1   0  13  876.04   73.24
  -1   0  13  807.75   71.79
  -1   0  13  758.40   70.71
   0  -1 -13 1009.49   75.92
   0  -1 -13 1653.99   86.87
   0  -1 -13  493.53   64.15
   0  -1 -13 1009.96   75.92
   0  -1 -13  862.86   72.97
   0  -1 -13  579.63   66.44
   0  -1 -13  226.06   55.32
   0  -1 -13 1182.37   79.13
   0  -1 -13  758.90   70.71
   0  -1  13  690.12   69.14
   0  -1  13  384.49   60.94
   0  -1  13  253.79   56.41
   0  -1  13  464.91   63.35
   0  -1  13  405.62   61.59
   0  -1  13  239.80   55.87
   0  -1  13  931.26   74.38
   0  -1  13  982.51   75.39
   0  -1  13  819.84   72.04
   0  -1  13  420.69   62.05
   0  -1  13 1154.41   78.63
   0  -1  13  612.45   67.27
   0  -1  13  951.38   74.77
   0  -1  13 1320.91   81.54
   0  -1  13 1540.36   85.11
   0   1 -13 1143.37   78.42
   0   1 -13  806.83   71.77
   0   1 -13  207.22   54.54
   0   1 -13  409.48   61.71
   0   1 -13 1128.44   78.15
   0   1 -13  564.42   66.05
   0   1 -13 1362.24   82.24
   0   1  13  849.51   72.68
   0   1  13  921.87   74.18
   0   1  13  493.46   64.15
   0   1  13 1060.82   76.89
   0   1  13  359.46   60.14
   0   1  13  255.26   56.47
   0   1  13 1023.32   76.18
   0   1  13  278.30   57.34
   0   1  13  485.34   63.93
   0   1  13 1244.49   80.22
   0   1  13  676.46   68.82
   0   1  13 1432.66   83.39
   0   1  13 1388.35   82.67
   0   1  13  151.95   51.98
   0   1  13  177.99   53.23
   0   1  13  167.04   52.72
   0   1  13  719.00   69.82
   0   1  13  916.34   74.07
   1   0 -13  527.40   65.08
   1   0 -13  469.41   63.47
   1   0 -13  213.67   54.81
   1   0 -13 1039.40   76.50
   1   0 -13  876.95   73.25
   1   0 -13  884.25   73.41
   1   0 -13  552.97   65.76
   1   0 -13  744.42   70.39
   1   0  13 1661.03   86.98
   1   0  13  653.93   68.29
   1   0  13  340.72   59.53
   1   0  13  801.30   71.65
   1   0  13 1592.33   85.92
   1   0  13  590.38   66.71
   1   0  13 1186.02   79.19
   1   0  13  941.90   74.59
   1   0  13  973.25   75.21
   1   0  13 1080.88   77.27
   1   0  13  485.85   63.94
   1   0  13  620.52   67.47
   1   0  13  492.34   64.12
   1   0  13  859.53   72.89
   1   0  13  482.46   63.85
   1   0  13  828.97   72.24
   1   0  13 1064.29   76.96
   1   0  13  586.19   66.61
   1   0  13  975.46   75.25
   1   0  13 1117.52   77.95
   1   0  13 1027.18   76.25
   1   0  13 1305.81   81.28
   1   0  13 1177.66   79.04
   1   0  13  907.58   73.89
  -1   0 -15 1543.48  140.24
  -1   0 -15 1612.46  141.31
  -1   0 -15  713.10  124.76
  -1   0 -15  734.15  125.25
  -1   0 -15 1246.81  135.35
  -1   0 -15 3492.57  164.62
  -1   0 -15 2458.31  152.91
  -1   0 -15  519.25  119.93
  -1   0 -15 2052.50  147.64
  -1   0 -15 2112.29  148.45
  -1   0 -15 1367.62  137.41
  -1   0  15  535.85  120.38
  -1   0  15 3084.06  160.23
  -1   0  15  406.37  116.70
  -1   0  15 1503.86  139.62
  -1   0  15  698.86  124.43
   0  -1 -15 1413.73  138.16
   0  -1 -15 1593.16  141.01
   0  -1 -15 1810.02  144.25
   0  -1 -15 1966.95  146.48
   0  -1 -15 1549.06  140.33
   0  -1  15 1676.04  142.27
   0  -1  15 1283.37  135.98
   0  -1  15  586.55  121.70
   0  -1  15 1881.15  145.27
   0  -1  15 1552.24  140.38
   0  -1  15 1753.50  143.43
   0  -1  15 1471.95  139.10
   0  -1  15 1118.46  133.05
   0  -1  15 1609.63  141.27
   0   1 -15 1828.54  144.52
   0   1 -15 2538.46  153.90
   0   1 -15 3705.33  166.80
   0   1 -15 1637.75  141.69
   0   1  15 1727.63  143.04
   0   1  15 1895.33  145.46
   0   1  15 1870.24  145.12
   0   1  15 1490.94  139.41
   0   1  15 2248.70  150.25
   1   0 -15 1637.60  141.69
   1   0 -15  896.15  128.73
   1   0 -15 1512.52  139.75
   1   0 -15 1419.35  138.25
   1   0 -15 1405.52  138.03
   1   0 -15  407.34  116.73
   1   0 -15 1794.75  144.03
   1   0  15 1849.05  144.81
   1   0  15  367.18  115.48
   1   0  15 1491.68  139.42
   1   0  15  201.97  109.39
   1   0  15 2200.93  149.63
   1   0  15  866.62  128.12
   1   0  15 1780.14  143.81
   1   0  15 1985.73  146.74
   1   0  15 3356.40  163.18
   1   0  15 1675.08  142.27
   1   0  15 1789.65  143.95
   1   0  15 1251.40  135.42
   1   0  15 1847.26  144.78
   1   0  15 1663.48  142.09
   1   0  15 1647.69  141.84
   1   0  15  573.65  121.37
  -1   0  17 4254.31  162.30
  -1   0  17 4034.37  160.20
  -1   0  17 4832.53  167.57
  -1   0  17 4285.89  162.59
   0  -1 -17 4251.75  162.27
   0  -1 -17 4704.01  166.44
   0  -1 -17 4097.11  160.81
   0  -1  17 4120.08  161.02
   0   1  17 4589.38  165.39
   0   1  17 4687.39  166.29
   0   1  17 3713.94  157.03
   0   1  17 3818.28  158.08
   1   0 -17 4108.51  160.91
   1   0  17 4205.45  161.84
   1   0  17 3826.90  158.15
   1   0  17 4175.15  161.55
  -1  -1   0  261.55  175.19
  -1  -1   0  299.53  176.60
  -1  -1   0  149.25  170.33
  -1  -1   0  736.51  188.69
  -1  -1   0 3164.37  224.52
  -1  -1   0  355.75  178.51
  -1   1   0 1624.39  204.89
  -1   1   0 1315.55  199.92
  -1   1   0 1665.60  205.53
  -1   1   0 1336.77  200.29
  -1   1   0 2379.68  215.33
  -1   1   0 1196.65  197.86
  -1   1   0 1134.25  196.74
  -1   1   0 2696.61  219.20
  -1   1   0  893.94  192.09
  -1   1   0 2969.69  222.35
  -1   1   0  263.67  175.28
  -1   1   0 1497.63  202.92
  -1   1   0 1905.37  209.01
   1  -1   0 3572.14  228.85
   1  -1   0 1975.11  209.99
   1  -1   0 2245.97  213.61
   1  -1   0  316.22  177.18
   1  -1   0 1064.54  195.44
   1  -1   0  113.10  168.38
   1  -1   0 1001.51  194.24
   1  -1   0 1658.07  205.41
   1  -1   0  556.46  184.32
   1  -1   0  914.17  192.50
   1  -1   0 4410.53  237.03
   1  -1   0  400.79  179.93
   1  -1   0 1991.65  210.22
   1  -1   0 1174.60  197.47
   1   1   0 3442.74  227.50
   1   1   0  308.50  176.90
   1   1   0  136.48  169.66
   1   1   0 1276.75  199.27
   1   1   0 1429.38  201.82
   1   1   0 3842.88  231.59
   1   1   0  453.25  181.49
   1   1   0 2102.36  211.72
   1   1   0 2339.38  214.81
   1   1   0  325.64  177.51
   1   1   0 1547.55  203.71
   1   1   0 3648.89  229.64
   1   1   0 1319.41  200.00
   1   1   0 1908.31  209.06
   1   1   0 1738.95  206.62
   1   1   0 2516.77  217.04
   1   1   0 2916.60  221.76
   1   1   0  398.97  179.87
  -1  -1  -2  573.21  106.24
  -1  -1  -2 2722.25  140.98
  -1  -1  -2 2966.67  143.80
  -1  -1  -2 2522.63  138.59
  -1  -1  -2 2248.56  135.14
  -1  -1  -2  743.93  110.34
  -1  -1  -2 3116.94  145.48
  -1  -1  -2 3854.71  153.19
  -1  -1  -2 3368.20  148.19
  -1  -1  -2 4316.18  157.62
  -1  -1  -2 3271.76  147.16
  -1  -1  -2 1563.92  125.44
  -1  -1  -2 2200.19  134.50
  -1  -1  -2 2911.03  143.18
  -1  -1  -2 2830.30  142.25
  -1  -1  -2 2773.69  141.59
  -1  -1  -2 3945.66  154.08
  -1  -1  -2 1503.45  124.49
  -1  -1  -2 5541.56  168.39
  -1  -1  -2  503.39  104.39
  -1  -1  -2 2174.44  134.17
  -1  -1  -2  551.49  105.68
  -1  -1  -2 1112.29  117.82
  -1  -1  -2 1310.16  121.32
  -1  -1  -2 3760.01  152.23
  -1  -1  -2 2782.47  141.69
  -1  -1  -2 2471.31  137.95
  -1  -1   2 2456.88  137.77
  -1  -1   2 2959.19  143.72
  -1  -1   2 2922.44  143.30
  -1  -1   2 2340.16  136.30
  -1  -1   2  728.58  110.00
  -1  -1   2 2679.59  140.48
  -1  -1   2 1858.33  129.82
  -1  -1   2 1371.77  122.35
  -1  -1   2 2849.57  142.47
  -1  -1   2 2959.60  143.72
  -1  -1   2 3127.83  145.60
  -1  -1   2 2498.81  138.30
  -1  -1   2 4626.50  160.49
  -1  -1   2  976.37  115.24
  -1  -1   2 4648.33  160.68
  -1  -1   2 3056.40  144.81
  -1  -1   2 1939.76  130.97
  -1  -1   2 3225.18  146.66
  -1  -1   2 1953.09  131.17
  -1  -1   2  976.48  115.24
  -1  -1   2 2006.87  131.91
  -1  -1   2 4073.20  155.32
  -1  -1   2 1030.44  116.28
  -1  -1   2 2071.34  132.79
  -1   1  -2 1749.44  128.24
  -1   1  -2 2626.59  139.85
  -1   1  -2 1652.88  126.81
  -1   1  -2  708.98  109.54
  -1   1  -2 1145.49  118.43
  -1   1  -2  960.94  114.92
  -1   1  -2 3301.75  147.49
  -1   1  -2 1893.00  130.32
  -1   1  -2 1277.75  120.76
  -1   1  -2 1314.96  121.40
  -1   1  -2 1795.48  128.93
  -1   1   2  746.95  110.40
  -1   1   2 2566.16  139.12
  -1   1   2  659.74  108.39
  -1   1   2 3863.17  153.26
  -1   1   2 2936.47  143.46
  -1   1   2 4935.00  163.23
  -1   1   2 1515.76  124.69
  -1   1   2 1184.40  119.13
  -1   1   2  505.48  104.44
  -1   1   2 4069.74  155.28
  -1   1   2  956.67  114.84
  -1   1   2  456.59  103.07
  -1   1   2 4918.14  163.08
  -1   1   2 3986.28  154.47
  -1   1   2 1264.80  120.54
  -1   1   2 1354.79  122.07
  -1   1   2 4038.26  154.97
  -1   1   2  908.81  113.87
  -1   1   2 2164.12  134.03
  -1   1   2 3207.73  146.48
  -1   1   2 1986.53  131.62
   1  -1  -2 1427.04  123.26
   1  -1  -2 1361.88  122.19
   1  -1  -2 2920.15  143.28
   1  -1  -2 3596.35  150.58
   1  -1  -2 3116.82  145.48
   1  -1  -2 4634.70  160.56
   1  -1  -2 2629.81  139.89
   1  -1  -2 4541.01  159.70
   1  -1  -2 3611.20  150.73
   1  -1  -2 3615.74  150.78
   1  -1  -2 2781.59  141.68
   1  -1  -2 3296.37  147.43
   1  -1  -2 3297.49  147.45
   1  -1  -2 3171.41  146.08
   1  -1  -2 3360.57  148.11
   1  -1  -2 3330.73  147.80
   1  -1  -2 2725.81  141.03
   1  -1  -2 2930.67  143.40
   1  -1  -2 2967.13  143.81
   1  -1  -2 2610.84  139.66
   1  -1  -2 2659.95  140.24
   1  -1  -2 2977.24  143.92
   1  -1  -2 1901.93  130.44
   1  -1  -2 2210.09  134.64
   1  -1  -2 1846.09  129.65
   1  -1   2 1031.03  116.30
   1  -1   2 1738.99  128.09
   1  -1   2 2045.12  132.42
   1  -1   2 2543.08  138.83
   1  -1   2 1968.45  131.38
   1  -1   2 4306.38  157.53
   1  -1   2 2508.52  138.41
   1  -1   2 2406.10  137.13
   1  -1   2 2394.77  137.00
   1  -1   2  779.93  111.15
   1  -1   2 1102.65  117.64
   1  -1   2 1322.21  121.52
   1  -1   2 2397.39  137.03
   1  -1   2 2098.98  133.15
   1  -1   2 2922.54  143.30
   1  -1   2  645.70  108.04
   1  -1   2  346.28   99.68
   1  -1   2 2041.31  132.38
   1  -1   2 2253.51  135.20
   1  -1   2 1557.42  125.34
   1  -1   2 2463.92  137.86
   1  -1   2  466.38  103.35
   1  -1   2 1978.38  131.52
   1  -1   2  719.82  109.80
   1  -1   2 2491.42  138.21
   1  -1   2  814.45  111.90
   1  -1   2 3685.03  151.48
   1  -1   2 3156.95  145.92
   1  -1   2 3583.18  150.45
   1  -1   2 2001.81  131.83
   1  -1   2 1552.05  125.26
   1  -1   2 3135.13  145.68
   1  -1   2 3306.15  147.54
   1  -1   2 2765.42  141.50
   1  -1   2  915.94  114.02
   1   1  -2 5204.00  165.55
   1   1  -2 3923.27  153.85
   1   1  -2 2055.20  132.56
   1   1  -2  844.78  112.54
   1   1  -2 2003.60  131.86
   1   1  -2 1506.78  124.55
   1   1  -2 4120.21  155.76
   1   1  -2 3224.07  146.65
   1   1  -2 1087.64  117.36
   1   1  -2 1802.49  129.02
   1   1   2 1924.13  130.76
   1   1   2 1482.87  124.17
   1   1   2 1603.89  126.06
   1   1   2 2268.08  135.38
   1   1   2 2559.84  139.04
   1   1   2 2574.75  139.22
   1   1   2  609.95  107.16
   1   1   2 1036.30  116.39
   1   1   2 1569.92  125.53
   1   1   2 3909.04  153.72
   1   1   2 2736.78  141.16
   1   1   2 3173.26  146.10
   1   1   2 1353.20  122.05
   1   1   2 1697.09  127.47
   1   1   2 1706.75  127.62
   1   1   2 3752.40  152.16
   1   1   2  282.31   97.46
   1   1   2 3701.88  151.66
   1   1   2 2109.13  133.29
   1   1   2 3824.73  152.88
   1   1   2 3226.11  146.68
   1   1   2 3465.26  149.22
   1   1   2 2947.76  143.59
   1   1   2 2977.40  143.92
   1   1   2 4251.66  157.02
   1   1   2 2648.27  140.10
   1   1   2 2934.10  143.43
   1   1   2 2685.35  140.54
   1   1   2 3069.69  144.96
   1   1   2  740.36  110.27
   1   1   2 1062.17  116.89
   1   1   2 2589.86  139.41
   1   1   2 2688.12  140.59
   1   1   2  631.53  107.71
   1   1   2 1987.62  131.64
   1   1   2 2152.77  133.88
   1   1   2 5018.40  163.96
   1   1   2  117.05   90.10
   1   1   2 1144.51  118.42
   1   1   2 2084.64  132.97
   1   1   2 1661.50  126.94
   1   1   2 2269.51  135.41
   1   1   2 1023.77  116.16
   1   1   2 1883.83  130.18
   1   1   2 1597.41  125.96
   1   1   2 2265.57  135.35
   1   1   2  407.19  101.61
   1   1   2 2992.34  144.10
   1   1   2 4465.24  159.00
   1   1   2 2135.46  133.65
   1   1   2 2531.63  138.69
   1   1   2 4017.60  154.78
   1   1   2 2172.91  134.14
   1   1   2 2540.44  138.80
   1   1   2 2301.86  135.82
   1   1   2  367.82  100.38
   1   1   2 2125.57  133.51
   1   1   2 3238.94  146.81
   1   1   2 3608.45  150.70
   1   1   2 3277.98  147.24
   1   1   2 1711.31  127.68
   1   1   2 1090.61  117.42
   1   1   2 2781.86  141.68
   1   1   2 1066.81  116.98
   1   1   2 2146.58  133.79
   1   1   2 2411.85  137.21
  -1  -1  -4 4284.19  127.12
  -1  -1  -4 2676.35  110.24
  -1  -1  -4 2043.17  102.20
  -1  -1  -4 1061.51   86.67
  -1  -1  -4 3463.70  119.01
  -1  -1  -4 2442.99  107.41
  -1  -1  -4 4533.24  129.43
  -1  -1  -4 2654.56  109.98
  -1  -1  -4 2949.30  113.40
  -1  -1  -4 2990.51  113.87
  -1  -1  -4 1062.18   86.69
  -1  -1  -4 1283.66   90.67
  -1  -1  -4 1615.85   96.05
  -1  -1  -4 3813.00  122.57
  -1  -1  -4 2990.62  113.87
  -1  -1  -4 1355.80   91.88
  -1  -1  -4 2768.64  111.33
  -1  -1  -4 4291.75  127.20
  -1  -1  -4 4254.07  126.84
  -1  -1  -4 4048.74  124.88
  -1  -1  -4 2545.03  108.66
  -1  -1  -4 1383.19   92.34
  -1  -1  -4 1358.50   91.93
  -1  -1  -4 2562.98  108.87
  -1  -1  -4 2661.65  110.06
  -1  -1  -4 2877.17  112.58
  -1  -1  -4 4985.84  133.47
  -1  -1  -4  434.62   72.22
  -1  -1  -4 3331.17  117.60
  -1  -1  -4 3107.34  115.17
  -1  -1  -4 3486.04  119.23
  -1  -1  -4 3553.09  119.93
  -1  -1  -4 3085.94  114.93
  -1  -1  -4 2865.29  112.45
  -1  -1  -4 3408.80  118.43
  -1  -1  -4 2771.63  111.36
  -1  -1  -4 3045.09  114.48
  -1  -1  -4 2996.37  113.93
  -1  -1  -4 1665.37   96.79
  -1  -1  -4  962.56   84.75
  -1  -1  -4 2979.73  113.75
  -1  -1  -4 4225.49  126.56
  -1  -1  -4  269.06   66.76
  -1  -1  -4 4214.62  126.47
  -1  -1  -4 3011.41  114.10
  -1  -1  -4 3885.86  123.29
  -1  -1  -4 2986.74  113.83
  -1  -1  -4 3861.75  123.05
  -1  -1  -4 2737.75  110.96
  -1  -1  -4 1150.49   88.31
  -1  -1  -4 1323.76   91.35
  -1  -1  -4 2369.08  106.47
  -1  -1  -4 3428.83  118.63
  -1  -1  -4 2464.27  107.66
  -1  -1  -4 2388.66  106.72
  -1  -1  -4  522.81   74.71
  -1  -1  -4  586.08   76.36
  -1  -1  -4 1623.95   96.17
  -1  -1  -4 2118.18  103.21
  -1  -1  -4 1841.52   99.38
  -1  -1  -4 3665.91  121.08
  -1  -1  -4 3012.09  114.11
  -1  -1  -4  818.47   81.78
  -1  -1  -4 2360.22  106.36
  -1  -1  -4 4234.94  126.65
  -1  -1  -4 2947.03  113.37
  -1  -1  -4 2036.48  102.10
  -1  -1  -4 3031.69  114.33
  -1  -1  -4 2149.17  103.62
  -1  -1  -4 2991.90  113.89
  -1  -1  -4 2740.91  110.99
  -1  -1  -4 2377.55  106.57
  -1  -1  -4 2034.93  102.09
  -1  -1   4 1581.14   95.50
  -1  -1   4 2787.63  111.56
  -1  -1   4  824.11   81.90
  -1  -1   4 2043.66  102.21
  -1  -1   4 2351.18  106.24
  -1  -1   4 2670.87  110.18
  -1  -1   4 3303.12  117.29
  -1  -1   4 1454.97   93.52
  -1  -1   4 3505.76  119.45
  -1  -1   4 3910.83  123.53
  -1  -1   4 3451.15  118.87
  -1  -1   4 4438.94  128.56
  -1  -1   4 3974.82  124.16
  -1  -1   4 3880.51  123.23
  -1  -1   4 4410.89  128.30
  -1  -1   4 2912.02  112.98
  -1  -1   4 3290.49  117.16
  -1  -1   4 5444.69  137.38
  -1  -1   4 4067.35  125.06
  -1  -1   4 4603.51  130.08
  -1  -1   4 4852.16  132.30
  -1  -1   4 4157.13  125.91
  -1  -1   4 4466.76  128.82
  -1  -1   4  643.63   77.80
  -1  -1   4 2764.81  111.28
  -1  -1   4 5382.89  136.86
  -1  -1   4 3052.04  114.55
  -1  -1   4  679.26   78.65
  -1  -1   4 1490.73   94.09
  -1  -1   4 3401.55  118.34
  -1  -1   4 4242.01  126.73
  -1  -1   4 2012.43  101.79
  -1  -1   4 2631.14  109.69
  -1  -1   4 2304.93  105.65
  -1  -1   4 2861.54  112.40
  -1  -1   4 2556.95  108.80
  -1  -1   4 4345.80  127.70
  -1  -1   4 1826.94   99.17
  -1  -1   4 2615.91  109.51
  -1  -1   4 3240.71  116.63
  -1  -1   4 3625.80  120.67
  -1  -1   4 2797.14  111.66
  -1  -1   4 3325.81  117.54
  -1  -1   4 3107.58  115.17
  -1  -1   4 2994.61  113.92
  -1  -1   4 3393.25  118.26
  -1  -1   4 2775.47  111.40
  -1  -1   4 1238.93   89.88
  -1  -1   4 1683.85   97.08
  -1  -1   4 2338.60  106.09
  -1  -1   4 3129.57  115.42
  -1  -1   4 2256.39  105.03
  -1  -1   4 2025.30  101.95
  -1  -1   4 2640.96  109.81
  -1  -1   4 3717.57  121.61
  -1  -1   4 2736.91  110.95
  -1  -1   4 1883.47   99.98
  -1  -1   4 2506.04  108.18
  -1  -1   4 3344.70  117.75
  -1  -1   4 4415.13  128.35
  -1  -1   4 2097.90  102.94
  -1  -1   4 3478.33  119.16
  -1  -1   4 4112.83  125.49
  -1  -1   4 3514.38  119.52
  -1  -1   4 4234.12  126.65
  -1  -1   4 3322.01  117.51
  -1  -1   4 2691.47  110.42
  -1  -1   4 2995.25  113.92
  -1  -1   4 1175.51   88.76
  -1  -1   4 1577.10   95.44
  -1  -1   4 2497.39  108.07
  -1  -1   4 2989.66  113.86
  -1  -1   4  839.01   82.22
  -1  -1   4  367.38   70.16
  -1  -1   4  869.15   82.86
  -1  -1   4  154.40   61.87
  -1  -1   4 2969.43  113.63
  -1  -1   4 1308.86   91.09
  -1  -1   4 2903.02  112.87
  -1  -1   4 3169.73  115.86
  -1  -1   4 2408.26  106.97
  -1   1  -4 3095.37  115.04
  -1   1  -4 2925.13  113.13
  -1   1  -4 4981.81  133.44
  -1   1  -4 2613.52  109.48
  -1   1  -4 3839.76  122.82
  -1   1  -4 1218.37   89.53
  -1   1  -4 3532.49  119.72
  -1   1  -4 4606.23  130.09
  -1   1  -4 2872.82  112.54
  -1   1  -4 2802.01  111.72
  -1   1  -4 2531.71  108.50
  -1   1  -4 1154.97   88.40
  -1   1  -4 1376.02   92.22
  -1   1  -4 3246.51  116.69
  -1   1  -4 3946.53  123.88
  -1   1  -4 3886.55  123.29
  -1   1  -4 2914.82  113.01
  -1   1  -4 2857.63  112.36
  -1   1  -4 3359.27  117.90
  -1   1  -4 4287.30  127.15
  -1   1  -4 3129.73  115.42
  -1   1  -4 2848.98  112.25
  -1   1  -4 1679.13   97.00
  -1   1  -4 3188.66  116.07
  -1   1  -4 2973.58  113.68
  -1   1  -4 3380.45  118.13
  -1   1  -4 2497.30  108.07
  -1   1  -4 2745.73  111.06
  -1   1  -4 1441.39   93.29
  -1   1  -4 3235.44  116.57
  -1   1  -4 1447.69   93.40
  -1   1  -4 1923.33  100.54
  -1   1  -4 1439.45   93.26
  -1   1  -4 2351.82  106.25
  -1   1  -4 2446.93  107.45
  -1   1  -4 3025.45  114.27
  -1   1  -4  797.94   81.34
  -1   1  -4 2270.23  105.21
  -1   1  -4 3701.55  121.44
  -1   1  -4 2493.12  108.03
  -1   1  -4 1769.31   98.33
  -1   1  -4 2234.39  104.74
  -1   1  -4 5834.09  140.57
  -1   1  -4 1104.10   87.46
  -1   1  -4  503.33   74.18
  -1   1  -4 2316.02  105.80
  -1   1  -4 4881.10  132.55
  -1   1  -4 3919.02  123.61
  -1   1  -4 1650.06   96.56
  -1   1  -4 1028.71   86.04
  -1   1  -4 2096.89  102.92
  -1   1   4 1942.85  100.82
  -1   1   4 2905.82  112.92
  -1   1   4 2330.02  105.98
  -1   1   4 4058.26  124.97
  -1   1   4  949.70   84.49
  -1   1   4 3250.44  116.73
  -1   1   4 4090.89  125.29
  -1   1   4 2051.09  102.30
  -1   1   4 2147.93  103.60
  -1   1   4 5361.58  136.68
  -1   1   4 2326.45  105.94
  -1   1   4 3105.37  115.14
  -1   1   4 2769.60  111.34
  -1   1   4 2737.47  110.96
  -1   1   4 3420.22  118.54
  -1   1   4 5185.51  135.20
  -1   1   4 2987.63  113.84
  -1   1   4 2891.34  112.75
  -1   1   4 3066.73  114.72
  -1   1   4 2586.39  109.16
  -1   1   4 2794.16  111.63
  -1   1   4 4193.60  126.26
  -1   1   4 2285.58  105.41
  -1   1   4 3003.35  114.01
  -1   1   4  638.12   77.66
  -1   1   4 3512.68  119.51
  -1   1   4 4145.06  125.81
  -1   1   4 2683.39  110.33
  -1   1   4  773.56   80.80
  -1   1   4 4855.63  132.33
  -1   1   4 2173.46  103.95
  -1   1   4 2547.94  108.69
  -1   1   4 1224.24   89.63
  -1   1   4 4399.82  128.20
  -1   1   4 3033.67  114.36
  -1   1   4 3256.31  116.80
  -1   1   4 2064.83  102.50
  -1   1   4 3130.58  115.43
  -1   1   4  576.12   76.12
   1  -1  -4 1905.22  100.29
   1  -1  -4  933.80   84.17
   1  -1  -4 1410.85   92.79
   1  -1  -4 2234.31  104.74
   1  -1  -4 4254.39  126.84
   1  -1  -4 4376.04  127.99
   1  -1  -4 3533.70  119.73
   1  -1  -4 3884.75  123.28
   1  -1  -4 1306.61   91.05
   1  -1  -4 4597.25  130.02
   1  -1  -4 3767.49  122.11
   1  -1  -4  904.21   83.58
   1  -1  -4 3751.00  121.94
   1  -1  -4 4580.87  129.86
   1  -1  -4 3579.45  120.20
   1  -1  -4 3400.14  118.32
   1  -1  -4 2929.55  113.18
   1  -1  -4 3340.55  117.70
   1  -1  -4 3576.55  120.17
   1  -1  -4 3481.12  119.19
   1  -1  -4 4185.58  126.18
   1  -1  -4 3308.32  117.36
   1  -1  -4 2578.99  109.07
   1  -1  -4 2646.08  109.87
   1  -1  -4 2074.90  102.63
   1  -1  -4 2122.79  103.27
   1  -1  -4 3530.73  119.70
   1  -1  -4 2771.79  111.36
   1  -1  -4 2766.90  111.31
   1  -1  -4 3114.35  115.25
   1  -1  -4 3435.03  118.70
   1  -1  -4 2895.25  112.80
   1  -1  -4 2324.13  105.91
   1  -1  -4 3050.92  114.55
   1  -1  -4 2127.00  103.33
   1  -1  -4 1840.93   99.38
   1  -1  -4 3139.46  115.52
   1  -1  -4 3135.31  115.48
   1  -1  -4 1940.51  100.79
   1  -1  -4 2910.67  112.96
   1  -1  -4 1879.23   99.92
   1  -1  -4 3124.75  115.37
   1  -1  -4 2319.48  105.85
   1  -1  -4 4407.12  128.27
   1  -1  -4 2577.82  109.06
   1  -1  -4 3906.74  123.49
   1  -1  -4 2289.26  105.45
   1  -1  -4 3687.46  121.31
   1  -1  -4 3300.85  117.28
   1  -1  -4 2702.76  110.56
   1  -1  -4 1797.31   98.74
   1  -1  -4 2696.28  110.48
   1  -1  -4 3102.61  115.11
   1  -1  -4 2690.39  110.40
   1  -1  -4 3337.59  117.67
   1  -1  -4 2974.88  113.69
   1  -1  -4 3053.72  114.58
   1  -1  -4 3303.59  117.31
   1  -1  -4 2079.11  102.68
   1  -1  -4 4175.41  126.09
   1  -1  -4 1753.91   98.11
   1  -1  -4 5201.73  135.33
   1  -1  -4 1311.35   91.14
   1  -1  -4 2430.86  107.25
   1  -1  -4 3287.63  117.13
   1  -1  -4 1486.88   94.03
   1  -1  -4 1587.46   95.61
   1  -1  -4 2608.00  109.42
   1  -1  -4 3160.55  115.75
   1  -1  -4 3277.48  117.02
   1  -1  -4 2285.45  105.41
   1  -1  -4 2846.06  112.22
   1  -1  -4 1415.82   92.88
   1  -1  -4 1989.04  101.45
   1  -1  -4  534.35   75.03
   1  -1  -4 1014.20   85.76
   1  -1   4 3242.36  116.64
   1  -1   4 4472.59  128.88
   1  -1   4 4548.02  129.56
   1  -1   4  443.02   72.48
   1  -1   4 2342.03  106.13
   1  -1   4 3090.24  114.98
   1  -1   4  228.35   65.17
   1  -1   4 1594.91   95.71
   1  -1   4 2851.92  112.30
   1  -1   4  298.47   67.83
   1  -1   4 4809.53  131.92
   1  -1   4 2487.71  107.95
   1  -1   4 2276.50  105.29
   1  -1   4  883.22   83.14
   1  -1   4 2543.20  108.63
   1  -1   4 4116.00  125.52
   1  -1   4  625.71   77.36
   1  -1   4 2590.77  109.21
   1  -1   4 3439.62  118.75
   1  -1   4 2887.18  112.69
   1  -1   4 1838.05   99.33
   1  -1   4 4350.46  127.74
   1  -1   4 3546.97  119.87
   1  -1   4 2121.11  103.26
   1  -1   4 2633.55  109.72
   1  -1   4 2384.79  106.66
   1  -1   4 2981.05  113.77
   1  -1   4  376.96   70.47
   1  -1   4 2991.04  113.87
   1  -1   4 2395.39  106.80
   1  -1   4 1676.88   96.97
   1  -1   4 3867.25  123.10
   1  -1   4 2344.58  106.16
   1  -1   4 3178.79  115.96
   1  -1   4 1587.21   95.61
   1  -1   4 4231.23  126.62
   1  -1   4 1879.08   99.92
   1  -1   4 2767.82  111.31
   1  -1   4 2154.33  103.69
   1  -1   4 2676.56  110.24
   1  -1   4 1540.83   94.88
   1  -1   4  590.71   76.48
   1  -1   4 4664.11  130.62
   1  -1   4 3910.32  123.53
   1  -1   4 2529.13  108.47
   1  -1   4 4292.13  127.20
   1  -1   4 2206.66  104.38
   1  -1   4 2867.64  112.48
   1  -1   4 4828.35  132.09
   1  -1   4 2344.73  106.16
   1  -1   4 1747.76   98.02
   1  -1   4 3004.34  114.02
   1  -1   4 1913.64  100.41
   1  -1   4 4379.54  128.02
   1  -1   4 2665.36  110.10
   1  -1   4 3468.94  119.05
   1  -1   4 2886.16  112.69
   1  -1   4 1533.46   94.76
   1  -1   4 1831.33   99.24
   1  -1   4 2628.06  109.66
   1  -1   4 3829.64  122.73
   1  -1   4 1651.70   96.59
   1  -1   4  735.91   79.96
   1  -1   4  992.68   85.34
   1  -1   4 4266.06  126.96
   1  -1   4 1771.55   98.36
   1  -1   4 4044.00  124.84
   1  -1   4 2556.68  108.80
   1  -1   4 3116.77  115.28
   1  -1   4 3051.23  114.55
   1  -1   4 3478.09  119.14
   1  -1   4 2123.95  103.29
   1  -1   4 2135.28  103.44
   1  -1   4  292.81   67.64
   1  -1   4 2792.95  111.62
   1  -1   4 3004.56  114.02
   1  -1   4 4274.15  127.03
   1  -1   4 3283.76  117.10
   1  -1   4 2505.32  108.16
   1  -1   4 2734.84  110.93
   1  -1   4 2197.40  104.26
   1  -1   4 2459.94  107.60
   1  -1   4 5383.35  136.86
   1  -1   4 2665.11  110.10
   1  -1   4 2418.74  107.10
   1  -1   4 3260.58  116.84
   1  -1   4 2398.46  106.85
   1  -1   4 2895.27  112.80
   1  -1   4 2992.45  113.89
   1   1  -4  953.12   84.57
   1   1  -4 3378.36  118.10
   1   1  -4 2935.28  113.25
   1   1  -4 1837.02   99.32
   1   1  -4 3331.17  117.60
   1   1  -4 3093.61  115.02
   1   1  -4 1207.02   89.32
   1   1  -4 3112.18  115.22
   1   1  -4  731.04   79.84
   1   1  -4 1823.77   99.12
   1   1  -4 2340.66  106.12
   1   1  -4 2883.30  112.66
   1   1  -4 4518.28  129.29
   1   1  -4 3278.05  117.04
   1   1  -4 4245.53  126.76
   1   1  -4 4378.97  128.00
   1   1  -4 3009.97  114.08
   1   1  -4 2614.52  109.50
   1   1  -4 2788.83  111.56
   1   1  -4 2252.09  104.97
   1   1  -4  858.38   82.63
   1   1  -4 4151.92  125.87
   1   1  -4 3888.48  123.31
   1   1  -4 3545.38  119.85
   1   1  -4 1692.89   97.21
   1   1  -4 2384.59  106.66
   1   1  -4  373.69   70.36
   1   1  -4  142.68   61.27
   1   1  -4 4955.22  133.20
   1   1  -4 2740.12  110.99
   1   1  -4 1634.51   96.32
   1   1  -4 2710.70  110.65
   1   1  -4 3801.18  122.44
   1   1  -4 3414.59  118.49
   1   1  -4 3486.86  119.25
   1   1  -4 2958.51  113.51
   1   1  -4 4970.39  133.33
   1   1  -4 1748.12   98.03
   1   1  -4 2798.66  111.68
   1   1  -4 2657.65  110.01
   1   1  -4 2839.56  112.15
   1   1   4 5588.08  138.57
   1   1   4 2721.36  110.77
   1   1   4 3525.13  119.64
   1   1   4 2394.98  106.80
   1   1   4 2247.47  104.91
   1   1   4  776.07   80.86
   1   1   4 1021.40   85.90
   1   1   4 1370.43   92.12
   1   1   4 2275.93  105.29
   1   1   4 2836.25  112.12
   1   1   4 2508.20  108.21
   1   1   4 2557.39  108.81
   1   1   4 4695.28  130.89
   1   1   4 2827.21  112.01
   1   1   4 1074.42   86.91
   1   1   4  506.63   74.27
   1   1   4 3017.77  114.18
   1   1   4 1263.79   90.32
   1   1   4 3009.41  114.08
   1   1   4 1648.70   96.55
   1   1   4 2723.44  110.80
   1   1   4 4259.05  126.88
   1   1   4 1934.86  100.71
   1   1   4 4568.02  129.74
   1   1   4 2750.68  111.12
   1   1   4 2778.49  111.43
   1   1   4 3255.56  116.80
   1   1   4 1718.74   97.59
   1   1   4 2845.61  112.22
   1   1   4 2509.16  108.22
   1   1   4 1896.78  100.17
   1   1   4 3002.76  114.01
   1   1   4 2533.08  108.51
   1   1   4 3504.40  119.43
   1   1   4 2810.79  111.81
   1   1   4 4612.44  130.15
   1   1   4 4262.84  126.93
   1   1   4 4355.14  127.79
   1   1   4 2182.93  104.07
   1   1   4 1123.80   87.82
   1   1   4 2743.03  111.02
   1   1   4 3243.39  116.66
   1   1   4 3719.50  121.63
   1   1   4 3857.63  123.00
   1   1   4 3105.53  115.16
   1   1   4 2121.70  103.26
   1   1   4 2065.93  102.51
   1   1   4 3766.31  122.10
   1   1   4 2782.64  111.49
   1   1   4 3001.72  113.99
   1   1   4 1467.95   93.73
   1   1   4 3493.07  119.31
   1   1   4 1181.28   88.87
   1   1   4 3070.94  114.77
   1   1   4 2669.94  110.16
   1   1   4 2458.57  107.59
   1   1   4 4051.74  124.91
   1   1   4 4729.12  131.20
   1   1   4 4789.81  131.74
   1   1   4 1188.38   88.99
   1   1   4 4400.64  128.21
   1   1   4 3286.19  117.11
   1   1   4 3828.99  122.72
   1   1   4 2476.25  107.81
   1   1   4 2707.52  110.60
   1   1   4 2942.00  113.33
   1   1   4 1915.15  100.42
   1   1   4 3168.94  115.86
   1   1   4 2705.99  110.59
   1   1   4  797.80   81.33
   1   1   4 2409.91  106.98
   1   1   4 1940.69  100.79
   1   1   4  583.08   76.28
   1   1   4  266.01   66.65
   1   1   4 4165.47  126.00
   1   1   4 3292.74  117.19
   1   1   4 2953.71  113.45
   1   1   4 3240.34  116.63
   1   1   4 6089.18  142.60
   1   1   4 1930.65  100.65
   1   1   4 3157.22  115.72
   1   1   4 4276.54  127.05
   1   1   4 4410.18  128.30
   1   1   4 4346.25  127.70
   1   1   4 2812.55  111.84
   1   1   4 1075.02   86.91
   1   1   4 2118.41  103.21
   1   1   4 2761.87  111.25
   1   1   4 4914.99  132.85
   1   1   4 2850.71  112.28
   1   1   4 2955.16  113.48
   1   1   4 2069.57  102.56
   1   1   4 1227.85   89.70
   1   1   4 1710.34   97.47
   1   1   4 1167.45   88.63
   1   1   4 3318.53  117.46
   1   1   4 1439.84   93.28
   1   1   4 4329.56  127.55
   1   1   4 2391.42  106.75
   1   1   4 3762.75  122.07
   1   1   4 1995.81  101.54
   1   1   4 1183.99   88.91
   1   1   4 2725.53  110.81
   1   1   4 2118.76  103.23
   1   1   4 1742.76   97.94
   1   1   4  730.86   79.84
   1   1   4 2072.98  102.60
   1   1   4 3830.76  122.75
   1   1   4 2358.07  106.33
   1   1   4  435.97   72.27
   1   1   4 3108.24  115.19
   1   1   4 5292.08  136.10
   1   1   4 3296.58  117.23
   1   1   4 2272.19  105.24
   1   1   4 1576.69   95.44
   1   1   4 2519.83  108.34
   1   1   4 2777.85  111.43
   1   1   4 1296.92   90.90
   1   1   4 2338.35  106.09
   1   1   4 3054.51  114.58
   1   1   4 3064.93  114.71
   1   1   4 2394.00  106.78
   1   1   4 1419.21   92.93
   1   1   4 1868.99   99.77
   1   1   4  367.27   70.15
   1   1   4 2546.18  108.68
   1   1   4 5446.10  137.39
   1   1   4  722.32   79.65
   1   1   4 2508.64  108.21
   1   1   4 1240.90   89.93
   1   1   4 3478.57  119.16
   1   1   4 2824.42  111.98
   1   1   4 2899.35  112.84
   1   1   4 3001.48  113.99
   1   1   4 1016.88   85.81
   1   1   4 2557.15  108.80
   1   1   4 3493.58  119.31
  -1  -1  -6 2528.89   98.14
  -1  -1  -6 1236.09   79.52
  -1  -1  -6 2533.22   98.20
  -1  -1  -6  990.06   74.98
  -1  -1  -6 2655.21   99.67
  -1  -1  -6 2547.93   98.38
  -1  -1  -6 4164.58  115.67
  -1  -1  -6  203.59   53.81
  -1  -1  -6 2529.98   98.15
  -1  -1  -6 2767.02  100.98
  -1  -1  -6 3165.75  105.50
  -1  -1  -6 2940.32  102.98
  -1  -1  -6 2544.31   98.33
  -1  -1  -6 1266.75   80.05
  -1  -1  -6  452.88   62.44
  -1  -1  -6 1237.74   79.55
  -1  -1  -6 3045.21  104.16
  -1  -1  -6  623.62   66.98
  -1  -1  -6  829.67   71.71
  -1  -1  -6 1459.21   83.26
  -1  -1  -6  616.35   66.80
  -1  -1  -6 3353.95  107.53
  -1  -1  -6 2199.01   93.96
  -1  -1  -6  777.33   70.57
  -1  -1  -6 1305.69   80.72
  -1  -1  -6 2086.71   92.47
  -1  -1  -6 1747.65   87.70
  -1  -1  -6 2305.28   95.34
  -1  -1  -6 2077.34   92.35
  -1  -1  -6  529.73   64.58
  -1  -1  -6 2267.58   94.85
  -1  -1  -6 3336.26  107.34
  -1  -1  -6 4207.18  116.08
  -1  -1  -6 2262.66   94.79
  -1  -1  -6 1912.41   90.08
  -1  -1  -6 2009.91   91.43
  -1  -1  -6 2297.07   95.24
  -1  -1  -6 3091.65  104.68
  -1  -1  -6 2226.56   94.32
  -1  -1  -6 2786.69  101.23
  -1  -1  -6 2027.28   91.67
  -1  -1  -6 2265.16   94.82
  -1  -1  -6 2397.15   96.50
  -1  -1  -6 3923.86  113.34
  -1  -1  -6 1195.62   78.81
  -1  -1  -6  975.60   74.69
  -1  -1  -6 3025.86  103.95
  -1  -1  -6 2044.17   91.90
  -1  -1  -6 2110.32   92.79
  -1  -1  -6 2665.33   99.79
  -1  -1  -6 2025.04   91.64
  -1  -1  -6 2224.24   94.29
  -1  -1  -6 2325.98   95.61
  -1  -1  -6 4724.54  120.84
  -1  -1  -6 2709.11  100.30
  -1  -1  -6  858.26   72.32
  -1  -1  -6 1801.12   88.49
  -1  -1  -6  593.17   66.23
  -1  -1  -6 1993.41   91.20
  -1  -1  -6 3700.56  111.12
  -1  -1  -6 3288.84  106.83
  -1  -1  -6 1905.75   89.97
  -1  -1  -6 2646.56   99.56
  -1  -1  -6 2079.67   92.38
  -1  -1  -6 1477.38   83.55
  -1  -1  -6 1225.86   79.34
  -1  -1  -6 1394.06   82.20
  -1  -1  -6 1025.70   75.66
  -1  -1  -6 3627.37  110.37
  -1  -1  -6 3054.51  104.27
  -1  -1  -6 2717.01  100.41
  -1  -1  -6 1601.01   85.49
  -1  -1  -6 3515.63  109.22
  -1  -1  -6 2215.91   94.18
  -1  -1  -6 4635.08  120.04
  -1  -1  -6 2549.05   98.39
  -1  -1  -6 2582.91   98.80
  -1  -1  -6 2775.55  101.09
  -1  -1  -6 1254.11   79.84
  -1  -1  -6 1110.30   77.27
  -1  -1  -6 2822.33  101.64
  -1  -1  -6 2490.51   97.67
  -1  -1  -6 3083.50  104.59
  -1  -1  -6 3272.88  106.66
  -1  -1  -6 2784.68  101.20
  -1  -1  -6 2226.59   94.32
  -1  -1  -6 2073.88   92.29
  -1  -1  -6 2385.51   96.36
  -1  -1  -6 2571.04   98.65
  -1  -1  -6 1333.22   81.19
  -1  -1   6 4877.93  122.20
  -1  -1   6 1552.76   84.75
  -1  -1   6 3266.63  106.59
  -1  -1   6  702.48   68.88
  -1  -1   6 2466.64   97.38
  -1  -1   6  730.38   69.51
  -1  -1   6 2853.68  102.00
  -1  -1   6 1450.90   83.13
  -1  -1   6 1476.23   83.54
  -1  -1   6 2754.45  100.85
  -1  -1   6  694.68   68.70
  -1  -1   6 2122.95   92.96
  -1  -1   6 2475.46   97.49
  -1  -1   6 4341.23  117.34
  -1  -1   6 2644.23   99.53
  -1  -1   6 3531.31  109.39
  -1  -1   6 4589.48  119.63
  -1  -1   6 4537.86  119.16
  -1  -1   6 5134.41  124.44
  -1  -1   6 1368.59   81.78
  -1  -1   6 2049.91   91.97
  -1  -1   6 1054.46   76.22
  -1  -1   6 1594.85   85.40
  -1  -1   6 2377.85   96.26
  -1  -1   6 1575.57   85.10
  -1  -1   6 1779.19   88.17
  -1  -1   6 2178.78   93.70
  -1  -1   6 2409.55   96.67
  -1  -1   6 2434.98   96.99
  -1  -1   6 1783.08   88.22
  -1  -1   6 2574.41   98.70
  -1  -1   6 2497.51   97.76
  -1  -1   6 2314.06   95.46
  -1  -1   6 2579.27   98.76
  -1  -1   6 1296.83   80.57
  -1  -1   6 1799.63   88.46
  -1  -1   6 3087.59  104.63
  -1  -1   6 2952.44  103.12
  -1  -1   6 2555.44   98.47
  -1  -1   6 1653.21   86.29
  -1  -1   6 2778.30  101.12
  -1  -1   6 2908.85  102.63
  -1  -1   6 1287.27   80.40
  -1  -1   6 3441.18  108.45
  -1  -1   6 1537.74   84.51
  -1  -1   6 3653.27  110.63
  -1  -1   6 1868.48   89.44
  -1  -1   6 1944.26   90.52
  -1  -1   6 1161.03   78.19
  -1  -1   6 2703.54  100.24
  -1  -1   6 2460.34   97.30
  -1  -1   6 3593.76  110.03
  -1  -1   6 2804.13  101.42
  -1  -1   6 1407.95   82.43
  -1  -1   6 2592.50   98.91
  -1  -1   6 1505.16   84.01
  -1  -1   6  813.04   71.35
  -1  -1   6 2344.34   95.83
  -1  -1   6 2727.45  100.53
  -1  -1   6 3531.70  109.39
  -1  -1   6 2457.91   97.27
  -1  -1   6 2716.20  100.39
  -1  -1   6 3715.21  111.27
  -1  -1   6 1314.38   80.87
  -1  -1   6 2959.87  103.21
  -1  -1   6  898.80   73.15
  -1  -1   6 2733.99  100.61
  -1   1  -6 2527.53   98.12
  -1   1  -6 2724.34  100.48
  -1   1  -6 3579.42  109.89
  -1   1  -6  518.94   64.29
  -1   1  -6  488.22   63.44
  -1   1  -6 2629.60   99.36
  -1   1  -6  845.48   72.04
  -1   1  -6 3745.38  111.57
  -1   1  -6 2523.19   98.08
  -1   1  -6 1997.87   91.26
  -1   1  -6 2974.85  103.38
  -1   1  -6 3299.32  106.94
  -1   1  -6 2796.78  101.33
  -1   1  -6 3388.48  107.89
  -1   1  -6 2687.01  100.05
  -1   1  -6 3044.89  104.16
  -1   1  -6 2369.43   96.15
  -1   1  -6 3196.08  105.83
  -1   1  -6 2372.63   96.20
  -1   1  -6 2469.60   97.41
  -1   1  -6 3077.76  104.53
  -1   1  -6 2395.19   96.49
  -1   1  -6 2511.82   97.94
  -1   1  -6 3355.48  107.54
  -1   1  -6 3471.26  108.77
  -1   1  -6 3000.57  103.66
  -1   1  -6 2964.11  103.26
  -1   1  -6 2305.76   95.35
  -1   1  -6  376.01   60.12
  -1   1  -6 2296.34   95.23
  -1   1  -6 1344.95   81.39
  -1   1  -6 2336.75   95.74
  -1   1  -6 1198.04   78.86
  -1   1  -6 2133.92   93.11
  -1   1  -6 2146.41   93.28
  -1   1  -6 1058.32   76.28
  -1   1  -6 2682.94  100.00
  -1   1  -6 1856.94   89.29
  -1   1  -6 2438.97   97.03
  -1   1  -6 2670.66   99.85
  -1   1  -6 2493.95   97.71
  -1   1  -6 3301.08  106.97
  -1   1  -6 1451.71   83.14
  -1   1  -6 1479.25   83.58
  -1   1  -6 2545.61   98.35
  -1   1  -6 2504.26   97.83
  -1   1  -6 2872.59  102.21
  -1   1  -6 3853.55  112.65
  -1   1  -6 1212.84   79.12
  -1   1  -6 2031.59   91.73
  -1   1  -6 2414.32   96.73
  -1   1  -6 2650.65   99.62
  -1   1  -6 2048.55   91.96
  -1   1  -6 2789.19  101.24
  -1   1  -6 3599.31  110.09
  -1   1  -6 1747.00   87.69
  -1   1  -6 1856.21   89.28
  -1   1  -6 2860.81  102.07
  -1   1  -6 2246.56   94.58
  -1   1  -6 2304.99   95.34
  -1   1  -6 1891.36   89.78
  -1   1  -6 1093.03   76.93
  -1   1  -6 2510.43   97.91
  -1   1  -6 3747.36  111.59
  -1   1  -6 4032.59  114.40
  -1   1  -6 2925.13  102.82
  -1   1  -6 3466.99  108.72
  -1   1  -6 1824.04   88.81
  -1   1  -6 2736.01  100.62
  -1   1  -6 2179.99   93.71
  -1   1  -6 3768.81  111.81
  -1   1  -6 2411.62   96.68
  -1   1  -6 4441.79  118.28
  -1   1  -6 2316.68   95.49
  -1   1  -6 1631.30   85.96
  -1   1  -6 2494.04   97.71
  -1   1  -6 2693.33  100.12
  -1   1  -6 2226.81   94.34
  -1   1  -6 2773.84  101.07
  -1   1  -6 1393.97   82.20
  -1   1  -6 2259.45   94.76
  -1   1  -6 3352.42  107.51
  -1   1  -6 1845.81   89.13
  -1   1  -6 2329.89   95.65
  -1   1  -6 2579.62   98.76
  -1   1  -6 2521.77   98.06
  -1   1  -6 3189.18  105.75
  -1   1  -6 2673.14   99.88
  -1   1  -6 2576.18   98.71
  -1   1  -6 1547.34   84.66
  -1   1  -6 3039.76  104.10
  -1   1  -6 2228.71   94.35
  -1   1  -6 3103.29  104.82
  -1   1  -6 2475.53   97.49
  -1   1  -6 1902.99   89.94
  -1   1  -6 2031.06   91.72
  -1   1  -6 1644.26   86.16
  -1   1  -6  902.74   73.22
  -1   1  -6 2544.47   98.33
  -1   1  -6 2789.51  101.26
  -1   1  -6 1960.16   90.75
  -1   1  -6 2614.67   99.18
  -1   1  -6 2560.78   98.53
  -1   1  -6 3488.90  108.95
  -1   1   6 2762.98  100.94
  -1   1   6 2009.61   91.43
  -1   1   6 2018.95   91.55
  -1   1   6  283.14   56.96
  -1   1   6 5212.69  125.11
  -1   1   6 1290.92   80.48
  -1   1   6  413.27   61.27
  -1   1   6 2290.01   95.15
  -1   1   6 2718.30  100.42
  -1   1   6 2983.09  103.47
  -1   1   6 2640.37   99.48
  -1   1   6 2343.12   95.82
  -1   1   6 2568.25   98.62
  -1   1   6 2423.95   96.85
  -1   1   6 2234.40   94.43
  -1   1   6 3093.42  104.69
  -1   1   6 2447.15   97.14
  -1   1   6 2422.59   96.83
  -1   1   6 2352.58   95.94
  -1   1   6 4024.11  114.33
  -1   1   6 2459.65   97.29
  -1   1   6 3842.12  112.54
  -1   1   6 1414.76   82.54
  -1   1   6 1173.54   78.42
  -1   1   6  375.18   60.09
  -1   1   6  482.16   63.27
  -1   1   6 2209.38   94.09
  -1   1   6 3047.39  104.19
  -1   1   6 2593.36   98.92
  -1   1   6 4129.61  115.34
  -1   1   6  658.91   67.85
  -1   1   6 2010.32   91.43
  -1   1   6 2894.27  102.47
  -1   1   6 3146.73  105.29
  -1   1   6 1640.49   86.10
  -1   1   6 3328.90  107.25
  -1   1   6 1350.72   81.48
  -1   1   6 2948.01  103.07
  -1   1   6 2914.70  102.70
  -1   1   6 3863.10  112.75
  -1   1   6 3314.07  107.10
  -1   1   6  419.88   61.47
  -1   1   6 1811.99   88.64
  -1   1   6 2527.92   98.14
  -1   1   6 1830.81   88.91
  -1   1   6 2720.62  100.44
  -1   1   6 3425.87  108.28
  -1   1   6 2477.23   97.50
  -1   1   6  327.34   58.52
  -1   1   6 1581.17   85.19
  -1   1   6  192.65   53.34
  -1   1   6 2485.65   97.61
  -1   1   6 2809.44  101.48
  -1   1   6 2350.58   95.93
  -1   1   6 2978.59  103.42
  -1   1   6 3645.60  110.56
  -1   1   6 2714.11  100.36
  -1   1   6 3172.35  105.57
  -1   1   6 2595.25   98.95
  -1   1   6 1474.48   83.51
  -1   1   6 3175.99  105.60
  -1   1   6 2757.00  100.88
  -1   1   6 2272.55   94.93
  -1   1   6 3387.15  107.87
  -1   1   6 2161.41   93.47
  -1   1   6 1318.14   80.93
  -1   1   6 3498.52  109.04
  -1   1   6 1126.33   77.56
  -1   1   6 4718.63  120.79
  -1   1   6 1101.24   77.10
  -1   1   6 1540.58   84.55
  -1   1   6 1339.36   81.30
  -1   1   6 2493.47   97.71
  -1   1   6 1119.06   77.42
  -1   1   6 2325.19   95.59
  -1   1   6 3246.29  106.38
  -1   1   6 4205.91  116.07
  -1   1   6 4626.29  119.96
  -1   1   6 4717.71  120.78
  -1   1   6 2614.46   99.18
  -1   1   6 1769.52   88.02
   1  -1  -6 2221.60   94.26
   1  -1  -6 1948.78   90.58
   1  -1  -6 2720.80  100.45
   1  -1  -6 1977.23   90.97
   1  -1  -6 3832.96  112.45
   1  -1  -6 4662.00  120.28
   1  -1  -6 3917.89  113.28
   1  -1  -6 3628.51  110.39
   1  -1  -6 2965.26  103.27
   1  -1  -6 4563.00  119.38
   1  -1  -6 3177.65  105.63
   1  -1  -6 2870.29  102.18
   1  -1  -6  637.57   67.33
   1  -1  -6 3115.57  104.95
   1  -1  -6 2556.03   98.47
   1  -1  -6 2343.52   95.83
   1  -1  -6 2612.94   99.17
   1  -1  -6 3395.69  107.97
   1  -1  -6 2658.54   99.71
   1  -1  -6 2295.99   95.23
   1  -1  -6 2471.49   97.44
   1  -1  -6 2751.50  100.80
   1  -1  -6 2510.09   97.91
   1  -1  -6 2297.36   95.24
   1  -1  -6 5146.90  124.55
   1  -1  -6 3185.80  105.71
   1  -1  -6 3670.06  110.81
   1  -1  -6 2813.85  101.53
   1  -1  -6 2724.22  100.48
   1  -1  -6 3212.98  106.01
   1  -1  -6 2230.34   94.38
   1  -1  -6 4884.79  122.26
   1  -1  -6 2460.66   97.30
   1  -1  -6 2381.65   96.32
   1  -1  -6 2398.39   96.52
   1  -1  -6 3681.35  110.92
   1  -1  -6 2103.45   92.70
   1  -1  -6  992.50   75.03
   1  -1  -6 1501.98   83.95
   1  -1  -6  551.14   65.15
   1  -1  -6 2958.36  103.20
   1  -1  -6 1932.43   90.35
   1  -1  -6 2241.05   94.52
   1  -1  -6 2322.89   95.56
   1  -1  -6 2223.18   94.28
   1  -1  -6 4661.52  120.28
   1  -1  -6  451.58   62.41
   1  -1  -6 3176.21  105.62
   1  -1  -6  900.53   73.18
   1  -1  -6 1399.80   82.30
   1  -1  -6  306.25   57.79
   1  -1  -6 2971.91  103.35
   1  -1  -6 2607.70   99.11
   1  -1  -6 1884.55   89.69
   1  -1  -6 1203.65   78.95
   1  -1  -6 4364.29  117.55
   1  -1  -6 2450.29   97.17
   1  -1  -6 2449.92   97.17
   1  -1  -6 2561.03   98.53
   1  -1  -6 2653.33   99.65
   1  -1  -6 1729.31   87.43
   1  -1  -6 2303.08   95.32
   1  -1  -6 2809.14  101.48
   1  -1  -6 1637.14   86.05
   1  -1  -6 4966.56  122.99
   1  -1  -6 1255.02   79.86
   1  -1  -6 1443.35   83.01
   1  -1  -6 3148.89  105.32
   1  -1  -6 3377.74  107.78
   1  -1  -6 1026.71   75.69
   1  -1  -6  566.80   65.56
   1  -1  -6 3730.19  111.42
   1  -1  -6 1687.79   86.81
   1  -1  -6 3348.12  107.47
   1  -1  -6 3660.25  110.71
   1  -1  -6 1912.20   90.06
   1  -1  -6 1885.68   89.70
   1  -1  -6 3379.32  107.80
   1  -1  -6 2065.80   92.19
   1  -1  -6 2691.50  100.11
   1  -1  -6 2956.40  103.16
   1  -1  -6 2987.33  103.51
   1  -1  -6  834.91   71.82
   1  -1  -6 2460.39   97.30
   1  -1  -6 2738.23  100.65
   1  -1  -6  368.45   59.88
   1  -1  -6 3093.27  104.69
   1  -1  -6  420.07   61.47
   1  -1  -6 2722.53  100.47
   1  -1  -6 2131.25   93.06
   1  -1  -6 3972.95  113.83
   1  -1  -6 2599.58   99.00
   1  -1   6 2876.94  102.26
   1  -1   6 3483.27  108.89
   1  -1   6 4315.69  117.10
   1  -1   6 1214.07   79.13
   1  -1   6 4536.67  119.14
   1  -1   6 2361.78   96.06
   1  -1   6 1156.91   78.12
   1  -1   6 1402.99   82.36
   1  -1   6 1704.40   87.07
   1  -1   6 2943.11  103.01
   1  -1   6 4084.68  114.90
   1  -1   6 1925.30   90.25
   1  -1   6 2527.40   98.12
   1  -1   6 1441.22   82.98
   1  -1   6 1565.36   84.95
   1  -1   6 1287.38   80.42
   1  -1   6 3831.26  112.43
   1  -1   6 2567.36   98.61
   1  -1   6 4097.49  115.02
   1  -1   6 1515.52   84.16
   1  -1   6 2548.95   98.38
   1  -1   6 1524.36   84.31
   1  -1   6 1505.01   83.99
   1  -1   6 2535.14   98.21
   1  -1   6 1722.88   87.34
   1  -1   6  751.41   69.98
   1  -1   6  847.51   72.09
   1  -1   6  952.35   74.24
   1  -1   6 1382.55   82.01
   1  -1   6  513.60   64.15
   1  -1   6 2357.66   96.02
   1  -1   6  474.72   63.06
   1  -1   6 1127.01   77.57
   1  -1   6 3006.58  103.74
   1  -1   6 3248.29  106.39
   1  -1   6 1676.20   86.64
   1  -1   6 1981.15   91.03
   1  -1   6 1530.09   84.40
   1  -1   6 1726.03   87.38
   1  -1   6 2187.36   93.81
   1  -1   6 1463.94   83.34
   1  -1   6 2500.37   97.79
   1  -1   6 3511.95  109.19
   1  -1   6 2844.40  101.89
   1  -1   6 2015.62   91.50
   1  -1   6 5271.07  125.61
   1  -1   6 1797.90   88.43
   1  -1   6 2798.23  101.35
   1  -1   6 1790.51   88.32
   1  -1   6 2387.65   96.40
   1  -1   6 3151.94  105.35
   1  -1   6 2669.45   99.83
   1  -1   6 2809.61  101.48
   1  -1   6 3782.65  111.95
   1  -1   6 1030.35   75.75
   1  -1   6 2493.74   97.71
   1  -1   6 2594.49   98.94
   1  -1   6 2765.75  100.97
   1  -1   6 1052.87   76.19
   1  -1   6 4245.66  116.45
   1  -1   6 3747.82  111.60
   1  -1   6 1318.99   80.95
   1  -1   6 4846.69  121.93
   1  -1   6 2908.50  102.62
   1  -1   6 1408.87   82.45
   1  -1   6 1722.44   87.32
   1  -1   6 1161.01   78.19
   1  -1   6 3508.33  109.15
   1  -1   6 2356.68   96.00
   1  -1   6 2757.86  100.88
   1  -1   6 2155.77   93.40
   1  -1   6 2918.48  102.74
   1  -1   6 4413.83  118.02
   1  -1   6 2129.87   93.05
   1  -1   6 1467.12   83.39
   1  -1   6 1551.23   84.72
   1  -1   6 2492.63   97.70
   1  -1   6 1230.42   79.42
   1  -1   6 3578.21  109.87
   1  -1   6 2797.28  101.35
   1  -1   6 3944.62  113.55
   1  -1   6 1216.32   79.18
   1  -1   6 2729.69  100.54
   1  -1   6 3362.75  107.62
   1  -1   6 2576.93   98.73
   1  -1   6 2276.58   94.97
   1  -1   6 3388.90  107.89
   1  -1   6 2950.38  103.10
   1  -1   6 2897.54  102.50
   1  -1   6 1116.13   77.37
   1  -1   6 1420.79   82.64
   1  -1   6  556.02   65.27
   1  -1   6 2496.12   97.74
   1  -1   6 3661.49  110.72
   1  -1   6 2420.47   96.80
   1  -1   6 1891.50   89.78
   1  -1   6  949.47   74.18
   1  -1   6 2023.29   91.61
   1   1  -6 2156.68   93.41
   1   1  -6 2593.75   98.92
   1   1  -6 3147.88  105.30
   1   1  -6 1976.81   90.97
   1   1  -6 2523.44   98.08
   1   1  -6 2492.75   97.70
   1   1  -6 2349.58   95.91
   1   1  -6 1139.75   77.80
   1   1  -6  706.43   68.97
   1   1  -6 2617.73   99.21
   1   1  -6 2961.25  103.23
   1   1  -6 2584.12   98.82
   1   1  -6 1914.64   90.11
   1   1  -6 2912.80  102.68
   1   1  -6 2820.97  101.62
   1   1  -6 1518.20   84.20
   1   1  -6 2061.30   92.12
   1   1  -6 3848.13  112.60
   1   1  -6 2130.72   93.06
   1   1  -6 2182.05   93.74
   1   1  -6 2330.15   95.65
   1   1  -6 2159.51   93.44
   1   1  -6 1733.60   87.49
   1   1  -6 1166.28   78.28
   1   1  -6 2683.03  100.00
   1   1  -6 1680.34   86.70
   1   1  -6 1489.62   83.75
   1   1  -6 3823.67  112.36
   1   1  -6 1065.53   76.42
   1   1  -6 2507.25   97.88
   1   1  -6 2986.98  103.51
   1   1  -6 2063.75   92.15
   1   1  -6 2291.57   95.17
   1   1  -6 2457.36   97.26
   1   1  -6 2329.77   95.65
   1   1  -6 3027.71  103.97
   1   1  -6 4073.67  114.80
   1   1  -6 1910.73   90.05
   1   1  -6 2108.54   92.76
   1   1  -6 3289.46  106.83
   1   1  -6 1782.34   88.22
   1   1  -6 2456.51   97.24
   1   1  -6 1910.57   90.05
   1   1  -6 1877.08   89.58
   1   1  -6  682.84   68.41
   1   1  -6 2520.21   98.03
   1   1  -6 2648.59   99.59
   1   1  -6 2485.23   97.61
   1   1  -6 2540.88   98.29
   1   1  -6 2642.12   99.52
   1   1  -6 3626.69  110.37
   1   1   6 4087.49  114.93
   1   1   6 3692.27  111.04
   1   1   6 4152.65  115.55
   1   1   6 3890.14  113.01
   1   1   6 3822.37  112.34
   1   1   6 1942.29   90.49
   1   1   6 3521.83  109.28
   1   1   6 2756.44  100.86
   1   1   6 4014.91  114.24
   1   1   6 3610.47  110.21
   1   1   6 3111.70  104.91
   1   1   6 2345.64   95.85
   1   1   6 2143.56   93.23
   1   1   6 2997.58  103.63
   1   1   6 3046.44  104.18
   1   1   6 3660.22  110.71
   1   1   6 2651.03   99.62
   1   1   6 2447.21   97.14
   1   1   6 3545.95  109.54
   1   1   6 2114.21   92.84
   1   1   6 4184.25  115.86
   1   1   6 3014.86  103.83
   1   1   6 5097.14  124.11
   1   1   6 2724.01  100.48
   1   1   6 2335.30   95.73
   1   1   6 2177.47   93.68
   1   1   6 2203.13   94.02
   1   1   6  719.41   69.26
   1   1   6 3613.26  110.22
   1   1   6 2457.48   97.26
   1   1   6 3344.64  107.42
   1   1   6  357.91   59.53
   1   1   6 1214.81   79.15
   1   1   6 2380.49   96.30
   1   1   6  492.71   63.58
   1   1   6 2814.97  101.54
   1   1   6  697.06   68.74
   1   1   6  703.62   68.89
   1   1   6 1148.94   77.96
   1   1   6 1568.99   85.01
   1   1   6 3024.37  103.94
   1   1   6  790.12   70.85
   1   1   6 1052.96   76.19
   1   1   6  856.91   72.29
   1   1   6  868.78   72.53
   1   1   6 4773.04  121.28
   1   1   6 3888.33  112.99
   1   1   6 4084.24  114.90
   1   1   6 2870.52  102.20
   1   1   6 4766.80  121.22
   1   1   6 3012.88  103.80
   1   1   6 4742.92  121.01
   1   1   6  702.04   68.86
   1   1   6 2365.98   96.12
   1   1   6 3951.51  113.61
   1   1   6  829.39   71.69
   1   1   6 2317.55   95.50
   1   1   6 2111.81   92.81
   1   1   6 1865.78   89.41
   1   1   6 2560.90   98.53
   1   1   6 2992.80  103.57
   1   1   6 2911.46  102.67
   1   1   6 2487.00   97.62
   1   1   6 3149.76  105.32
   1   1   6 3444.27  108.48
   1   1   6 2294.93   95.21
   1   1   6 4456.23  118.40
   1   1   6 3284.38  106.78
   1   1   6 2361.33   96.06
   1   1   6 3368.61  107.68
   1   1   6 1903.95   89.96
   1   1   6 3597.31  110.07
   1   1   6 4198.22  115.99
   1   1   6 1911.81   90.06
   1   1   6 1394.98   82.22
   1   1   6 2828.77  101.71
   1   1   6 2906.37  102.60
   1   1   6 3998.35  114.07
   1   1   6 3229.11  106.19
   1   1   6 2377.91   96.26
   1   1   6 4431.37  118.17
   1   1   6 3289.06  106.83
   1   1   6 2601.81   99.03
   1   1   6 3095.49  104.72
   1   1   6 4956.05  122.90
   1   1   6 3222.77  106.12
   1   1   6 3128.02  105.09
   1   1   6 2602.93   99.05
   1   1   6 2720.74  100.44
   1   1   6 1031.23   75.77
   1   1   6 2763.55  100.95
   1   1   6 1493.79   83.83
   1   1   6 1704.98   87.07
   1   1   6 2725.00  100.50
   1   1   6 2504.01   97.83
   1   1   6 1584.24   85.23
   1   1   6 3463.98  108.69
   1   1   6 1358.03   81.60
   1   1   6 1864.99   89.40
   1   1   6  864.23   72.44
   1   1   6 2485.36   97.61
   1   1   6 3689.58  111.01
   1   1   6 2704.72  100.26
   1   1   6 2170.82   93.59
   1   1   6 2121.54   92.94
   1   1   6 2524.48   98.09
   1   1   6 3102.56  104.80
   1   1   6 2474.94   97.49
   1   1   6 3244.47  106.36
   1   1   6  765.12   70.30
   1   1   6 2100.42   92.65
   1   1   6 2715.59  100.38
   1   1   6 1329.66   81.13
   1   1   6 2221.41   94.26
   1   1   6 2426.44   96.88
   1   1   6 2788.38  101.24
   1   1   6 2243.49   94.55
   1   1   6 3051.94  104.24
   1   1   6 2332.13   95.68
   1   1   6 3794.01  112.05
   1   1   6 3047.91  104.19
   1   1   6 3024.89  103.94
   1   1   6 2105.08   92.72
   1   1   6 2422.59   96.83
   1   1   6 2864.90  102.12
   1   1   6 2916.33  102.71
   1   1   6 3121.45  105.01
   1   1   6 2643.79   99.53
   1   1   6 3679.56  110.90
   1   1   6 2841.23  101.85
   1   1   6 2262.90   94.79
   1   1   6 1010.48   75.37
   1   1   6 1965.27   90.81
   1   1   6 2662.95   99.76
   1   1   6 2797.22  101.35
   1   1   6 1907.40   90.00
   1   1   6 3481.73  108.87
   1   1   6 2055.27   92.05
   1   1   6 3598.78  110.09
   1   1   6 4500.38  118.81
   1   1   6  502.47   63.83
   1   1   6 1497.60   83.89
   1   1   6 1348.44   81.45
   1   1   6 2740.08  100.68
   1   1   6 3099.72  104.77
   1   1   6 3437.79  108.40
   1   1   6 2542.31   98.30
   1   1   6 1760.75   87.90
   1   1   6 2524.33   98.09
   1   1   6 1817.80   88.73
   1   1   6 2722.78  100.47
   1   1   6 2063.45   92.15
   1   1   6 1897.10   89.85
   1   1   6 4000.44  114.10
   1   1   6 3205.05  105.92
   1   1   6 2923.48  102.80
   1   1   6 1556.50   84.81
   1   1   6 2642.68   99.52
   1   1   6 4484.61  118.67
   1   1   6 3064.22  104.38
   1   1   6 4211.15  116.11
   1   1   6 2368.69   96.15
   1   1   6 3967.03  113.77
   1   1   6 4574.60  119.49
   1   1   6 2085.18   92.46
   1   1   6 2572.63   98.68
   1   1   6 2024.03   91.62
   1   1   6 2045.23   91.91
   1   1   6 2168.25   93.56
   1   1   6 3866.12  112.78
   1   1   6 2240.96   94.52
  -1  -1  -8 1252.87   73.71
  -1  -1  -8  219.08   48.37
  -1  -1  -8  770.36   64.30
  -1  -1  -8 1883.65   83.57
  -1  -1  -8 1354.74   75.45
  -1  -1  -8 1611.05   79.54
  -1  -1  -8 1109.75   71.15
  -1  -1  -8 1426.68   76.63
  -1  -1  -8 1689.42   80.74
  -1  -1  -8 1906.61   83.89
  -1  -1  -8 1387.90   76.00
  -1  -1  -8  240.68   49.24
  -1  -1  -8 1546.03   78.54
  -1  -1  -8 2834.35   95.67
  -1  -1  -8 1672.55   80.48
  -1  -1  -8 1499.86   77.81
  -1  -1  -8 1480.91   77.51
  -1  -1  -8  346.05   53.04
  -1  -1  -8 1557.08   78.71
  -1  -1  -8 1461.69   77.21
  -1  -1  -8 1884.18   83.57
  -1  -1  -8 1403.02   76.25
  -1  -1  -8 1867.08   83.33
  -1  -1  -8 1167.92   72.21
  -1  -1  -8 1665.81   80.37
  -1  -1  -8  965.18   68.38
  -1  -1  -8  753.88   63.94
  -1  -1  -8 1210.36   72.97
  -1  -1  -8  925.23   67.59
  -1  -1  -8 1358.30   75.51
  -1  -1  -8 1560.07   78.75
  -1  -1  -8 1225.88   73.24
  -1  -1  -8 1480.67   77.51
  -1  -1  -8 1497.19   77.77
  -1  -1  -8 1031.74   69.68
  -1  -1  -8 1786.83   82.17
  -1  -1  -8  919.16   67.45
  -1  -1  -8 1504.92   77.89
  -1  -1  -8 1661.71   80.31
  -1  -1  -8 2410.49   90.56
  -1  -1  -8 1451.50   77.04
  -1  -1  -8 1765.68   81.86
  -1  -1  -8 2298.24   89.14
  -1  -1  -8  565.39   59.41
  -1  -1   8  950.40   68.09
  -1  -1   8  608.31   60.50
  -1  -1   8 1300.51   74.53
  -1  -1   8 2533.86   92.09
  -1  -1   8 1284.00   74.25
  -1  -1   8 1211.13   72.98
  -1  -1   8  814.87   65.27
  -1  -1   8  428.56   55.63
  -1  -1   8 2952.80   97.02
  -1  -1   8  406.31   54.96
  -1  -1   8 1854.24   83.14
  -1  -1   8 1497.50   77.77
  -1  -1   8 1112.55   71.19
  -1  -1   8  751.61   63.90
  -1  -1   8 1382.70   75.90
  -1  -1   8 1407.10   76.31
  -1  -1   8  517.10   58.14
  -1  -1   8 1319.20   74.84
  -1  -1   8  189.53   47.10
  -1  -1   8  564.01   59.38
  -1  -1   8 1924.00   84.13
  -1  -1   8  942.34   67.92
  -1  -1   8 1703.67   80.95
  -1  -1   8  796.36   64.88
  -1  -1   8 1924.41   84.14
  -1  -1   8 2910.30   96.55
  -1  -1   8 1070.98   70.42
  -1  -1   8 1223.36   73.19
  -1  -1   8 1992.85   85.08
  -1  -1   8  752.26   63.91
  -1  -1   8  448.42   56.22
  -1  -1   8  868.03   66.41
  -1  -1   8  593.41   60.12
  -1  -1   8 1127.56   71.47
  -1  -1   8  906.63   67.21
  -1  -1   8 1982.74   84.95
  -1  -1   8 1983.80   84.96
  -1  -1   8 3045.97   98.08
  -1  -1   8  709.40   62.93
  -1  -1   8 1324.14   74.94
  -1  -1   8  854.32   66.12
  -1  -1   8 1263.12   73.89
  -1  -1   8 1318.08   74.83
  -1  -1   8  318.61   52.11
  -1  -1   8 1129.33   71.51
  -1  -1   8 2236.58   88.35
  -1  -1   8 1496.16   77.75
  -1   1  -8  875.33   66.56
  -1   1  -8 1379.70   75.86
  -1   1  -8  658.85   61.74
  -1   1  -8 1588.42   79.19
  -1   1  -8 1395.27   76.12
  -1   1  -8  927.53   67.64
  -1   1  -8  302.42   51.55
  -1   1  -8 1480.91   77.51
  -1   1  -8  857.35   66.18
  -1   1  -8 1261.27   73.86
  -1   1  -8 2360.24   89.94
  -1   1  -8 2418.33   90.67
  -1   1  -8 1825.24   82.72
  -1   1  -8 1096.86   70.91
  -1   1  -8  341.24   52.88
  -1   1  -8 1183.87   72.50
  -1   1  -8  310.02   51.82
  -1   1  -8  756.68   64.00
  -1   1  -8  465.14   56.69
  -1   1  -8 1421.15   76.54
  -1   1  -8  949.75   68.07
  -1   1  -8 1577.85   79.04
  -1   1  -8 1518.93   78.12
  -1   1  -8 2163.07   87.38
  -1   1  -8 1242.54   73.53
  -1   1  -8  327.12   52.42
  -1   1  -8  754.28   63.96
  -1   1  -8 1693.54   80.80
  -1   1  -8  414.01   55.19
  -1   1  -8  657.29   61.70
  -1   1  -8 1676.54   80.54
  -1   1  -8 2255.92   88.60
  -1   1  -8  709.74   62.94
  -1   1  -8  689.28   62.46
  -1   1  -8 1909.91   83.93
  -1   1  -8 1759.56   81.77
  -1   1  -8 1842.19   82.98
  -1   1  -8  455.03   56.40
  -1   1  -8 2603.46   92.94
  -1   1   8 1135.89   71.63
  -1   1   8 1422.56   76.57
  -1   1   8 2739.29   94.56
  -1   1   8 1065.35   70.32
  -1   1   8  425.93   55.55
  -1   1   8 2227.62   88.23
  -1   1   8 1453.08   77.06
  -1   1   8 1071.83   70.44
  -1   1   8 1237.68   73.45
  -1   1   8 1279.61   74.18
  -1   1   8 2656.63   93.58
  -1   1   8  884.02   66.74
  -1   1   8 1132.38   71.56
  -1   1   8  544.28   58.87
  -1   1   8 1333.90   75.10
  -1   1   8 1354.80   75.45
  -1   1   8  575.74   59.68
  -1   1   8  921.44   67.50
  -1   1   8 1562.04   78.78
  -1   1   8 1423.80   76.59
  -1   1   8  984.40   68.76
  -1   1   8  644.30   61.38
  -1   1   8  876.63   66.59
  -1   1   8  886.11   66.79
  -1   1   8 1174.01   72.32
  -1   1   8  913.78   67.35
  -1   1   8 1833.87   82.86
  -1   1   8  807.18   65.11
  -1   1   8 2191.80   87.76
  -1   1   8  476.10   57.00
  -1   1   8 1645.93   80.08
  -1   1   8 1449.67   77.01
  -1   1   8 1667.99   80.42
  -1   1   8 1446.02   76.95
  -1   1   8  892.85   66.92
  -1   1   8 1528.88   78.27
  -1   1   8  701.77   62.74
  -1   1   8 1675.60   80.52
  -1   1   8 1536.37   78.39
  -1   1   8  306.30   51.69
  -1   1   8  836.24   65.74
  -1   1   8  214.43   48.17
  -1   1   8  328.79   52.46
  -1   1   8 1783.77   82.13
  -1   1   8 2370.87   90.06
  -1   1   8 1836.99   82.90
  -1   1   8  621.32   60.82
  -1   1   8 1033.33   69.71
  -1   1   8  899.16   67.05
  -1   1   8 1354.79   75.45
   1  -1  -8  372.27   53.90
   1  -1  -8  344.77   53.01
   1  -1  -8 1289.61   74.34
   1  -1  -8  652.85   61.59
   1  -1  -8 1466.59   77.28
   1  -1  -8 1543.73   78.51
   1  -1  -8  918.31   67.44
   1  -1  -8 1235.47   73.41
   1  -1  -8  928.48   67.65
   1  -1  -8 1154.64   71.97
   1  -1  -8  744.66   63.73
   1  -1  -8 1828.91   82.78
   1  -1  -8 1480.85   77.51
   1  -1  -8 2298.16   89.14
   1  -1  -8 1323.89   74.92
   1  -1  -8 1493.88   77.72
   1  -1  -8 1325.76   74.97
   1  -1  -8 1720.94   81.21
   1  -1  -8 1728.80   81.33
   1  -1  -8  755.59   63.97
   1  -1  -8 1029.15   69.63
   1  -1  -8 1396.30   76.13
   1  -1  -8  586.94   59.97
   1  -1  -8  313.48   51.95
   1  -1  -8  282.05   50.83
   1  -1  -8 1461.65   77.19
   1  -1  -8  572.60   59.59
   1  -1  -8  382.45   54.22
   1  -1  -8  836.78   65.74
   1  -1  -8 1154.49   71.97
   1  -1  -8 2260.98   88.67
   1  -1  -8 2415.39   90.63
   1  -1  -8 2639.11   93.37
   1  -1  -8 1610.44   79.54
   1  -1  -8  662.68   61.84
   1  -1  -8 2101.25   86.57
   1  -1  -8  786.29   64.65
   1  -1  -8 1324.33   74.94
   1  -1  -8  968.66   68.45
   1  -1  -8  962.65   68.33
   1  -1  -8 2048.06   85.84
   1  -1  -8 1154.20   71.95
   1  -1  -8 1743.97   81.54
   1  -1  -8  668.42   61.97
   1  -1  -8 1290.32   74.36
   1  -1  -8 1281.84   74.21
   1  -1  -8 1491.12   77.68
   1  -1   8 1423.89   76.59
   1  -1   8  441.10   55.99
   1  -1   8  511.67   57.99
   1  -1   8  703.00   62.77
   1  -1   8  673.21   62.08
   1  -1   8 2125.24   86.88
   1  -1   8 1255.79   73.75
   1  -1   8 1858.26   83.20
   1  -1   8 1748.37   81.61
   1  -1   8  387.02   54.35
   1  -1   8  851.63   66.06
   1  -1   8 1392.08   76.07
   1  -1   8 1301.30   74.54
   1  -1   8  629.82   61.03
   1  -1   8  133.38   44.36
   1  -1   8 1454.44   77.09
   1  -1   8 1043.40   69.91
   1  -1   8 1420.93   76.54
   1  -1   8 1079.01   70.57
   1  -1   8  320.85   52.19
   1  -1   8 2432.90   90.85
   1  -1   8  933.57   67.76
   1  -1   8 1869.45   83.36
   1  -1   8  564.44   59.38
   1  -1   8 1504.28   77.87
   1  -1   8  548.36   58.97
   1  -1   8 1659.89   80.28
   1  -1   8 1233.56   73.38
   1  -1   8  334.51   52.66
   1  -1   8 1053.79   70.10
   1  -1   8 1579.79   79.07
   1  -1   8 1169.78   72.24
   1  -1   8 2080.84   86.29
   1  -1   8 2621.66   93.15
   1  -1   8 1667.86   80.40
   1  -1   8 2869.90   96.08
   1  -1   8 2028.57   85.58
   1  -1   8  975.57   68.59
   1  -1   8  456.31   56.44
   1  -1   8 1754.50   81.71
   1  -1   8  505.60   57.82
   1  -1   8 1004.75   69.17
   1  -1   8 1023.71   69.53
   1  -1   8 2520.71   91.94
   1  -1   8 1349.19   75.36
   1  -1   8 1100.00   70.97
   1  -1   8 1899.48   83.78
   1  -1   8  934.80   67.77
   1  -1   8 1263.09   73.89
   1  -1   8  494.58   57.52
   1  -1   8 1931.04   84.23
   1  -1   8 1929.15   84.20
   1  -1   8 1714.88   81.11
   1  -1   8 2367.43   90.03
   1  -1   8 1147.47   71.83
   1  -1   8 1133.47   71.59
   1  -1   8  413.42   55.17
   1  -1   8 1210.69   72.97
   1  -1   8 2969.19   97.21
   1  -1   8  339.16   52.81
   1   1  -8 1110.57   71.16
   1   1  -8  926.29   67.61
   1   1  -8 1306.11   74.63
   1   1  -8  483.38   57.20
   1   1  -8 1443.34   76.90
   1   1  -8  620.64   60.81
   1   1  -8  504.45   57.79
   1   1  -8 1245.48   73.59
   1   1  -8  259.88   49.99
   1   1  -8 1838.13   82.92
   1   1  -8 1339.11   75.18
   1   1  -8 1741.19   81.51
   1   1  -8 1866.10   83.31
   1   1  -8  827.44   65.55
   1   1  -8  543.22   58.84
   1   1  -8 1124.88   71.42
   1   1  -8  875.10   66.56
   1   1  -8 1027.88   69.60
   1   1  -8  808.66   65.15
   1   1  -8 1209.17   72.94
   1   1  -8 2395.13   90.38
   1   1  -8 2423.88   90.73
   1   1  -8  362.47   53.58
   1   1  -8 1629.33   79.83
   1   1  -8 1360.39   75.54
   1   1  -8 1406.33   76.30
   1   1  -8 1996.77   85.14
   1   1  -8 1019.53   69.44
   1   1  -8  571.78   59.58
   1   1  -8  759.36   64.06
   1   1  -8  390.65   54.48
   1   1  -8  676.25   62.15
   1   1   8  583.52   59.88
   1   1   8  535.03   58.61
   1   1   8 1292.36   74.39
   1   1   8 1933.27   84.26
   1   1   8 2072.07   86.17
   1   1   8  542.90   58.82
   1   1   8 1749.53   81.63
   1   1   8 1625.80   79.77
   1   1   8  745.42   63.74
   1   1   8 2191.78   87.76
   1   1   8 1166.57   72.18
   1   1   8 2552.12   92.32
   1   1   8 1983.37   84.96
   1   1   8 1641.61   80.01
   1   1   8  264.76   50.17
   1   1   8 1386.67   75.98
   1   1   8 1420.09   76.53
   1   1   8 1371.51   75.72
   1   1   8  147.96   45.12
   1   1   8  943.90   67.95
   1   1   8  812.66   65.23
   1   1   8 1063.79   70.29
   1   1   8 2180.11   87.61
   1   1   8 1112.49   71.19
   1   1   8  425.87   55.55
   1   1   8 1392.77   76.07
   1   1   8 1815.49   82.58
   1   1   8  306.18   51.69
   1   1   8  672.33   62.06
   1   1   8 1110.11   71.15
   1   1   8 1932.59   84.25
   1   1   8  605.07   60.43
   1   1   8  300.12   51.48
   1   1   8 1595.33   79.30
   1   1   8 1387.02   75.98
   1   1   8  621.11   60.82
   1   1   8 1832.31   82.83
   1   1   8  367.50   53.75
   1   1   8 1520.40   78.13
   1   1   8  947.19   68.03
   1   1   8 2435.99   90.88
   1   1   8 2738.55   94.55
   1   1   8  989.91   68.86
   1   1   8  874.87   66.55
   1   1   8 1315.50   74.78
   1   1   8 2405.23   90.50
   1   1   8 1336.54   75.15
   1   1   8  365.68   53.69
   1   1   8 1226.80   73.25
   1   1   8 1080.38   70.60
   1   1   8 1146.69   71.83
   1   1   8 1646.58   80.08
   1   1   8 2235.72   88.34
   1   1   8 1220.68   73.15
   1   1   8 1230.97   73.33
   1   1   8  546.72   58.93
   1   1   8 2030.06   85.60
   1   1   8 1341.22   75.22
   1   1   8  876.70   66.59
   1   1   8 1391.24   76.06
   1   1   8 1548.22   78.57
   1   1   8  411.81   55.13
   1   1   8  610.42   60.55
   1   1   8  911.57   67.30
   1   1   8 1460.92   77.19
   1   1   8 1880.11   83.51
   1   1   8  647.96   61.47
   1   1   8 1460.26   77.18
   1   1   8  174.74   46.42
   1   1   8  114.01   43.28
   1   1   8 1232.04   73.35
   1   1   8  649.02   61.50
   1   1   8 1658.68   80.27
   1   1   8  837.33   65.76
   1   1   8  446.93   56.17
   1   1   8 2039.39   85.72
   1   1   8 2141.41   87.10
   1   1   8 1848.34   83.05
   1   1   8 1192.73   72.65
   1   1   8  730.35   63.41
   1   1   8  389.91   54.44
   1   1   8 2752.91   94.71
   1   1   8 2230.04   88.26
   1   1   8  699.50   62.70
   1   1   8 2103.25   86.58
   1   1   8 2813.94   95.43
   1   1   8 1725.13   81.27
   1   1   8 2337.78   89.66
   1   1   8 1770.16   81.93
   1   1   8  204.89   47.77
   1   1   8 2146.23   87.16
   1   1   8 1294.91   74.44
   1   1   8  630.76   61.06
   1   1   8  847.37   65.97
   1   1   8 1609.96   79.52
   1   1   8 1779.61   82.07
   1   1   8  348.60   53.13
   1   1   8 1772.92   81.96
   1   1   8 1445.29   76.93
   1   1   8  771.71   64.33
   1   1   8 1350.03   75.37
   1   1   8  177.09   46.52
   1   1   8 1250.76   73.68
   1   1   8  704.00   62.80
   1   1   8 1197.33   72.74
   1   1   8 2692.65   94.00
   1   1   8 1572.78   78.95
   1   1   8 2206.34   87.96
   1   1   8  850.54   66.05
   1   1   8  559.61   59.26
   1   1   8  507.50   57.87
   1   1   8  471.42   56.87
   1   1   8 1137.13   71.65
   1   1   8  820.23   65.39
   1   1   8 1855.88   83.16
   1   1   8 1119.40   71.33
   1   1   8  785.85   64.65
   1   1   8 1229.30   73.30
   1   1   8 1002.69   69.12
   1   1   8  867.69   66.39
   1   1   8  783.05   64.59
   1   1   8  834.19   65.70
  -1  -1 -10 3732.70  115.81
  -1  -1 -10 3172.35  109.93
  -1  -1 -10 2973.62  107.74
  -1  -1 -10 3013.14  108.18
  -1  -1 -10 2868.35  106.54
  -1  -1 -10 3021.95  108.28
  -1  -1 -10 1410.42   86.84
  -1  -1 -10 2800.78  105.75
  -1  -1 -10 1690.59   91.23
  -1  -1 -10 2972.56  107.72
  -1  -1 -10 2861.22  106.45
  -1  -1 -10 2715.42  104.76
  -1  -1 -10 3822.24  116.70
  -1  -1 -10 2795.61  105.69
  -1  -1 -10 2646.23  103.94
  -1  -1 -10 3202.53  110.27
  -1  -1 -10 2740.28  105.04
  -1  -1 -10 3059.87  108.69
  -1  -1 -10 1906.66   94.37
  -1  -1 -10 2842.24  106.24
  -1  -1 -10 2196.53   98.30
  -1  -1  10 3069.44  108.81
  -1  -1  10 2830.78  106.10
  -1  -1  10 3184.77  110.07
  -1  -1  10 2976.03  107.75
  -1  -1  10 2769.84  105.39
  -1  -1  10 2750.79  105.16
  -1  -1  10 2525.83  102.47
  -1  -1  10 3072.64  108.84
  -1  -1  10 1669.84   90.91
  -1  -1  10 3111.23  109.27
  -1  -1  10 3395.42  112.34
  -1  -1  10 2438.54  101.39
  -1  -1  10 2571.51  103.03
  -1  -1  10 1493.70   88.19
  -1  -1  10 2193.44   98.26
  -1  -1  10 2854.98  106.38
  -1  -1  10 2225.27   98.68
  -1  -1  10 3711.65  115.60
  -1  -1  10 3465.19  113.07
  -1  -1  10 4124.87  119.66
  -1  -1  10 2503.08  102.20
  -1  -1  10 2512.73  102.32
  -1  -1  10 2955.53  107.53
  -1  -1  10 2890.03  106.78
  -1  -1  10 3016.21  108.21
  -1  -1  10 2519.01  102.39
  -1  -1  10 2882.51  106.69
  -1  -1  10 2229.09   98.73
  -1  -1  10 4279.57  121.13
  -1  -1  10 3205.65  110.30
  -1  -1  10 2842.76  106.24
  -1  -1  10 2162.96   97.86
  -1  -1  10 2685.95  104.41
  -1  -1  10 4208.98  120.46
  -1  -1  10 2913.89  107.06
  -1  -1  10 3767.69  116.16
  -1  -1  10 3161.99  109.83
  -1  -1  10 3778.10  116.26
  -1   1 -10 1387.09   86.46
  -1   1 -10 3047.74  108.57
  -1   1 -10 2990.54  107.92
  -1   1 -10 2943.05  107.39
  -1   1 -10 2394.74  100.85
  -1   1 -10 2918.57  107.10
  -1   1 -10 3332.37  111.66
  -1   1 -10 2706.61  104.65
  -1   1 -10 2659.89  104.09
  -1   1 -10 3628.82  114.77
  -1   1 -10 2815.14  105.92
  -1   1 -10 2482.53  101.94
  -1   1 -10 2812.27  105.89
  -1   1 -10 2661.98  104.12
  -1   1 -10 4169.65  120.10
  -1   1 -10 2809.70  105.86
  -1   1 -10 3084.57  108.98
  -1   1 -10 2664.93  104.15
  -1   1 -10 2376.23  100.62
  -1   1 -10 1542.16   88.96
  -1   1 -10 2224.89   98.67
  -1   1 -10 2776.41  105.47
  -1   1 -10 3179.20  110.01
  -1   1 -10 2979.70  107.80
  -1   1 -10 1354.76   85.92
  -1   1 -10 2953.89  107.51
  -1   1 -10 2850.70  106.33
  -1   1 -10 2695.74  104.53
  -1   1 -10 2979.42  107.80
  -1   1 -10 3332.43  111.66
  -1   1 -10 2948.64  107.45
  -1   1  10 2702.72  104.60
  -1   1  10 2021.23   95.96
  -1   1  10 2891.12  106.80
  -1   1  10 2712.00  104.71
  -1   1  10 4934.62  127.08
  -1   1  10 3137.44  109.56
  -1   1  10 3120.42  109.37
  -1   1  10 3190.43  110.13
  -1   1  10 2922.16  107.15
  -1   1  10 4869.53  126.50
  -1   1  10 1374.55   86.25
  -1   1  10 1680.82   91.08
  -1   1  10 2921.92  107.15
  -1   1  10 2972.96  107.72
  -1   1  10 3895.35  117.43
  -1   1  10 2598.02  103.35
  -1   1  10 2385.71  100.74
  -1   1  10 3662.57  115.10
  -1   1  10 2570.54  103.01
  -1   1  10 3421.28  112.62
  -1   1  10 4337.95  121.69
  -1   1  10 2539.57  102.65
  -1   1  10 3322.06  111.56
  -1   1  10 3512.76  113.57
  -1   1  10 3249.15  110.77
  -1   1  10 2784.89  105.57
  -1   1  10 2950.89  107.48
  -1   1  10 2650.29  103.98
  -1   1  10 5069.62  128.24
  -1   1  10  809.34   75.63
  -1   1  10 2392.59  100.82
  -1   1  10 3286.59  111.18
  -1   1  10 1952.99   95.02
  -1   1  10 2858.51  106.42
  -1   1  10 3184.94  110.07
  -1   1  10 2827.51  106.06
  -1   1  10 3160.54  109.81
  -1   1  10 3164.45  109.86
  -1   1  10 2538.01  102.62
  -1   1  10 1199.39   83.25
  -1   1  10 3397.07  112.36
  -1   1  10 2420.21  101.17
  -1   1  10 3202.91  110.27
  -1   1  10 3683.72  115.31
   1  -1 -10 2213.74   98.53
   1  -1 -10  660.12   72.24
   1  -1 -10 2916.64  107.09
   1  -1 -10 2980.05  107.80
   1  -1 -10 2297.92   99.62
   1  -1 -10 2616.14  103.57
   1  -1 -10 3282.77  111.13
   1  -1 -10 2427.71  101.26
   1  -1 -10 2528.04  102.50
   1  -1 -10 2980.20  107.81
   1  -1 -10 2663.28  104.13
   1  -1 -10 1517.25   88.57
   1  -1 -10 1741.78   91.99
   1  -1 -10 2858.84  106.42
   1  -1 -10 2786.68  105.59
   1  -1 -10 3357.68  111.93
   1  -1 -10 2733.07  104.97
   1  -1 -10 2930.54  107.24
   1  -1 -10 3227.08  110.54
   1  -1 -10 2449.32  101.53
   1  -1 -10 2879.09  106.66
   1  -1 -10 2897.83  106.88
   1  -1 -10 3713.21  115.61
   1  -1 -10 2909.09  107.00
   1  -1 -10 2948.12  107.45
   1  -1 -10 3394.58  112.33
   1  -1 -10 2763.24  105.32
   1  -1 -10 2649.53  103.97
   1  -1 -10 2328.66  100.01
   1  -1 -10 2750.41  105.16
   1  -1 -10  802.81   75.50
   1  -1 -10 2749.29  105.15
   1  -1 -10 2906.55  106.97
   1  -1 -10 2533.20  102.56
   1  -1 -10 2901.70  106.92
   1  -1  10 3124.39  109.42
   1  -1  10 2415.21  101.11
   1  -1  10 3026.18  108.33
   1  -1  10 2873.70  106.60
   1  -1  10 4018.57  118.64
   1  -1  10 2315.30   99.85
   1  -1  10 3388.22  112.27
   1  -1  10 4207.04  120.44
   1  -1  10 3756.86  116.05
   1  -1  10 3196.39  110.21
   1  -1  10 1177.31   82.86
   1  -1  10 1280.58   84.66
   1  -1  10 2852.57  106.36
   1  -1  10 4184.15  120.23
   1  -1  10 2615.71  103.56
   1  -1  10 2520.32  102.41
   1  -1  10 2928.08  107.22
   1  -1  10 2656.10  104.04
   1  -1  10 2301.43   99.67
   1  -1  10 3737.90  115.87
   1  -1  10 2678.76  104.32
   1  -1  10 3002.47  108.06
   1  -1  10 2845.77  106.27
   1  -1  10 2906.59  106.97
   1  -1  10 3228.17  110.54
   1  -1  10 3510.88  113.54
   1  -1  10 2241.17   98.88
   1  -1  10 4578.12  123.90
   1  -1  10 2548.61  102.76
   1  -1  10 1714.25   91.58
   1  -1  10 3322.25  111.56
   1  -1  10 3564.99  114.10
   1  -1  10  869.78   76.92
   1  -1  10 2972.90  107.72
   1  -1  10 1215.11   83.52
   1  -1  10 1148.84   82.34
   1  -1  10 2886.22  106.74
   1  -1  10 3409.68  112.48
   1  -1  10 1764.84   92.32
   1  -1  10 3326.27  111.60
   1  -1  10 2001.10   95.68
   1  -1  10 2814.98  105.92
   1  -1  10 3108.46  109.24
   1   1 -10 1327.03   85.46
   1   1 -10 2925.51  107.19
   1   1 -10 2148.08   97.67
   1   1 -10 3160.87  109.81
   1   1 -10 4064.13  119.08
   1   1 -10 3008.05  108.12
   1   1 -10 2839.06  106.19
   1   1 -10  983.76   79.22
   1   1 -10 2780.74  105.53
   1   1 -10 2989.66  107.92
   1   1 -10 2919.15  107.12
   1   1 -10 3158.10  109.78
   1   1 -10 3067.58  108.78
   1   1 -10 2961.19  107.59
   1   1 -10 3213.79  110.39
   1   1 -10 2932.95  107.27
   1   1 -10 3249.10  110.77
   1   1 -10 2880.64  106.68
   1   1 -10 3689.80  115.39
   1   1 -10 2835.38  106.15
   1   1 -10 3289.42  111.21
   1   1 -10 2612.38  103.53
   1   1 -10 3048.29  108.57
   1   1 -10 2848.86  106.31
   1   1 -10 2701.42  104.59
   1   1 -10 2861.10  106.45
   1   1 -10 3216.45  110.42
   1   1  10 3994.94  118.42
   1   1  10 2957.89  107.56
   1   1  10 3476.12  113.18
   1   1  10 2763.21  105.32
   1   1  10 3009.43  108.13
   1   1  10 3092.33  109.06
   1   1  10 1520.23   88.61
   1   1  10 1278.13   84.63
   1   1  10 3211.08  110.36
   1   1  10 3853.89  117.02
   1   1  10 2781.08  105.53
   1   1  10 3227.43  110.54
   1   1  10 1191.65   83.11
   1   1  10 2831.25  106.10
   1   1  10 2782.33  105.54
   1   1  10 2210.02   98.49
   1   1  10 2835.73  106.16
   1   1  10 1741.07   91.97
   1   1  10 2129.07   97.41
   1   1  10 2194.13   98.27
   1   1  10 3206.88  110.31
   1   1  10 2982.85  107.84
   1   1  10 4878.56  126.58
   1   1  10 3284.95  111.16
   1   1  10 2930.19  107.24
   1   1  10 2710.59  104.69
   1   1  10 2419.82  101.17
   1   1  10 1471.25   87.82
   1   1  10 2769.32  105.39
   1   1  10 2518.06  102.38
   1   1  10 4907.25  126.84
   1   1  10 3125.40  109.42
   1   1  10 3346.24  111.81
   1   1  10 3404.17  112.43
   1   1  10 3480.06  113.22
   1   1  10 2532.90  102.56
   1   1  10 3263.04  110.92
   1   1  10 3829.61  116.78
   1   1  10 2761.02  105.29
   1   1  10 3144.58  109.63
   1   1  10 3152.25  109.72
   1   1  10 2881.29  106.68
   1   1  10 2876.47  106.63
   1   1  10 3343.64  111.78
   1   1  10 3439.37  112.80
   1   1  10 3186.27  110.09
   1   1  10 4449.01  122.72
   1   1  10 2378.78  100.65
   1   1  10 3239.70  110.68
   1   1  10 2844.33  106.25
   1   1  10 2842.77  106.24
   1   1  10 3483.95  113.27
   1   1  10 2828.87  106.07
   1   1  10  886.65   77.27
   1   1  10 2642.03  103.88
   1   1  10 2959.75  107.57
   1   1  10 3662.17  115.10
   1   1  10 3677.97  115.27
   1   1  10 1600.62   89.87
   1   1  10 2311.49   99.79
   1   1  10 2701.92  104.59
   1   1  10 2206.67   98.44
   1   1  10 3773.27  116.22
   1   1  10 2288.88   99.50
   1   1  10 3483.28  113.25
   1   1  10 1479.70   87.96
   1   1  10 3610.80  114.57
   1   1  10 3830.34  116.80
   1   1  10 2398.51  100.89
   1   1  10 1354.15   85.92
   1   1  10 2811.53  105.88
   1   1  10 1291.98   84.86
   1   1  10 4014.09  118.60
   1   1  10 2532.70  102.56
   1   1  10 3090.72  109.04
   1   1  10 2579.67  103.13
   1   1  10 2976.79  107.77
   1   1  10 4606.70  124.16
   1   1  10 3155.25  109.75
   1   1  10 1379.51   86.34
   1   1  10 2563.72  102.94
   1   1  10 2469.19  101.77
   1   1  10 1646.10   90.55
   1   1  10 3152.06  109.72
   1   1  10 1284.38   84.73
   1   1  10 4007.64  118.54
   1   1  10 2300.05   99.65
   1   1  10 4029.26  118.75
   1   1  10 2714.14  104.74
   1   1  10 2754.18  105.21
   1   1  10 3111.05  109.27
   1   1  10 2294.65   99.58
   1   1  10 3244.36  110.72
   1   1  10 2296.04   99.59
   1   1  10 3196.72  110.21
   1   1  10 4022.30  118.67
   1   1  10 2876.64  106.63
  -1  -1 -12 3043.74  106.69
  -1  -1 -12 1898.51   92.41
  -1  -1 -12 1439.72   85.49
  -1  -1 -12 1351.65   84.04
  -1  -1 -12 1348.49   83.99
  -1  -1 -12 2482.52  100.11
  -1  -1 -12 2352.94   98.49
  -1  -1 -12 1428.95   85.31
  -1  -1 -12 1642.57   88.67
  -1  -1 -12 1650.17   88.79
  -1  -1 -12 2384.65   98.89
  -1  -1 -12  808.34   73.78
  -1  -1 -12 1337.12   83.79
  -1  -1 -12  432.23   64.38
  -1  -1 -12 1431.35   85.35
  -1  -1 -12 1749.12   90.26
  -1  -1 -12 1238.57   82.10
  -1  -1 -12 1873.04   92.05
  -1  -1 -12  514.46   66.71
  -1  -1 -12 1495.24   86.38
  -1  -1  12 1336.56   83.78
  -1  -1  12 1478.07   86.11
  -1  -1  12 1019.56   78.09
  -1  -1  12 1368.68   84.33
  -1  -1  12  575.84   68.33
  -1  -1  12 1512.14   86.66
  -1  -1  12 1380.05   84.51
  -1  -1  12 1608.42   88.16
  -1  -1  12 1413.28   85.05
  -1  -1  12 1533.37   86.99
  -1  -1  12  364.30   62.29
  -1  -1  12 1466.40   85.92
  -1  -1  12 1484.96   86.22
  -1  -1  12 1620.86   88.34
  -1  -1  12  920.43   76.13
  -1  -1  12 1441.17   85.51
  -1  -1  12 1125.70   80.08
  -1  -1  12  753.17   72.57
  -1  -1  12 1571.87   87.58
  -1  -1  12  648.42   70.13
  -1  -1  12  363.35   62.26
  -1   1 -12  907.58   75.87
  -1   1 -12 1254.24   82.37
  -1   1 -12 1669.65   89.08
  -1   1 -12 1198.22   81.39
  -1   1 -12 1830.13   91.44
  -1   1 -12 1173.07   80.95
  -1   1 -12  873.28   75.16
  -1   1 -12 1371.07   84.37
  -1   1 -12 1272.80   82.70
  -1   1 -12 1255.41   82.40
  -1   1 -12 1400.42   84.86
  -1   1 -12 1608.85   88.16
  -1   1 -12 1312.99   83.39
  -1   1 -12  130.21   52.84
  -1   1 -12 1326.51   83.61
  -1   1 -12 1486.37   86.23
  -1   1 -12 1541.39   87.11
  -1   1 -12  607.66   69.14
  -1   1 -12  980.16   77.33
  -1   1 -12 1418.02   85.14
  -1   1 -12 1951.24   93.15
  -1   1 -12 1618.70   88.31
  -1   1 -12  824.08   74.12
  -1   1 -12 1069.27   79.04
  -1   1 -12  467.54   65.41
  -1   1  12 1630.27   88.49
  -1   1  12  825.18   74.15
  -1   1  12 1001.34   77.74
  -1   1  12  729.39   72.03
  -1   1  12 1097.27   79.55
  -1   1  12 1679.61   89.23
  -1   1  12 1723.27   89.88
  -1   1  12 2664.49  102.32
  -1   1  12  743.19   72.35
  -1   1  12  479.74   65.74
  -1   1  12  743.31   72.35
  -1   1  12 1570.93   87.57
  -1   1  12 2713.05  102.89
  -1   1  12 1271.19   82.67
  -1   1  12  743.52   72.35
  -1   1  12 1512.76   86.66
  -1   1  12  714.17   71.68
  -1   1  12  957.93   76.89
  -1   1  12  832.39   74.30
  -1   1  12 1766.51   90.52
  -1   1  12 2102.80   95.23
  -1   1  12 1622.82   88.37
  -1   1  12 1809.22   91.14
  -1   1  12 1944.78   93.06
  -1   1  12 1319.49   83.49
  -1   1  12 1014.93   77.99
  -1   1  12 1182.31   81.11
   1  -1 -12  596.91   68.86
   1  -1 -12 1522.15   86.81
   1  -1 -12 1577.69   87.67
   1  -1 -12 1670.01   89.08
   1  -1 -12 1859.57   91.87
   1  -1 -12 1786.71   90.81
   1  -1 -12 1174.49   80.96
   1  -1 -12  361.02   62.18
   1  -1 -12  905.30   75.83
   1  -1 -12 1690.71   89.40
   1  -1 -12 1502.16   86.49
   1  -1 -12 2818.21  104.12
   1  -1  12 1639.57   88.63
   1  -1  12 1802.25   91.03
   1  -1  12 1255.29   82.40
   1  -1  12  701.12   71.38
   1  -1  12 1605.61   88.11
   1  -1  12 1430.30   85.34
   1  -1  12 2466.36   99.91
   1  -1  12 2673.61  102.42
   1  -1  12 1816.23   91.25
   1  -1  12 1011.31   77.93
   1  -1  12 1510.72   86.63
   1  -1  12  401.71   63.46
   1  -1  12 1212.07   81.64
   1  -1  12  491.64   66.08
   1  -1  12 1026.47   78.22
   1  -1  12 1445.38   85.58
   1  -1  12 2550.67  100.95
   1  -1  12 2345.38   98.39
   1  -1  12 1396.56   84.78
   1  -1  12 1378.69   84.49
   1  -1  12 1136.06   80.28
   1  -1  12 2284.48   97.62
   1  -1  12 1384.41   84.58
   1  -1  12  566.85   68.09
   1  -1  12  833.51   74.33
   1  -1  12  475.13   65.62
   1  -1  12  852.50   74.72
   1  -1  12  943.27   76.59
   1  -1  12 2474.66  100.01
   1   1 -12 1395.72   84.76
   1   1 -12 1069.09   79.04
   1   1 -12 1524.03   86.84
   1   1 -12 1001.25   77.74
   1   1 -12  692.35   71.18
   1   1 -12  857.83   74.84
   1   1 -12  575.40   68.32
   1   1 -12 1922.61   92.76
   1   1 -12  450.57   64.91
   1   1 -12  301.01   60.14
   1   1 -12 1377.20   84.46
   1   1 -12  495.71   66.20
   1   1  12 1157.12   80.66
   1   1  12 1651.58   88.81
   1   1  12 1419.00   85.16
   1   1  12 1496.54   86.40
   1   1  12 2474.99  100.01
   1   1  12 1939.57   92.99
   1   1  12 1005.18   77.81
   1   1  12 1562.54   87.44
   1   1  12 1516.82   86.72
   1   1  12 1687.33   89.35
   1   1  12 1684.52   89.31
   1   1  12 1663.10   88.97
   1   1  12 1802.22   91.03
   1   1  12 1224.02   81.86
   1   1  12  696.86   71.29
   1   1  12 1351.17   84.04
   1   1  12 1347.81   83.98
   1   1  12 1930.19   92.87
   1   1  12 1762.07   90.46
   1   1  12 2067.39   94.74
   1   1  12 2143.16   95.76
   1   1  12 1638.17   88.61
   1   1  12  755.32   72.62
   1   1  12 1593.12   87.91
   1   1  12 2440.64   99.59
   1   1  12 2003.66   93.88
   1   1  12 2180.52   96.26
   1   1  12 1296.50   83.11
   1   1  12 1644.41   88.70
   1   1  12  682.95   70.95
   1   1  12  762.79   72.78
   1   1  12 1416.58   85.11
   1   1  12  499.86   66.30
   1   1  12 1633.27   88.54
   1   1  12 1968.92   93.40
   1   1  12 1678.11   89.20
   1   1  12 1954.11   93.20
   1   1  12  410.30   63.73
   1   1  12  918.41   76.09
   1   1  12 1150.99   80.54
   1   1  12 2002.27   93.87
   1   1  12 1962.92   93.32
   1   1  12 1727.15   89.94
   1   1  12 2067.10   94.74
   1   1  12  661.91   70.45
   1   1  12 1888.35   92.28
   1   1  12 1499.68   86.45
   1   1  12 1301.45   83.19
   1   1  12  970.72   77.13
   1   1  12 1887.71   92.26
   1   1  12  530.06   67.12
   1   1  12 1246.26   82.24
   1   1  12 1269.45   82.64
   1   1  12 2551.39  100.95
   1   1  12 1753.89   90.34
   1   1  12 1720.64   89.84
   1   1  12 1813.22   91.20
   1   1  12 1416.31   85.11
   1   1  12 1364.98   84.26
   1   1  12  402.27   63.47
   1   1  12 1330.10   83.67
   1   1  12 1019.88   78.10
   1   1  12 1994.39   93.76
   1   1  12 2089.39   95.05
   1   1  12 1332.48   83.72
  -1  -1 -16 1734.96  140.95
  -1  -1 -16 1787.85  141.72
  -1  -1 -16 1627.86  139.35
  -1  -1 -16 2007.32  144.83
  -1  -1 -16 1950.59  144.04
  -1  -1  16  404.10  114.43
  -1  -1  16 1683.18  140.18
  -1  -1  16 1929.84  143.75
  -1  -1  16  503.01  117.29
  -1  -1  16  719.31  122.69
  -1  -1  16 2246.84  148.02
  -1  -1  16 1063.83  129.82
  -1   1 -16 3340.74  160.82
  -1   1 -16 1405.33  135.82
  -1   1 -16 1632.45  139.41
  -1   1 -16 1871.48  142.92
  -1   1 -16 1917.86  143.59
  -1   1 -16 1991.32  144.60
  -1   1 -16 1809.34  142.04
  -1   1 -16 3843.29  165.98
  -1   1 -16 1929.36  143.74
  -1   1 -16 3161.25  158.88
  -1   1 -16 1984.44  144.51
  -1   1 -16 1161.27  131.62
  -1   1 -16 2387.38  149.81
  -1   1 -16 2020.65  145.01
  -1   1  16  996.51  128.53
  -1   1  16 1317.17  134.35
  -1   1  16 1807.01  142.00
  -1   1  16 1389.76  135.56
  -1   1  16 2536.87  151.67
  -1   1  16 2356.09  149.42
  -1   1  16 2503.73  151.26
  -1   1  16 3942.53  166.95
  -1   1  16 1753.59  141.22
  -1   1  16 2900.17  155.96
  -1   1  16 1803.84  141.95
  -1   1  16 1932.69  143.78
   1  -1 -16  895.80  126.52
   1  -1 -16 2592.68  152.35
   1  -1  16 1767.71  141.44
   1  -1  16 2148.41  146.74
   1  -1  16 2291.12  148.60
   1  -1  16 1627.03  139.33
   1  -1  16 2044.28  145.33
   1  -1  16  776.49  123.97
   1  -1  16 2324.27  149.02
   1  -1  16 1967.01  144.27
   1  -1  16 1841.38  142.50
   1  -1  16 2098.31  146.05
   1  -1  16 2781.59  154.60
   1   1 -16 1943.66  143.95
   1   1 -16 1909.38  143.46
   1   1 -16 1073.87  130.02
   1   1 -16 2006.11  144.81
   1   1  16  871.69  126.02
   1   1  16  805.57  124.61
   1   1  16 2518.57  151.45
   1   1  16 2332.84  149.13
   1   1  16 2577.34  152.16
   1   1  16 1449.52  136.54
   1   1  16 1283.90  133.79
   1   1  16  856.82  125.72
   1   1  16 2822.88  155.07
   1   1  16 1547.31  138.09
  -2   1  -1 1468.72   85.51
  -2   1  -1  225.26   56.82
  -2   1  -1  572.62   67.80
  -2   1  -1  948.97   76.25
  -2   1  -1  358.44   61.65
  -2   1  -1  531.57   66.73
  -2   1  -1 2004.05   93.44
  -2   1  -1 1594.18   87.49
  -2   1  -1 1079.60   78.78
  -2   1  -1  608.96   68.71
  -2   1  -1  982.51   76.92
  -2   1  -1  951.23   76.30
  -2   1  -1 1761.56   90.00
  -2   1  -1 2492.39   99.79
  -2   1  -1  900.60   75.28
  -2   1  -1 1552.56   86.84
  -2   1  -1 2481.00   99.65
  -2   1  -1 1722.62   89.43
  -2   1  -1 1682.52   88.82
  -2   1  -1 1025.58   77.75
  -2   1  -1 1422.61   84.76
  -2   1  -1 2374.82   98.32
  -2   1  -1 1509.66   86.16
  -2   1  -1 2020.09   93.65
  -2   1  -1  988.93   77.06
  -2   1  -1  742.80   71.89
  -2   1  -1  678.51   70.41
  -2   1  -1  695.02   70.79
  -2   1  -1 1090.68   78.99
  -2   1  -1 1951.40   92.72
  -2   1  -1 2556.97  100.58
  -2   1  -1 2396.99   98.61
  -2   1   1  460.02   64.74
  -2   1   1  964.33   76.57
  -2   1   1  717.96   71.33
  -2   1   1  548.40   67.17
  -2   1   1 1451.14   85.23
  -2   1   1 1047.75   78.18
  -2   1   1  948.14   76.24
  -2   1   1 1930.15   92.41
  -2   1   1 1555.88   86.88
  -2   1   1 1535.43   86.57
  -2   1   1  877.61   74.80
  -2   1   1 1201.01   80.99
  -2   1   1  485.52   65.47
  -2   1   1  557.40   67.41
  -2   1   1 1037.56   77.99
  -2   1   1 1020.14   77.66
  -2   1   1 1498.15   85.98
  -2   1   1  636.62   69.39
  -2   1   1 2141.58   95.30
  -2   1   1  643.40   69.56
  -2   1   1 1275.48   82.30
  -2   1   1 1819.03   90.84
  -2   1   1  678.52   70.41
  -2   1   1 1932.49   92.44
  -2   1   1  653.17   69.80
  -2   1   1  771.78   72.54
  -2   1   1  568.41   67.70
  -2   1   1  759.92   72.27
  -2   1   1 1416.08   84.66
  -1  -2  -1 1002.22   77.31
  -1  -2  -1  384.10   62.47
  -1  -2  -1  181.19   54.91
  -1  -2  -1  426.32   63.76
  -1  -2  -1  657.41   69.91
  -1  -2  -1 2144.06   95.34
  -1  -2  -1 1047.78   78.19
  -1  -2  -1 1146.63   80.02
  -1  -2  -1  237.42   57.31
  -1  -2  -1  950.94   76.30
  -1  -2  -1  786.84   72.88
  -1  -2  -1 1781.68   90.29
  -1  -2  -1  824.17   73.68
  -1  -2  -1  287.50   59.22
  -1  -2  -1 1217.08   81.28
  -1  -2  -1 1428.97   84.87
  -1  -2  -1 1464.59   85.45
  -1  -2  -1 1113.55   79.42
  -1  -2  -1  501.15   65.89
  -1  -2  -1  809.84   73.38
  -1  -2  -1  624.53   69.10
  -1  -2  -1 1376.96   84.02
  -1  -2   1 2571.41  100.76
  -1  -2   1 1724.88   89.46
  -1  -2   1 2715.88  102.48
  -1  -2   1 1007.66   77.42
  -1  -2   1 1484.05   85.76
  -1  -2   1 1861.80   91.44
  -1  -2   1 1767.34   90.08
  -1  -2   1  840.93   74.04
  -1  -2   1 1038.01   77.99
  -1  -2   1 1169.43   80.43
  -1  -2   1 2388.39   98.49
  -1  -2   1 2326.42   97.71
  -1  -2   1 1538.92   86.63
  -1  -2   1  366.38   61.91
  -1  -2   1 1178.51   80.60
  -1  -2   1  740.03   71.83
  -1  -2   1  999.54   77.25
  -1  -2   1 1457.44   85.32
  -1  -2   1  511.34   66.18
  -1  -2   1  998.57   77.24
  -1  -2   1 1140.45   79.90
  -1  -2   1 1648.11   88.31
  -1  -2   1  872.16   74.69
  -1  -2   1  528.17   66.64
  -1  -2   1 1011.87   77.49
   1   2  -1 2991.84  105.66
   1   2  -1  427.74   63.80
   1   2  -1 1095.67   79.09
   1   2  -1  273.13   58.69
   1   2  -1 2154.65   95.47
   1   2  -1 1592.26   87.46
   1   2  -1  917.61   75.63
   1   2  -1 2783.82  103.29
   1   2  -1 1195.20   80.89
   1   2  -1 2651.42  101.71
   1   2  -1  238.30   57.35
   1   2  -1 1876.37   91.66
   1   2  -1 2526.62  100.21
   1   2  -1  794.38   73.03
   1   2  -1 2386.71   98.47
   1   2  -1 1518.88   86.31
   1   2  -1  335.63   60.90
   1   2  -1 2309.81   97.50
   1   2  -1 1028.17   77.81
   1   2  -1  144.22   53.13
   1   2  -1  174.01   54.58
   1   2  -1 2328.28   97.73
   1   2  -1  870.09   74.65
   1   2  -1  780.93   72.74
   1   2  -1 1330.33   83.23
   1   2  -1  514.23   66.26
   1   2  -1 1924.91   92.34
   1   2  -1 1302.72   82.77
   1   2  -1  471.84   65.08
   1   2  -1 1476.93   85.64
   1   2   1  264.06   58.35
   1   2   1  514.51   66.26
   1   2   1  624.62   69.10
   1   2   1 2185.83   95.88
   1   2   1  682.95   70.51
   1   2   1  681.92   70.48
   1   2   1  961.17   76.50
   1   2   1  478.45   65.27
   1   2   1 2120.91   95.02
   1   2   1 2203.86   96.12
   1   2   1 1157.12   80.21
   1   2   1 1609.93   87.73
   1   2   1 1223.52   81.40
   1   2   1 2451.50   99.29
   1   2   1 1224.38   81.42
   1   2   1  493.47   65.68
   1   2   1  931.20   75.90
   1   2   1 1672.33   88.67
   1   2   1  648.04   69.68
   1   2   1  710.39   71.15
   1   2   1  374.19   62.15
   1   2   1 1229.65   81.51
   1   2   1  292.78   59.41
   1   2   1  416.25   63.46
   1   2   1  979.67   76.87
   1   2   1 1838.46   91.11
   1   2   1 1830.80   91.00
   1   2   1  583.35   68.07
   1   2   1  285.73   59.15
   1   2   1 2662.65  101.85
   1   2   1 2276.32   97.06
   1   2   1 1195.53   80.90
   1   2   1 1168.45   80.42
   1   2   1 1744.08   89.75
   1   2   1  931.51   75.90
   1   2   1 1518.02   86.29
   1   2   1 1012.07   77.49
   1   2   1  956.15   76.40
   1   2   1 2147.80   95.38
   1   2   1 1867.78   91.53
   1   2   1 1022.58   77.71
   1   2   1 1521.65   86.35
   1   2   1 1100.03   79.16
   1   2   1 1534.96   86.57
   1   2   1 1245.31   81.78
   1   2   1 2728.93  102.63
   1   2   1  846.87   74.16
   1   2   1 1153.87   80.15
   2  -1  -1  358.55   61.65
   2  -1  -1 2008.73   93.50
   2  -1  -1 2673.41  101.98
   2  -1  -1 1723.18   89.43
   2  -1  -1 2085.17   94.55
   2  -1  -1  223.94   56.76
   2  -1  -1  564.45   67.59
   2  -1  -1  277.55   58.85
   2  -1  -1 1008.13   77.42
   2  -1  -1  877.34   74.80
   2  -1  -1 1432.22   84.92
   2  -1  -1 2662.10  101.85
   2  -1  -1  979.66   76.87
   2  -1  -1  712.75   71.21
   2  -1  -1  801.60   73.19
   2  -1  -1  604.80   68.62
   2  -1  -1  950.43   76.28
   2  -1  -1 2372.70   98.29
   2  -1  -1  603.80   68.59
   2  -1  -1  588.06   68.20
   2  -1  -1  561.49   67.51
   2  -1  -1 1299.53   82.72
   2  -1  -1 1025.64   77.77
   2  -1  -1 1381.66   84.10
   2  -1  -1  934.54   75.97
   2  -1  -1 2109.22   94.87
   2  -1   1 1327.06   83.17
   2  -1   1 1636.52   88.13
   2  -1   1 1628.32   88.01
   2  -1   1  493.74   65.70
   2  -1   1  743.18   71.89
   2  -1   1 1331.83   83.26
   2  -1   1  922.03   75.72
   2  -1   1 1397.19   84.36
   2  -1   1  249.10   57.78
   2  -1   1  764.03   72.36
   2  -1   1 2986.71  105.60
   2  -1   1  519.78   66.41
   2  -1   1 1199.57   80.98
   2  -1   1 2003.46   93.43
   2  -1   1 1640.69   88.20
   2  -1   1 1072.74   78.66
   2  -1   1  882.08   74.91
   2  -1   1 1240.77   81.71
   2  -1   1 2863.64  104.21
   2  -1   1 1621.86   87.91
   2  -1   1 2632.77  101.50
   2  -1   1  131.29   52.45
   2  -1   1 2642.15  101.61
   2  -1   1  985.32   76.98
   2  -1   1 1120.58   79.54
   2  -1   1 1158.97   80.25
   2  -1   1  684.17   70.54
   2  -1   1 2083.17   94.52
   2  -1   1 1247.44   81.81
   2  -1   1 1905.37   92.06
   2  -1   1 1285.17   82.46
   2  -1   1 1030.50   77.86
   2  -1   1 1235.68   81.61
   2  -1   1  506.77   66.05
   2  -1   1  743.67   71.91
   2  -1   1  678.37   70.41
   2  -1   1 1388.05   84.20
   2  -1   1 1539.28   86.63
   2  -1   1 2726.21  102.60
   2  -1   1 1793.47   90.46
   2  -1   1 1529.03   86.48
   2  -1   1 1170.56   80.45
   2  -1   1 1329.50   83.22
   2  -1   1 1123.06   79.58
   2  -1   1 1141.86   79.93
   2  -1   1 1753.99   89.88
   2  -1   1 1841.82   91.17
   2  -1   1  873.83   74.72
   2  -1   1 2087.23   94.58
   2  -1   1  173.75   54.57
   2  -1   1 2586.82  100.94
   2  -1   1 2271.16   97.00
   2  -1   1 2029.34   93.79
   2  -1   1  399.17   62.94
   2  -1   1 1259.82   82.02
   2  -1   1  833.07   73.88
   2  -1   1 2181.26   95.82
   2  -1   1  250.01   57.81
   2  -1   1 1469.62   85.52
   2  -1   1  869.48   74.63
   2  -1   1  679.81   70.44
   2  -1   1  362.00   61.76
   2  -1   1 2819.38  103.69
   2  -1   1 2997.51  105.72
   2  -1   1 1691.88   88.97
   2  -1   1 1180.87   80.64
   2  -1   1 1833.81   91.05
   2  -1   1  914.25   75.56
   2  -1   1 2021.73   93.68
   2  -1   1  392.61   62.73
   2  -1   1 1753.64   89.88
   2  -1   1  845.64   74.13
   2  -1   1  721.28   71.41
   2  -1   1  811.43   73.41
   2  -1   1 1120.68   79.54
   2  -1   1  427.65   63.80
   2  -1   1  621.00   69.01
   2  -1   1  982.73   76.93
   2  -1   1  450.01   64.46
   2  -1   1 1541.49   86.67
   2  -1   1 1740.75   89.70
   2  -1   1 2079.29   94.47
   2  -1   1  260.03   58.20
   2  -1   1 2269.31   96.97
   2  -1   1 1021.91   77.69
   2  -1   1  290.94   59.34
   2  -1   1 1624.33   87.94
   2  -1   1  705.42   71.03
   2  -1   1  815.70   73.50
   2  -1   1  563.70   67.56
   2  -1   1  815.63   73.50
   2  -1   1 1714.94   89.31
   2  -1   1 1192.00   80.84
   2  -1   1  207.62   56.08
   2  -1   1 2333.99   97.80
   2  -1   1 2186.38   95.90
   2  -1   1 1815.25   90.78
   2  -1   1 1957.54   92.79
   2  -1   1 1612.81   87.78
   2  -1   1  838.78   74.00
   2  -1   1  482.87   65.39
   2  -1   1  743.13   71.89
   2  -1   1 1787.77   90.38
   2  -1   1  786.02   72.85
   2  -1   1  679.39   70.42
   2  -1   1  796.83   73.09
   2  -1   1 1106.95   79.30
  -2   1  -3  124.91   27.12
  -2   1  -3  270.50   33.61
  -2   1  -3  388.81   37.63
  -2   1  -3   52.39   22.28
  -2   1  -3  222.02   31.71
  -2   1  -3   66.52   23.41
  -2   1  -3  625.17   44.15
  -2   1  -3  789.18   47.95
  -2   1  -3  504.84   41.03
  -2   1  -3  232.08   32.12
  -2   1  -3  340.25   36.07
  -2   1  -3   96.29   25.44
  -2   1  -3  192.68   30.46
  -2   1  -3   97.56   25.53
  -2   1  -3   96.86   25.49
  -2   1  -3   68.86   23.58
  -2   1  -3   99.58   25.65
  -2   1  -3  125.35   27.15
  -2   1  -3  239.69   32.42
  -2   1  -3  606.00   43.66
  -2   1  -3  850.08   49.25
  -2   1   3  708.28   46.13
  -2   1   3   78.81   24.29
  -2   1   3  507.06   41.09
  -2   1   3  306.48   34.92
  -2   1   3  146.69   28.27
  -2   1   3  278.84   33.92
  -2   1   3   99.61   25.65
  -2   1   3  200.59   30.80
  -2   1   3  619.58   44.01
  -2   1   3   95.73   25.41
  -2   1   3  447.20   39.39
  -2   1   3  389.66   37.66
  -2   1   3  571.04   42.78
  -2   1   3  589.97   43.27
  -1  -2  -3  318.85   35.35
  -1  -2  -3  706.25   46.07
  -1  -2  -3  664.38   45.09
  -1  -2  -3  165.39   29.20
  -1  -2  -3  401.20   38.03
  -1  -2  -3  386.05   37.56
  -1  -2  -3  324.43   35.54
  -1  -2  -3  704.16   46.02
  -1  -2  -3  263.89   33.36
  -1  -2  -3  409.95   38.29
  -1  -2  -3  718.64   46.36
  -1  -2  -3  153.05   28.59
  -1  -2  -3  783.51   47.81
  -1  -2  -3  238.44   32.38
  -1  -2  -3  433.80   39.00
  -1  -2  -3  350.96   36.42
  -1  -2  -3  508.42   41.12
  -1  -2  -3  518.47   41.39
  -1  -2  -3  302.27   34.77
  -1  -2  -3  495.44   40.77
  -1  -2  -3  542.12   42.03
  -1  -2  -3  450.08   39.48
  -1  -2  -3  378.75   37.32
  -1  -2  -3  319.38   35.36
  -1  -2  -3  216.26   31.47
  -1  -2  -3  332.65   35.82
  -1  -2  -3  124.29   27.09
  -1  -2  -3  120.79   26.90
  -1  -2  -3  343.98   36.20
  -1  -2  -3  260.59   33.24
  -1  -2  -3  464.77   39.91
  -1  -2  -3  104.30   25.94
  -1  -2  -3  113.61   26.49
  -1  -2  -3  781.87   47.78
  -1  -2  -3  140.78   27.97
  -1  -2  -3  591.41   43.30
  -1  -2  -3  439.78   39.18
  -1  -2  -3  324.38   35.53
  -1  -2  -3  113.95   26.50
  -1  -2  -3   83.66   24.63
  -1  -2  -3  500.44   40.91
  -1  -2  -3  585.67   43.15
  -1  -2  -3  425.56   38.75
  -1  -2  -3  270.86   33.62
  -1  -2  -3  109.06   26.23
  -1  -2   3  215.13   31.43
  -1  -2   3  335.73   35.92
  -1  -2   3  109.03   26.22
  -1  -2   3  623.67   44.10
  -1  -2   3  203.30   30.93
  -1  -2   3  170.50   29.44
  -1  -2   3  303.97   34.83
  -1  -2   3  203.47   30.93
  -1  -2   3  643.11   44.59
  -1  -2   3  814.01   48.48
  -1  -2   3  432.17   38.95
  -1  -2   3  514.63   41.28
  -1  -2   3  163.20   29.09
  -1  -2   3  174.69   29.64
  -1  -2   3  259.91   33.21
  -1  -2   3  704.10   46.02
   1   2  -3  384.02   37.48
   1   2  -3  271.25   33.64
   1   2  -3  575.54   42.89
   1   2  -3  146.36   28.26
   1   2  -3   95.67   25.41
   1   2  -3  414.73   38.44
   1   2  -3  103.38   25.88
   1   2  -3  236.38   32.29
   1   2  -3  125.72   27.17
   1   2  -3  207.27   31.09
   1   2  -3  396.94   37.89
   1   2  -3  464.00   39.88
   1   2  -3  247.51   32.73
   1   2  -3   92.55   25.22
   1   2  -3  147.28   28.31
   1   2  -3  693.44   45.78
   1   2  -3  156.38   28.76
   1   2  -3  278.15   33.89
   1   2  -3  388.47   37.63
   1   2   3  326.70   35.62
   1   2   3  555.20   42.37
   1   2   3   38.59   21.02
   1   2   3   62.38   23.10
   1   2   3  508.27   41.12
   1   2   3  836.34   48.96
   1   2   3  659.03   44.96
   1   2   3  409.30   38.27
   1   2   3  178.01   29.79
   1   2   3   99.82   25.67
   1   2   3  125.50   27.15
   1   2   3  546.02   42.13
   1   2   3  190.75   30.36
   1   2   3  284.29   34.12
   1   2   3  290.32   34.33
   1   2   3  348.51   36.35
   1   2   3  169.65   29.40
   1   2   3  441.75   39.24
   1   2   3   63.67   23.19
   1   2   3  139.32   27.90
   1   2   3  161.80   29.03
   1   2   3  182.22   29.99
   1   2   3  167.73   29.30
   1   2   3  115.49   26.59
   1   2   3  516.05   41.33
   1   2   3  599.79   43.51
   1   2   3  196.96   30.64
   1   2   3   57.69   22.72
   1   2   3   49.45   22.02
   1   2   3  805.80   48.31
   1   2   3  390.58   37.69
   1   2   3  569.09   42.72
   1   2   3  207.75   31.11
   2  -1  -3  602.00   43.57
   2  -1  -3  141.75   28.02
   2  -1  -3   83.30   24.61
   2  -1  -3  172.94   29.56
   2  -1  -3  203.47   30.93
   2  -1  -3  245.66   32.67
   2  -1  -3  187.72   30.23
   2  -1  -3   52.88   22.32
   2  -1  -3  555.84   42.39
   2  -1  -3   65.47   23.32
   2  -1  -3  117.17   26.70
   2  -1  -3   62.96   23.14
   2  -1  -3  138.91   27.88
   2  -1  -3  179.60   29.87
   2  -1  -3  132.27   27.52
   2  -1  -3  345.01   36.23
   2  -1  -3  202.29   30.88
   2  -1   3  547.51   42.16
   2  -1   3  314.34   35.20
   2  -1   3  321.13   35.42
   2  -1   3   25.61   19.60
   2  -1   3  150.78   28.49
   2  -1   3  273.72   33.73
   2  -1   3  702.24   45.98
   2  -1   3  339.44   36.04
   2  -1   3  576.49   42.92
   2  -1   3  191.82   30.41
   2  -1   3  224.40   31.80
   2  -1   3  300.77   34.71
   2  -1   3  193.34   30.49
   2  -1   3  376.54   37.26
   2  -1   3  539.42   41.95
   2  -1   3  536.09   41.86
   2  -1   3  372.69   37.13
   2  -1   3  593.77   43.36
   2  -1   3  127.97   27.29
   2  -1   3  173.00   29.56
   2  -1   3  320.04   35.39
   2  -1   3   84.17   24.66
   2  -1   3  329.43   35.71
   2  -1   3  196.70   30.64
   2  -1   3  148.63   28.38
   2  -1   3  392.50   37.76
   2  -1   3   36.76   20.84
   2  -1   3  274.34   33.76
   2  -1   3  162.09   29.03
   2  -1   3  664.92   45.10
   2  -1   3   71.68   23.79
   2  -1   3  199.94   30.77
   2  -1   3  363.62   36.83
   2  -1   3  225.06   31.83
   2  -1   3  454.81   39.62
   2  -1   3  197.73   30.68
   2  -1   3  182.22   29.99
   2  -1   3  263.92   33.36
   2  -1   3  498.14   40.84
   2  -1   3  451.73   39.53
   2  -1   3   42.69   21.41
   2  -1   3  236.41   32.29
   2  -1   3  368.74   37.00
   2  -1   3  193.71   30.50
   2  -1   3  179.40   29.85
   2  -1   3  499.65   40.88
   2  -1   3  104.07   25.93
   2  -1   3  312.07   35.11
   2  -1   3  181.11   29.94
   2  -1   3   96.97   25.49
   2  -1   3  363.71   36.85
   2  -1   3  384.08   37.48
   2  -1   3  493.46   40.71
   2  -1   3  359.84   36.71
   2  -1   3  149.83   28.44
   2  -1   3  178.01   29.79
   2  -1   3  218.49   31.56
   2  -1   3  142.53   28.06
   2  -1   3  145.07   28.20
  -2   1  -5 1154.85   73.00
  -2   1  -5 3067.94   99.33
  -2   1  -5 1694.91   81.84
  -2   1  -5 1409.29   77.37
  -2   1  -5 2282.38   89.96
  -2   1  -5  548.87   60.00
  -2   1  -5  439.15   56.96
  -2   1  -5 2651.51   94.55
  -2   1  -5 1877.96   84.51
  -2   1  -5 1172.92   73.31
  -2   1  -5 3482.83  103.80
  -2   1  -5 1768.92   82.93
  -2   1  -5 2361.99   90.99
  -2   1  -5 2409.09   91.58
  -2   1  -5 2029.24   86.61
  -2   1  -5 1605.78   80.49
  -2   1  -5  947.02   69.04
  -2   1  -5   65.71   41.15
  -2   1  -5 3197.08  100.76
  -2   1  -5 1763.39   82.86
  -2   1  -5 1623.74   80.77
  -2   1  -5 1810.94   83.54
  -2   1  -5 1863.50   84.29
  -2   1  -5 1760.94   82.81
  -2   1  -5 1750.67   82.66
  -2   1  -5  162.05   46.84
  -2   1  -5 1894.80   84.73
  -2   1  -5 1359.50   76.54
  -2   1  -5 1528.98   79.30
  -2   1  -5  412.08   56.16
  -2   1  -5 1438.54   77.84
  -2   1  -5  865.79   67.38
  -2   1  -5  959.23   69.29
  -2   1  -5 1291.21   75.39
  -2   1  -5 3425.07  103.20
  -2   1  -5  958.68   69.27
  -2   1  -5  572.53   60.62
  -2   1  -5  310.84   52.87
  -2   1  -5 3094.87   99.64
  -2   1  -5  961.68   69.33
  -2   1  -5  736.89   64.58
  -2   1  -5  584.81   60.93
  -2   1  -5 1378.90   76.87
  -2   1  -5 1072.16   71.47
  -2   1  -5 1609.87   80.55
  -2   1  -5 2102.77   87.61
  -2   1  -5 2455.19   92.15
  -2   1  -5 3584.18  104.85
  -2   1  -5  419.28   56.37
  -2   1  -5 2016.70   86.43
  -2   1  -5  656.99   62.71
  -2   1  -5 3459.74  103.56
  -2   1  -5 1274.66   75.10
  -2   1  -5 1177.34   73.41
  -2   1  -5 3215.76  100.95
  -2   1  -5 3419.12  103.13
  -2   1  -5 1142.33   72.77
  -2   1  -5 1018.44   70.45
  -2   1  -5  310.72   52.87
  -2   1  -5  508.65   58.93
  -2   1  -5 2050.11   86.90
  -2   1  -5 1486.53   78.62
  -2   1  -5 1677.26   81.57
  -2   1  -5 2275.76   89.88
  -2   1  -5 1901.57   84.84
  -2   1  -5 2136.34   88.05
  -2   1  -5  978.36   69.67
  -2   1  -5  595.32   61.20
  -2   1  -5  609.02   61.55
  -2   1  -5 2749.21   95.70
  -2   1  -5 1445.64   77.96
  -2   1  -5  474.81   57.99
  -2   1  -5 1730.30   82.36
  -2   1  -5 1941.10   85.39
  -2   1  -5 2223.97   89.20
  -2   1  -5  102.26   43.62
  -2   1  -5 1384.46   76.96
  -2   1  -5 1507.72   78.96
  -2   1  -5 1461.16   78.21
  -2   1  -5 2778.61   96.05
  -2   1  -5 1272.61   75.07
  -2   1  -5 2398.54   91.44
  -2   1  -5   84.05   42.45
  -2   1  -5  583.66   60.90
  -2   1  -5 1770.43   82.95
  -2   1  -5 1110.86   72.19
  -2   1  -5  147.19   46.10
  -2   1  -5 1218.14   74.12
  -2   1  -5 1203.39   73.86
  -2   1  -5 2216.49   89.11
  -2   1  -5 1495.10   78.75
  -2   1  -5  789.76   65.76
  -2   1  -5 1701.43   81.93
  -2   1  -5 1341.76   76.25
  -2   1  -5 2504.63   92.76
  -2   1  -5  920.46   68.51
  -2   1  -5 1594.38   80.31
  -2   1  -5 1149.96   72.91
  -2   1  -5  702.83   63.80
  -2   1  -5 3586.39  104.88
  -2   1  -5 1378.10   76.86
  -2   1  -5 2058.09   87.01
  -2   1  -5 2055.60   86.98
  -2   1  -5 1951.43   85.54
  -2   1  -5 3653.59  105.56
  -2   1   5 1824.39   83.73
  -2   1   5 2486.82   92.55
  -2   1   5 1182.19   73.48
  -2   1   5 3421.60  103.16
  -2   1   5 3793.57  106.97
  -2   1   5 1414.44   77.45
  -2   1   5  894.42   67.98
  -2   1   5 2167.42   88.46
  -2   1   5 2151.56   88.26
  -2   1   5  533.62   59.59
  -2   1   5  123.73   44.86
  -2   1   5 1722.42   82.25
  -2   1   5 1593.03   80.30
  -2   1   5 1996.12   86.16
  -2   1   5 1035.37   70.77
  -2   1   5 1725.33   82.30
  -2   1   5 1442.57   77.92
  -2   1   5 2064.54   87.10
  -2   1   5  425.94   56.57
  -2   1   5  571.65   60.59
  -2   1   5  777.99   65.50
  -2   1   5 1898.96   84.79
  -2   1   5 1566.30   79.87
  -2   1   5 2123.12   87.88
  -2   1   5 1652.47   81.21
  -2   1   5 1469.33   78.34
  -2   1   5  738.15   64.61
  -2   1   5 2194.00   88.82
  -2   1   5 1695.95   81.86
  -2   1   5 2561.28   93.46
  -2   1   5 2798.98   96.27
  -2   1   5  597.45   61.26
  -2   1   5 1517.14   79.10
  -2   1   5  370.07   54.85
  -2   1   5 2282.82   89.97
  -2   1   5 2208.82   89.00
  -2   1   5 1709.17   82.05
  -2   1   5  967.19   69.44
  -2   1   5  343.45   53.98
  -2   1   5 2593.27   93.84
  -2   1   5  745.87   64.79
  -2   1   5 1438.46   77.84
  -2   1   5 1656.68   81.27
  -2   1   5  288.50   52.08
  -2   1   5  532.04   59.56
  -2   1   5 1971.07   85.81
  -2   1   5 2255.38   89.61
  -2   1   5 1441.42   77.89
  -2   1   5 2591.03   93.82
  -2   1   5 2127.94   87.94
  -2   1   5  787.06   65.70
  -2   1   5  920.32   68.50
  -1  -2  -5 2635.92   94.35
  -1  -2  -5 1508.51   78.96
  -1  -2  -5 2315.38   90.38
  -1  -2  -5 2609.12   94.03
  -1  -2  -5 1461.45   78.22
  -1  -2  -5 1642.29   81.04
  -1  -2  -5 1325.24   75.97
  -1  -2  -5 1202.12   73.84
  -1  -2  -5  705.30   63.85
  -1  -2  -5 1909.70   84.95
  -1  -2  -5 1365.78   76.65
  -1  -2  -5 2420.97   91.73
  -1  -2  -5 1018.82   70.45
  -1  -2  -5 2281.94   89.96
  -1  -2  -5 1108.22   72.13
  -1  -2  -5  920.56   68.51
  -1  -2  -5  341.81   53.93
  -1  -2  -5 1526.23   79.25
  -1  -2  -5 3369.90  102.60
  -1  -2  -5 2138.31   88.08
  -1  -2  -5 1530.33   79.31
  -1  -2  -5 3016.91   98.77
  -1  -2  -5 1584.37   80.16
  -1  -2  -5 1982.67   85.98
  -1  -2  -5  751.28   64.91
  -1  -2  -5  535.74   59.65
  -1  -2  -5  692.40   63.56
  -1  -2  -5 1533.78   79.37
  -1  -2  -5  879.69   67.67
  -1  -2  -5 2709.73   95.23
  -1  -2  -5 1587.17   80.21
  -1  -2  -5 1695.86   81.86
  -1  -2  -5 1656.82   81.27
  -1  -2  -5 3276.82  101.62
  -1  -2  -5 1845.90   84.05
  -1  -2  -5 1519.56   79.15
  -1  -2  -5 2858.56   96.97
  -1  -2  -5  706.43   63.88
  -1  -2  -5 2766.13   95.90
  -1  -2  -5 2015.49   86.42
  -1  -2  -5 1533.72   79.37
  -1  -2  -5 1550.20   79.63
  -1  -2  -5  203.63   48.74
  -1  -2  -5 3746.35  106.50
  -1  -2  -5 2067.64   87.13
  -1  -2  -5  798.07   65.94
  -1  -2  -5 2184.77   88.70
  -1  -2  -5 1423.76   77.60
  -1  -2  -5  475.62   58.00
  -1  -2  -5  430.06   56.69
  -1  -2  -5 2836.75   96.71
  -1  -2  -5 2083.99   87.35
  -1  -2  -5 2715.97   95.30
  -1  -2  -5 2399.51   91.46
  -1  -2  -5 2219.71   89.16
  -1  -2  -5 1247.49   74.63
  -1  -2  -5  573.72   60.65
  -1  -2  -5 1434.46   77.78
  -1  -2  -5  395.85   55.66
  -1  -2  -5 1414.56   77.46
  -1  -2  -5 1096.51   71.92
  -1  -2  -5 1337.22   76.18
  -1  -2  -5 1850.05   84.10
  -1  -2  -5 1648.32   81.13
  -1  -2  -5 3551.00  104.51
  -1  -2  -5 1478.32   78.49
  -1  -2  -5  326.18   53.40
  -1  -2  -5  592.47   61.12
  -1  -2  -5 3260.54  101.44
  -1  -2  -5  252.23   50.72
  -1  -2  -5 1783.52   83.14
  -1  -2  -5 2207.90   89.00
  -1  -2  -5 1311.93   75.75
  -1  -2  -5 1022.74   70.53
  -1  -2  -5 3757.66  106.60
  -1  -2  -5 1588.11   80.22
  -1  -2  -5 1791.62   83.26
  -1  -2  -5 1569.81   79.93
  -1  -2  -5 3691.16  105.94
  -1  -2  -5  905.59   68.21
  -1  -2  -5  568.42   60.52
  -1  -2  -5  791.20   65.79
  -1  -2  -5 1984.56   85.99
  -1  -2  -5 1357.91   76.53
  -1  -2  -5 1950.65   85.52
  -1  -2  -5  372.94   54.94
  -1  -2  -5  692.24   63.55
  -1  -2  -5 1728.07   82.33
  -1  -2  -5 1579.19   80.07
  -1  -2  -5 1901.02   84.82
  -1  -2  -5 2013.28   86.38
  -1  -2  -5  850.43   67.06
  -1  -2  -5 2694.59   95.05
  -1  -2  -5 1444.94   77.95
  -1  -2  -5 3229.89  101.11
  -1  -2  -5  670.87   63.05
  -1  -2  -5 1722.29   82.25
  -1  -2  -5 2609.55   94.03
  -1  -2  -5 2123.42   87.88
  -1  -2  -5 2663.36   94.68
  -1  -2  -5 1003.81   70.16
  -1  -2   5  409.89   56.08
  -1  -2   5 2161.06   88.38
  -1  -2   5  847.08   66.98
  -1  -2   5 1310.90   75.72
  -1  -2   5 1888.12   84.64
  -1  -2   5 2074.52   87.22
  -1  -2   5 1372.52   76.77
  -1  -2   5 3363.19  102.54
  -1  -2   5 1126.20   72.47
  -1  -2   5 3993.45  108.94
  -1  -2   5  514.61   59.09
  -1  -2   5 2128.60   87.94
  -1  -2   5 1786.70   83.19
  -1  -2   5 2972.78   98.27
  -1  -2   5  486.32   58.31
  -1  -2   5 1658.82   81.30
  -1  -2   5 3384.88  102.77
  -1  -2   5 2313.37   90.37
  -1  -2   5  248.43   50.57
  -1  -2   5 1082.76   71.66
  -1  -2   5  537.68   59.72
  -1  -2   5 1097.27   71.94
  -1  -2   5  318.05   53.13
  -1  -2   5 1268.92   75.01
  -1  -2   5 1491.17   78.69
  -1  -2   5  253.49   50.76
  -1  -2   5  397.55   55.72
  -1  -2   5 1313.69   75.78
  -1  -2   5 1026.74   70.60
  -1  -2   5 3459.61  103.56
  -1  -2   5 2752.82   95.74
  -1  -2   5 2456.10   92.15
  -1  -2   5 1337.27   76.18
  -1  -2   5 1584.49   80.16
  -1  -2   5 2412.93   91.62
  -1  -2   5 1511.08   79.01
  -1  -2   5 1825.15   83.75
  -1  -2   5 3344.74  102.35
  -1  -2   5 1040.78   70.88
  -1  -2   5 3527.58  104.27
  -1  -2   5 2735.02   95.53
  -1  -2   5 3010.47   98.70
  -1  -2   5 3451.74  103.47
  -1  -2   5 2124.32   87.90
  -1  -2   5  792.32   65.82
  -1  -2   5 2165.30   88.44
  -1  -2   5 2933.61   97.83
  -1  -2   5 1424.92   77.63
  -1  -2   5  105.85   43.83
  -1  -2   5   69.53   41.44
  -1  -2   5  769.44   65.30
  -1  -2   5  547.86   59.97
  -1  -2   5  799.21   65.97
  -1  -2   5  952.78   69.17
  -1  -2   5  339.87   53.85
  -1  -2   5 1001.27   70.12
  -1  -2   5  529.52   59.49
  -1  -2   5 1006.80   70.23
  -1  -2   5 1935.16   85.31
  -1  -2   5 1313.07   75.77
  -1  -2   5 1645.37   81.08
  -1  -2   5 2046.37   86.84
  -1  -2   5 1754.79   82.72
  -1  -2   5 3227.66  101.09
  -1  -2   5 2099.60   87.57
  -1  -2   5 2329.92   90.58
  -1  -2   5 2017.50   86.45
  -1  -2   5 1612.29   80.58
  -1  -2   5 1582.91   80.13
  -1  -2   5 1077.37   71.57
  -1  -2   5 1016.79   70.41
  -1  -2   5 2248.68   89.53
  -1  -2   5 1028.97   70.65
  -1  -2   5  222.81   49.54
  -1  -2   5 1133.50   72.60
  -1  -2   5 3209.20  100.89
  -1  -2   5  584.93   60.94
  -1  -2   5 2054.85   86.96
  -1  -2   5 2181.47   88.66
  -1  -2   5  748.87   64.85
  -1  -2   5 1799.39   83.37
  -1  -2   5 1016.94   70.42
  -1  -2   5 1490.11   78.68
  -1  -2   5 2042.69   86.79
  -1  -2   5 2423.60   91.76
  -1  -2   5  845.67   66.95
  -1  -2   5 1648.90   81.14
  -1  -2   5 1898.28   84.79
  -1  -2   5 1957.23   85.61
  -1  -2   5 1580.03   80.08
  -1  -2   5 3070.16   99.36
  -1  -2   5 2298.25   90.17
  -1  -2   5 2223.94   89.20
   1   2  -5 1527.60   79.27
   1   2  -5 1683.21   81.66
   1   2  -5 1231.98   74.36
   1   2  -5 1789.20   83.22
   1   2  -5  538.90   59.75
   1   2  -5  389.12   55.44
   1   2  -5  175.03   47.45
   1   2  -5 1286.03   75.30
   1   2  -5  688.52   63.47
   1   2  -5 1827.51   83.78
   1   2  -5 1025.35   70.57
   1   2  -5 1530.00   79.31
   1   2  -5  315.61   53.04
   1   2  -5 2775.55   96.00
   1   2  -5 3147.03  100.21
   1   2  -5 1896.75   84.76
   1   2  -5 1784.94   83.16
   1   2  -5 1374.86   76.80
   1   2  -5 2743.32   95.62
   1   2  -5 3278.56  101.64
   1   2  -5 1513.53   79.05
   1   2  -5 1757.32   82.77
   1   2  -5 2250.21   89.55
   1   2  -5 1448.06   78.01
   1   2  -5 1784.59   83.16
   1   2  -5 1192.44   73.66
   1   2  -5 1267.65   74.98
   1   2  -5 1917.27   85.05
   1   2  -5 1606.48   80.49
   1   2  -5 3550.98  104.51
   1   2  -5 2422.47   91.75
   1   2  -5 2585.45   93.74
   1   2  -5  913.99   68.38
   1   2  -5 1050.06   71.06
   1   2  -5  799.38   65.97
   1   2  -5 1893.15   84.72
   1   2  -5  700.85   63.76
   1   2  -5 3881.42  107.84
   1   2  -5  992.23   69.94
   1   2  -5 2774.17   95.99
   1   2  -5 1359.65   76.56
   1   2  -5  433.47   56.79
   1   2  -5  961.47   69.33
   1   2  -5  544.98   59.90
   1   2  -5  408.74   56.05
   1   2  -5 2650.67   94.53
   1   2  -5  519.61   59.23
   1   2  -5 1997.33   86.17
   1   2  -5 1471.34   78.37
   1   2  -5 1346.37   76.33
   1   2  -5 2771.56   95.96
   1   2  -5 1717.55   82.17
   1   2  -5  451.57   57.32
   1   2  -5  922.27   68.54
   1   2  -5  863.27   67.33
   1   2  -5 1873.42   84.43
   1   2  -5 1250.12   74.68
   1   2  -5 1904.89   84.89
   1   2  -5  142.83   45.87
   1   2  -5 1154.32   72.98
   1   2  -5 2150.55   88.25
   1   2  -5 2145.06   88.17
   1   2  -5 2342.31   90.73
   1   2  -5 1155.14   73.00
   1   2  -5 2751.35   95.73
   1   2  -5 2676.55   94.84
   1   2  -5 2946.00   97.97
   1   2  -5 1831.15   83.84
   1   2  -5  829.61   66.62
   1   2  -5  817.08   66.35
   1   2  -5 1198.01   73.77
   1   2  -5  905.95   68.21
   1   2  -5 1685.21   81.69
   1   2  -5 1239.18   74.50
   1   2  -5 1801.05   83.40
   1   2  -5 1033.78   70.74
   1   2  -5 1390.02   77.06
   1   2  -5  769.48   65.30
   1   2  -5  255.97   50.86
   1   2  -5 1339.30   76.21
   1   2  -5 1501.87   78.86
   1   2  -5 1138.18   72.69
   1   2  -5  671.98   63.08
   1   2  -5  634.07   62.15
   1   2  -5 1190.65   73.63
   1   2  -5  799.89   65.98
   1   2  -5 1932.34   85.26
   1   2  -5  560.00   60.29
   1   2  -5  969.47   69.48
   1   2  -5 1839.07   83.95
   1   2  -5 2597.30   93.90
   1   2  -5 2845.02   96.82
   1   2  -5 2614.64   94.09
   1   2  -5 1405.60   77.31
   1   2  -5 1739.05   82.49
   1   2  -5 1863.22   84.29
   1   2  -5 1464.98   78.28
   1   2  -5 1428.26   77.68
   1   2  -5 2459.53   92.20
   1   2  -5 1055.99   71.16
   1   2  -5 1464.36   78.27
   1   2  -5  420.97   56.43
   1   2  -5 2061.57   87.05
   1   2  -5 2398.68   91.44
   1   2  -5 2881.21   97.23
   1   2  -5 1778.46   83.07
   1   2  -5  765.94   65.23
   1   2  -5 1572.10   79.96
   1   2  -5  971.30   69.53
   1   2  -5 1699.63   81.90
   1   2  -5 1703.11   81.96
   1   2  -5 3167.22  100.42
   1   2  -5 2305.87   90.26
   1   2  -5 1132.94   72.59
   1   2  -5 1343.05   76.27
   1   2  -5 3002.87   98.61
   1   2   5  638.84   62.27
   1   2   5 1634.30   80.92
   1   2   5  639.78   62.30
   1   2   5  657.65   62.73
   1   2   5 1658.79   81.30
   1   2   5 1353.34   76.45
   1   2   5 3009.94   98.68
   1   2   5 3207.94  100.88
   1   2   5  683.28   63.33
   1   2   5 1667.01   81.42
   1   2   5 1231.72   74.36
   1   2   5 1148.97   72.89
   1   2   5 1537.34   79.42
   1   2   5 1402.43   77.25
   1   2   5  960.68   69.32
   1   2   5  468.16   57.81
   1   2   5 1184.79   73.53
   1   2   5 1956.00   85.60
   1   2   5 1074.69   71.51
   1   2   5 1792.21   83.26
   1   2   5 1246.17   74.62
   1   2   5 1769.13   82.93
   1   2   5 2322.77   90.49
   1   2   5 2381.90   91.23
   1   2   5  515.55   59.11
   1   2   5  237.39   50.13
   1   2   5  233.03   49.96
   1   2   5  331.59   53.58
   1   2   5  321.43   53.23
   1   2   5  375.96   55.04
   1   2   5  419.75   56.38
   1   2   5  918.69   68.47
   1   2   5 1213.54   74.04
   1   2   5 2492.10   92.61
   1   2   5 1294.95   75.45
   1   2   5  913.29   68.36
   1   2   5 1433.44   77.77
   1   2   5 1001.65   70.12
   1   2   5 2526.47   93.03
   1   2   5 3123.42   99.95
   1   2   5 2054.95   86.96
   1   2   5 2527.59   93.05
   1   2   5 3181.47  100.59
   1   2   5  659.86   62.79
   1   2   5 1068.16   71.39
   1   2   5 2232.80   89.32
   1   2   5  170.45   47.24
   1   2   5  705.90   63.86
   1   2   5 1156.29   73.01
   1   2   5 2270.75   89.82
   1   2   5 2021.62   86.51
   1   2   5 2613.06   94.08
   1   2   5  809.81   66.20
   1   2   5 1173.69   73.33
   1   2   5 2058.92   87.01
   1   2   5 1437.22   77.83
   1   2   5 1838.66   83.95
   1   2   5 1345.13   76.31
   1   2   5 1156.43   73.03
   1   2   5 1796.16   83.33
   1   2   5  883.13   67.74
   1   2   5  440.59   57.00
   1   2   5 1918.56   85.08
   1   2   5  338.94   53.82
   1   2   5  808.69   66.17
   1   2   5 1461.88   78.22
   1   2   5 2169.79   88.49
   1   2   5 2919.86   97.67
   1   2   5 1455.59   78.13
   1   2   5 2653.65   94.56
   1   2   5  542.65   59.84
   1   2   5 1362.18   76.59
   1   2   5 2031.72   86.64
   1   2   5 1974.07   85.85
   1   2   5 1961.25   85.67
   1   2   5 1302.93   75.59
   1   2   5 1906.20   84.90
   1   2   5 2107.52   87.67
   1   2   5 1982.55   85.96
   1   2   5 3179.71  100.56
   1   2   5 1765.04   82.87
   1   2   5 1565.34   79.86
   1   2   5 3965.08  108.66
   1   2   5 1190.96   73.65
   1   2   5  398.03   55.72
   1   2   5 1039.51   70.85
   1   2   5  709.04   63.94
   1   2   5 1677.20   81.57
   1   2   5 2391.28   91.35
   1   2   5 2039.96   86.75
   1   2   5 1418.78   77.53
   1   2   5 2928.71   97.77
   1   2   5  383.93   55.29
   1   2   5 2936.34   97.86
   1   2   5  493.56   58.52
   1   2   5  857.23   67.20
   1   2   5 1646.26   81.10
   1   2   5 1895.59   84.75
   1   2   5 2220.42   89.16
   1   2   5 1565.33   79.86
   1   2   5 1566.77   79.89
   1   2   5 1382.35   76.93
   1   2   5 2199.92   88.90
   1   2   5 3155.69  100.30
   1   2   5 1931.78   85.26
   1   2   5 2068.57   87.14
   1   2   5 1581.75   80.11
   1   2   5 2779.46   96.05
   1   2   5 1088.11   71.77
   1   2   5 2280.14   89.94
   1   2   5 1625.01   80.78
   1   2   5  790.77   65.77
   1   2   5 1694.29   81.83
   1   2   5 3464.02  103.60
   1   2   5  732.80   64.49
   1   2   5 2877.97   97.20
   2  -1  -5 2813.41   96.44
   2  -1  -5 2251.94   89.57
   2  -1  -5 1751.09   82.67
   2  -1  -5  549.64   60.02
   2  -1  -5  893.20   67.95
   2  -1  -5 1617.56   80.66
   2  -1  -5 2327.30   90.53
   2  -1  -5 1652.91   81.21
   2  -1  -5 2392.22   91.37
   2  -1  -5  422.14   56.46
   2  -1  -5  957.46   69.26
   2  -1  -5  142.10   45.84
   2  -1  -5 2821.80   96.55
   2  -1  -5 1671.16   81.48
   2  -1  -5 1866.90   84.34
   2  -1  -5 2175.70   88.58
   2  -1  -5 2139.42   88.10
   2  -1  -5 2009.35   86.34
   2  -1  -5 1808.57   83.51
   2  -1  -5 2512.15   92.85
   2  -1  -5  932.72   68.76
   2  -1  -5 3155.89  100.30
   2  -1  -5  504.27   58.81
   2  -1  -5 2387.88   91.31
   2  -1  -5 2427.37   91.81
   2  -1  -5 1747.20   82.61
   2  -1  -5 1238.80   74.48
   2  -1  -5 3393.36  102.86
   2  -1  -5 2106.25   87.66
   2  -1  -5 1619.53   80.69
   2  -1  -5 1297.29   75.50
   2  -1  -5  856.56   67.20
   2  -1  -5 1561.10   79.80
   2  -1  -5  548.37   59.99
   2  -1   5 2802.64   96.32
   2  -1   5 2041.44   86.78
   2  -1   5 1242.58   74.56
   2  -1   5  945.64   69.01
   2  -1   5 2756.66   95.79
   2  -1   5 2160.47   88.37
   2  -1   5  655.53   62.68
   2  -1   5 4061.28  109.60
   2  -1   5 2941.11   97.91
   2  -1   5 1185.09   73.54
   2  -1   5  659.24   62.77
   2  -1   5 1764.47   82.87
   2  -1   5 1655.26   81.24
   2  -1   5 2251.53   89.57
   2  -1   5  122.47   44.80
   2  -1   5 1634.68   80.93
   2  -1   5 1256.46   74.80
   2  -1   5 1035.59   70.77
   2  -1   5 2543.97   93.25
   2  -1   5 2431.11   91.85
   2  -1   5 3551.16  104.51
   2  -1   5  851.23   67.08
   2  -1   5 2977.33   98.32
   2  -1   5 2907.23   97.53
   2  -1   5 2603.37   93.96
   2  -1   5  395.86   55.66
   2  -1   5 1640.02   81.01
   2  -1   5  903.07   68.15
   2  -1   5 1578.76   80.07
   2  -1   5 2119.94   87.84
   2  -1   5 2434.45   91.90
   2  -1   5  754.32   64.97
   2  -1   5 2258.15   89.66
   2  -1   5 2006.55   86.29
   2  -1   5 1200.54   73.81
   2  -1   5  238.42   50.17
   2  -1   5  191.06   48.19
   2  -1   5 3252.80  101.36
   2  -1   5  522.28   59.29
   2  -1   5  198.56   48.51
   2  -1   5 2008.43   86.32
   2  -1   5 1625.65   80.80
   2  -1   5 1342.63   76.27
   2  -1   5  167.83   47.11
   2  -1   5  120.10   44.66
   2  -1   5  195.03   48.36
   2  -1   5  233.18   49.96
   2  -1   5  304.30   52.64
   2  -1   5  245.39   50.45
   2  -1   5  238.92   50.19
   2  -1   5 1166.18   73.19
   2  -1   5  919.28   68.48
   2  -1   5  130.73   45.24
   2  -1   5 1095.15   71.89
   2  -1   5  931.68   68.74
   2  -1   5  255.13   50.83
   2  -1   5  871.03   67.50
   2  -1   5  939.69   68.89
   2  -1   5  972.80   69.56
   2  -1   5  641.99   62.35
   2  -1   5 1684.97   81.69
   2  -1   5 2112.37   87.73
   2  -1   5 4056.78  109.56
   2  -1   5 3152.62  100.27
   2  -1   5 1093.05   71.86
   2  -1   5 3137.02  100.11
   2  -1   5  956.23   69.23
   2  -1   5 1318.40   75.86
   2  -1   5 2048.77   86.87
   2  -1   5  472.84   57.93
   2  -1   5  677.77   63.21
   2  -1   5 1313.64   75.78
   2  -1   5  714.26   64.06
   2  -1   5 1777.66   83.05
   2  -1   5 1561.95   79.81
   2  -1   5 1068.19   71.39
   2  -1   5 1571.42   79.96
   2  -1   5 2004.48   86.26
   2  -1   5  993.27   69.95
   2  -1   5 1894.78   84.73
   2  -1   5 1825.62   83.75
   2  -1   5 2652.94   94.56
   2  -1   5  327.80   53.46
   2  -1   5 2827.98   96.62
   2  -1   5 1362.04   76.59
   2  -1   5 2126.65   87.93
   2  -1   5 2196.01   88.84
   2  -1   5  492.56   58.49
   2  -1   5 2346.11   90.78
   2  -1   5  313.64   52.96
   2  -1   5 1314.50   75.78
   2  -1   5 1782.67   83.13
   2  -1   5 1538.40   79.45
   2  -1   5 2241.16   89.43
   2  -1   5 1519.47   79.15
   2  -1   5 1200.87   73.81
   2  -1   5 2109.49   87.69
   2  -1   5 2340.17   90.70
   2  -1   5  270.18   51.40
   2  -1   5 1815.09   83.60
   2  -1   5 1699.66   81.90
   2  -1   5 2235.39   89.35
   2  -1   5 1289.39   75.36
   2  -1   5  463.50   57.67
   2  -1   5 1747.06   82.61
   2  -1   5 1843.43   84.01
   2  -1   5 2578.32   93.65
   2  -1   5 2247.26   89.50
   2  -1   5 1686.99   81.72
   2  -1   5 1607.17   80.51
   2  -1   5 2597.71   93.90
   2  -1   5 3329.87  102.18
   2  -1   5  256.96   50.90
   2  -1   5 2104.04   87.63
   2  -1   5 2588.53   93.79
   2  -1   5 2209.97   89.02
   2  -1   5  846.96   66.98
   2  -1   5 2455.32   92.15
   2  -1   5  157.49   46.62
   2  -1   5 1169.34   73.25
   2  -1   5 2935.10   97.85
   2  -1   5  840.39   66.85
   2  -1   5 1344.26   76.30
   2  -1   5  532.00   59.56
   2  -1   5 1209.37   73.97
   2  -1   5 1608.13   80.52
   2  -1   5 1430.48   77.72
   2  -1   5  483.99   58.25
   2  -1   5 2903.82   97.49
   2  -1   5 2422.97   91.75
   2  -1   5 2734.75   95.53
   2  -1   5 2027.13   86.58
   2  -1   5  952.99   69.17
   2  -1   5 1892.98   84.72
   2  -1   5 2275.56   89.88
   2  -1   5  384.04   55.29
   2  -1   5  971.13   69.53
   2  -1   5 1511.64   79.02
   2  -1   5 1149.22   72.89
   2  -1   5  480.96   58.16
   2  -1   5  538.90   59.75
   2  -1   5 1864.99   84.33
   2  -1   5 2087.41   87.40
   2  -1   5 2572.72   93.59
   2  -1   5 1323.00   75.93
   2  -1   5 1843.85   84.02
   2  -1   5 1183.43   73.51
   2  -1   5 1642.38   81.04
   2  -1   5 3140.96  100.14
   2  -1   5 1303.09   75.60
   2  -1   5 2252.71   89.58
   2  -1   5 1613.81   80.61
   2  -1   5  755.55   65.00
  -2   1  -7  968.00   65.50
  -2   1  -7 1189.99   69.67
  -2   1  -7 1161.18   69.15
  -2   1  -7 1637.11   77.01
  -2   1  -7  832.19   62.71
  -2   1  -7 1200.22   69.85
  -2   1  -7  418.94   52.40
  -2   1  -7 1291.74   71.45
  -2   1  -7 2686.00   91.00
  -2   1  -7 1985.26   82.05
  -2   1  -7 1540.86   75.53
  -2   1  -7 1255.33   70.82
  -2   1  -7 1925.13   81.22
  -2   1  -7 1760.50   78.86
  -2   1  -7 1554.30   75.74
  -2   1  -7 1695.74   77.89
  -2   1  -7 1001.09   66.15
  -2   1  -7 1733.54   78.45
  -2   1  -7 1964.45   81.77
  -2   1  -7 1155.47   69.04
  -2   1  -7 1856.20   80.24
  -2   1  -7 1865.19   80.37
  -2   1  -7 1650.82   77.22
  -2   1  -7 1860.72   80.30
  -2   1  -7 1882.44   80.61
  -2   1  -7 1554.77   75.74
  -2   1  -7 1740.69   78.55
  -2   1  -7 1635.62   77.00
  -2   1  -7 1747.17   78.66
  -2   1  -7 2047.20   82.90
  -2   1  -7 1951.41   81.58
  -2   1  -7 1630.22   76.90
  -2   1  -7 1688.02   77.78
  -2   1  -7 1478.41   74.54
  -2   1  -7 1797.21   79.39
  -2   1  -7 1825.35   79.80
  -2   1  -7  980.42   65.76
  -2   1  -7 1470.40   74.41
  -2   1  -7 1601.68   76.47
  -2   1  -7 2067.64   83.17
  -2   1  -7 1630.15   76.90
  -2   1  -7 1595.98   76.37
  -2   1  -7 1763.07   78.89
  -2   1  -7  975.58   65.65
  -2   1  -7 2076.14   83.30
  -2   1  -7 1752.50   78.74
  -2   1  -7 1524.79   75.27
  -2   1  -7 1986.00   82.05
  -2   1  -7 1737.34   78.51
  -2   1  -7 1302.01   71.62
  -2   1  -7 1467.48   74.36
  -2   1  -7  371.38   50.93
  -2   1  -7 1428.95   73.74
  -2   1  -7 1468.03   74.38
  -2   1  -7 1770.45   78.99
  -2   1  -7 1815.70   79.66
  -2   1  -7  285.22   48.01
  -2   1  -7 1533.69   75.40
  -2   1  -7 1861.19   80.31
  -2   1  -7 1793.26   79.33
  -2   1  -7 1673.90   77.57
  -2   1  -7 2004.78   82.33
  -2   1  -7 1417.23   73.54
  -2   1  -7 1628.57   76.87
  -2   1  -7  322.58   49.33
  -2   1  -7 1392.89   73.15
  -2   1  -7 2469.48   88.37
  -2   1  -7 1618.52   76.72
  -2   1  -7 2686.00   91.00
  -2   1  -7 1880.40   80.58
  -2   1  -7  575.72   56.75
  -2   1  -7  608.51   57.58
  -2   1  -7 1932.19   81.31
  -2   1  -7 2708.06   91.26
  -2   1  -7 1646.56   77.16
  -2   1  -7 1277.69   71.21
  -2   1  -7 2944.17   93.99
  -2   1  -7  228.59   45.83
  -2   1  -7  708.80   59.99
  -2   1  -7 1319.20   71.92
  -2   1  -7 2320.85   86.51
  -2   1  -7  851.96   63.14
  -2   1  -7 1262.15   70.94
  -2   1  -7 2373.93   87.17
  -2   1  -7 2502.87   88.78
  -2   1  -7 1709.31   78.10
  -2   1  -7 1999.78   82.25
  -2   1  -7 1664.98   77.43
  -2   1  -7 2588.62   89.84
  -2   1  -7 3110.18   95.85
  -2   1  -7 2357.38   86.98
  -2   1  -7 2025.80   82.61
  -2   1  -7 2164.34   84.48
  -2   1  -7 1616.78   76.71
  -2   1  -7 1614.34   76.66
  -2   1  -7 1870.02   80.43
  -2   1  -7 3357.81   98.53
  -2   1  -7 1341.14   72.29
  -2   1  -7 1871.01   80.45
  -2   1  -7 2221.00   85.22
  -2   1  -7 3566.19  100.71
  -2   1  -7 1819.35   79.71
  -2   1  -7 1383.37   73.00
  -2   1  -7 1805.61   79.51
  -2   1  -7 2556.04   89.43
  -2   1  -7 1428.82   73.74
  -2   1  -7 1464.41   74.31
  -2   1  -7 2002.45   82.28
  -2   1  -7 1265.54   71.00
  -2   1  -7  979.52   65.73
  -2   1  -7 2168.86   84.54
  -2   1  -7 1365.86   72.69
  -2   1  -7 1754.09   78.75
  -2   1  -7 1212.07   70.06
  -2   1  -7 1186.44   69.60
  -2   1  -7 1333.80   72.16
  -2   1  -7 2103.96   83.66
  -2   1  -7 2776.17   92.06
  -2   1  -7 1631.09   76.92
  -2   1  -7 1706.42   78.06
  -2   1  -7  304.33   48.69
  -2   1  -7 1971.48   81.86
  -2   1  -7 1506.42   74.98
  -2   1  -7 2123.56   83.93
  -2   1  -7 1229.18   70.36
  -2   1  -7  382.76   51.29
  -2   1  -7 2547.67   89.34
  -2   1  -7  983.66   65.82
  -2   1  -7 1712.78   78.15
  -2   1  -7 1659.15   77.34
  -2   1  -7 2801.64   92.35
  -2   1  -7 1634.46   76.96
  -2   1  -7 3099.84   95.73
  -2   1  -7 2335.26   86.69
  -2   1  -7 1392.77   73.15
  -2   1  -7 1009.34   66.32
  -2   1  -7 2773.85   92.03
  -2   1  -7 1357.86   72.57
  -2   1  -7 1409.63   73.42
  -2   1  -7 1404.28   73.33
  -2   1  -7 1719.52   78.25
  -2   1  -7 2503.78   88.79
  -2   1  -7 1491.00   74.74
  -2   1  -7 1577.58   76.10
  -2   1  -7 1440.98   73.94
  -2   1  -7 1637.89   77.03
  -2   1  -7  628.64   58.08
  -2   1  -7 1633.62   76.96
  -2   1  -7 1359.35   72.59
  -2   1  -7 1843.87   80.05
  -2   1  -7 2413.87   87.69
  -2   1  -7 1960.56   81.71
  -2   1  -7 2179.64   84.67
  -2   1   7 1958.12   81.67
  -2   1   7 1882.50   80.61
  -2   1   7  332.91   49.67
  -2   1   7 1858.53   80.27
  -2   1   7 2670.34   90.81
  -2   1   7  303.77   48.66
  -2   1   7 1258.11   70.86
  -2   1   7  482.05   54.23
  -2   1   7 1770.84   79.01
  -2   1   7 1766.12   78.93
  -2   1   7 1615.96   76.69
  -2   1   7 1495.06   74.80
  -2   1   7 1640.60   77.07
  -2   1   7 1989.89   82.11
  -2   1   7 1438.33   73.89
  -2   1   7 1444.87   74.00
  -2   1   7 1059.12   67.27
  -2   1   7 1733.59   78.46
  -2   1   7 1719.62   78.25
  -2   1   7 2066.02   83.16
  -2   1   7 1728.97   78.39
  -2   1   7 1894.75   80.78
  -2   1   7  828.32   62.64
  -2   1   7 2632.04   90.35
  -2   1   7 2096.24   83.57
  -2   1   7  636.88   58.28
  -2   1   7 1967.43   81.81
  -2   1   7 2212.09   85.10
  -2   1   7 1563.18   75.87
  -2   1   7 1659.94   77.36
  -2   1   7 2481.91   88.52
  -2   1   7 2925.49   93.78
  -2   1   7 2127.57   83.98
  -2   1   7  689.44   59.53
  -2   1   7 1475.31   74.48
  -2   1   7  758.12   61.11
  -2   1   7  805.03   62.14
  -2   1   7 1825.16   79.80
  -2   1   7 2440.20   88.01
  -2   1   7 2047.15   82.90
  -1  -2  -7  790.31   61.82
  -1  -2  -7 1222.61   70.24
  -1  -2  -7 2927.87   93.81
  -1  -2  -7  646.16   58.50
  -1  -2  -7 1967.54   81.81
  -1  -2  -7  220.82   45.51
  -1  -2  -7 1804.60   79.49
  -1  -2  -7 1528.71   75.33
  -1  -2  -7 1725.33   78.33
  -1  -2  -7 1093.88   67.92
  -1  -2  -7 1727.21   78.36
  -1  -2  -7 2103.67   83.66
  -1  -2  -7 1787.42   79.25
  -1  -2  -7 1997.60   82.22
  -1  -2  -7  807.40   62.18
  -1  -2  -7 1662.56   77.39
  -1  -2  -7 1714.40   78.18
  -1  -2  -7 2121.85   83.90
  -1  -2  -7 1101.27   68.06
  -1  -2  -7 1614.38   76.66
  -1  -2  -7 2012.59   82.43
  -1  -2  -7 1917.27   81.10
  -1  -2  -7 1718.43   78.24
  -1  -2  -7 1529.24   75.34
  -1  -2  -7 1787.77   79.25
  -1  -2  -7 1429.07   73.74
  -1  -2  -7 1716.68   78.21
  -1  -2  -7  892.67   63.99
  -1  -2  -7  986.82   65.88
  -1  -2  -7  712.52   60.06
  -1  -2  -7  927.27   64.70
  -1  -2  -7 1766.43   78.93
  -1  -2  -7 1382.23   72.97
  -1  -2  -7 1892.01   80.75
  -1  -2  -7 1663.31   77.40
  -1  -2  -7  800.47   62.03
  -1  -2  -7 1610.14   76.60
  -1  -2  -7 1049.16   67.08
  -1  -2  -7 2661.72   90.72
  -1  -2  -7  933.88   64.82
  -1  -2  -7 2315.11   86.43
  -1  -2  -7 1355.74   72.53
  -1  -2  -7 3270.52   97.59
  -1  -2  -7 1167.21   69.26
  -1  -2  -7 1616.78   76.71
  -1  -2  -7 2634.75   90.38
  -1  -2  -7 1932.19   81.31
  -1  -2  -7 1929.04   81.27
  -1  -2  -7 1244.75   70.63
  -1  -2  -7 1068.80   67.45
  -1  -2  -7  427.38   52.66
  -1  -2  -7 2029.57   82.66
  -1  -2  -7 1673.79   77.57
  -1  -2  -7  919.37   64.53
  -1  -2  -7 1650.50   77.21
  -1  -2  -7  654.96   58.72
  -1  -2  -7 2184.56   84.73
  -1  -2  -7 1363.53   72.66
  -1  -2  -7 1545.05   75.59
  -1  -2  -7 1346.16   72.38
  -1  -2  -7 1686.59   77.75
  -1  -2  -7 1684.35   77.72
  -1  -2  -7 1450.43   74.09
  -1  -2  -7 1988.51   82.10
  -1  -2  -7 2187.98   84.78
  -1  -2   7 1244.43   70.63
  -1  -2   7  750.97   60.94
  -1  -2   7 2035.40   82.73
  -1  -2   7 1051.99   67.14
  -1  -2   7 1408.05   73.39
  -1  -2   7 1123.14   68.45
  -1  -2   7 2710.87   91.29
  -1  -2   7 1697.13   77.92
  -1  -2   7 1528.97   75.34
  -1  -2   7 2329.42   86.61
  -1  -2   7  574.71   56.72
  -1  -2   7 1189.76   69.67
  -1  -2   7 2306.38   86.32
  -1  -2   7 1294.38   71.50
  -1  -2   7  463.86   53.72
  -1  -2   7 1495.97   74.81
  -1  -2   7 2578.46   89.70
  -1  -2   7  398.06   51.76
  -1  -2   7 1669.39   77.49
  -1  -2   7  851.47   63.12
  -1  -2   7 1802.13   79.46
  -1  -2   7  614.08   57.72
  -1  -2   7 1358.11   72.57
  -1  -2   7 2074.91   83.28
  -1  -2   7  583.40   56.94
  -1  -2   7 1880.12   80.58
  -1  -2   7 2044.82   82.87
  -1  -2   7 2101.67   83.63
  -1  -2   7 2992.10   94.53
  -1  -2   7 1603.18   76.50
  -1  -2   7 1611.72   76.62
  -1  -2   7  532.17   55.61
  -1  -2   7 1326.21   72.03
  -1  -2   7 1555.94   75.75
   1   2  -7 1921.53   81.16
   1   2  -7 1186.35   69.60
   1   2  -7 1796.75   79.39
   1   2  -7 1725.10   78.33
   1   2  -7 1158.97   69.12
   1   2  -7 1783.37   79.19
   1   2  -7 1478.19   74.53
   1   2  -7 1852.76   80.19
   1   2  -7 1434.21   73.83
   1   2  -7 1549.91   75.66
   1   2  -7  886.88   63.86
   1   2  -7 1685.11   77.74
   1   2  -7 1753.89   78.75
   1   2  -7 2671.25   90.82
   1   2  -7 1527.59   75.31
   1   2  -7 3300.58   97.92
   1   2  -7 2077.52   83.31
   1   2  -7  569.27   56.58
   1   2  -7 1312.40   71.80
   1   2  -7 2106.14   83.69
   1   2  -7 1175.37   69.41
   1   2  -7 1540.90   75.53
   1   2  -7 2278.96   85.96
   1   2  -7 1618.52   76.72
   1   2  -7 3594.23  101.00
   1   2  -7 3053.69   95.23
   1   2  -7 2318.58   86.48
   1   2  -7 1583.15   76.18
   1   2  -7 2066.87   83.16
   1   2  -7 3368.35   98.64
   1   2  -7 2970.28   94.29
   1   2  -7 2251.95   85.61
   1   2  -7 2835.25   92.75
   1   2  -7 1642.96   77.10
   1   2  -7 1914.71   81.07
   1   2  -7 2878.29   93.25
   1   2  -7 1885.29   80.64
   1   2  -7 1539.66   75.51
   1   2  -7 2767.87   91.96
   1   2  -7 2663.90   90.73
   1   2  -7 2723.10   91.44
   1   2  -7 1714.22   78.18
   1   2  -7 2011.64   82.42
   1   2  -7 1786.02   79.22
   1   2  -7 1558.39   75.80
   1   2  -7 1620.70   76.77
   1   2  -7 2080.23   83.34
   1   2  -7 1592.73   76.33
   1   2  -7 1736.58   78.49
   1   2  -7 2045.70   82.87
   1   2  -7 2632.37   90.35
   1   2  -7 2651.33   90.58
   1   2  -7 1420.94   73.60
   1   2  -7 1657.86   77.33
   1   2  -7 1424.02   73.66
   1   2  -7  635.06   58.23
   1   2  -7 1933.21   81.33
   1   2  -7 2100.58   83.61
   1   2  -7 1521.08   75.21
   1   2  -7 1261.30   70.92
   1   2  -7 2564.67   89.53
   1   2  -7 1261.79   70.94
   1   2  -7 1620.99   76.77
   1   2  -7 1693.32   77.86
   1   2  -7 3052.01   95.20
   1   2  -7  871.24   63.55
   1   2  -7 2614.70   90.14
   1   2  -7  338.92   49.87
   1   2  -7  367.42   50.81
   1   2  -7 3207.94   96.93
   1   2  -7 1763.13   78.89
   1   2  -7 2275.28   85.92
   1   2  -7 1072.48   67.51
   1   2  -7  537.48   55.75
   1   2  -7   57.87   36.57
   1   2  -7 1802.66   79.46
   1   2  -7 3373.02   98.70
   1   2  -7 1862.36   80.33
   1   2  -7  972.89   65.61
   1   2  -7 2811.74   92.47
   1   2  -7 1661.04   77.37
   1   2  -7 1588.41   76.27
   1   2  -7 2093.44   83.52
   1   2  -7 1287.26   71.38
   1   2  -7 2337.78   86.72
   1   2  -7 1034.56   66.80
   1   2  -7  729.44   60.46
   1   2  -7 2021.83   82.55
   1   2  -7 2348.52   86.85
   1   2  -7 1346.08   72.38
   1   2  -7 1503.75   74.94
   1   2  -7 1850.96   80.16
   1   2  -7 1770.31   78.99
   1   2  -7  962.68   65.39
   1   2   7 2481.32   88.52
   1   2   7 1642.51   77.09
   1   2   7 1277.51   71.21
   1   2   7  254.35   46.84
   1   2   7 1195.97   69.77
   1   2   7  642.27   58.41
   1   2   7 1129.80   68.59
   1   2   7 1834.98   79.93
   1   2   7  420.78   52.46
   1   2   7 1507.11   75.00
   1   2   7 1028.21   66.68
   1   2   7 1578.69   76.12
   1   2   7 1598.69   76.42
   1   2   7 2057.16   83.04
   1   2   7 1830.09   79.86
   1   2   7  824.11   62.55
   1   2   7 1284.06   71.32
   1   2   7 2131.89   84.04
   1   2   7 2215.73   85.14
   1   2   7 1844.99   80.08
   1   2   7 1446.47   74.03
   1   2   7  197.24   44.49
   1   2   7  818.20   62.43
   1   2   7 1965.16   81.77
   1   2   7 1853.26   80.19
   1   2   7 1757.04   78.80
   1   2   7 1795.92   79.37
   1   2   7 1680.66   77.66
   1   2   7 1228.88   70.36
   1   2   7 2023.23   82.57
   1   2   7 1084.59   67.74
   1   2   7 1471.21   74.42
   1   2   7 2398.69   87.49
   1   2   7 1513.88   75.10
   1   2   7  873.25   63.58
   1   2   7  733.60   60.55
   1   2   7 2245.44   85.54
   1   2   7  239.22   46.25
   1   2   7 2125.03   83.95
   1   2   7  713.02   60.08
   1   2   7 1943.55   81.48
   1   2   7 1303.75   71.65
   1   2   7  698.54   59.75
   1   2   7  777.67   61.53
   1   2   7 2163.68   84.46
   1   2   7  942.57   65.00
   1   2   7  231.70   45.95
   1   2   7 1150.06   68.95
   1   2   7 1063.01   67.35
   1   2   7 2212.32   85.10
   1   2   7 1526.86   75.30
   1   2   7  792.39   61.87
   1   2   7 2322.35   86.52
   1   2   7 2246.00   85.54
   1   2   7 1716.82   78.21
   2  -1  -7 1169.34   69.30
   2  -1  -7 1845.88   80.08
   2  -1  -7  367.07   50.79
   2  -1  -7 1158.00   69.09
   2  -1  -7 1561.12   75.84
   2  -1  -7 1864.71   80.36
   2  -1  -7 2201.80   84.96
   2  -1  -7 1804.54   79.49
   2  -1  -7 1527.29   75.31
   2  -1  -7 1923.83   81.19
   2  -1  -7 1732.95   78.45
   2  -1  -7 1687.67   77.77
   2  -1  -7 1574.26   76.04
   2  -1  -7  307.18   48.78
   2  -1  -7 2657.33   90.66
   2  -1  -7  911.98   64.38
   2  -1  -7 1162.73   69.18
   2  -1  -7  594.94   57.23
   2  -1  -7  772.57   61.43
   2  -1  -7 1978.58   81.96
   2  -1  -7 2228.68   85.31
   2  -1  -7 1564.10   75.89
   2  -1  -7  657.65   58.78
   2  -1  -7 3270.93   97.61
   2  -1  -7 1494.47   74.80
   2  -1  -7 2163.75   84.46
   2  -1  -7 1958.21   81.67
   2  -1  -7 1198.98   69.83
   2  -1  -7 1417.82   73.56
   2  -1  -7 2348.67   86.85
   2  -1  -7  827.83   62.62
   2  -1  -7 1518.08   75.16
   2  -1  -7 2084.76   83.40
   2  -1  -7 1413.58   73.48
   2  -1  -7  704.25   59.88
   2  -1  -7 1566.42   75.92
   2  -1  -7 1116.52   68.33
   2  -1  -7  271.82   47.51
   2  -1  -7 1092.98   67.91
   2  -1  -7 1087.20   67.80
   2  -1  -7 1375.69   72.86
   2  -1  -7  888.97   63.91
   2  -1  -7  960.38   65.35
   2  -1  -7 1095.39   67.95
   2  -1  -7 2524.66   89.05
   2  -1  -7 1665.74   77.45
   2  -1  -7 2432.40   87.91
   2  -1  -7 2048.58   82.92
   2  -1  -7  573.31   56.69
   2  -1  -7 2555.92   89.43
   2  -1  -7 1977.78   81.95
   2  -1  -7 2707.25   91.25
   2  -1  -7 1651.09   77.22
   2  -1   7  731.54   60.50
   2  -1   7 1288.83   71.39
   2  -1   7 1610.73   76.60
   2  -1   7 2401.86   87.54
   2  -1   7  649.02   58.56
   2  -1   7 1028.03   66.68
   2  -1   7 2118.36   83.86
   2  -1   7 1863.41   80.34
   2  -1   7  988.20   65.91
   2  -1   7 1797.53   79.39
   2  -1   7 1467.19   74.36
   2  -1   7 1374.19   72.83
   2  -1   7 1773.37   79.04
   2  -1   7  683.17   59.38
   2  -1   7 2024.82   82.60
   2  -1   7 1884.26   80.63
   2  -1   7  662.52   58.90
   2  -1   7  529.71   55.54
   2  -1   7 2365.31   87.07
   2  -1   7 1242.79   70.60
   2  -1   7  374.86   51.04
   2  -1   7 2052.32   82.96
   2  -1   7  926.23   64.67
   2  -1   7 1088.49   67.82
   2  -1   7 1507.90   75.01
   2  -1   7 2373.93   87.17
   2  -1   7  860.44   63.32
   2  -1   7 1843.34   80.05
   2  -1   7 1400.06   73.27
   2  -1   7 2032.06   82.69
   2  -1   7 1732.18   78.43
   2  -1   7  352.64   50.33
   2  -1   7  857.97   63.26
   2  -1   7 3221.89   97.08
   2  -1   7 1733.60   78.46
   2  -1   7 1506.92   75.00
   2  -1   7 1418.08   73.56
   2  -1   7 2207.25   85.04
   2  -1   7 1644.63   77.13
   2  -1   7 2196.60   84.90
   2  -1   7 1301.36   71.62
   2  -1   7 1410.72   73.44
   2  -1   7  968.15   65.52
   2  -1   7 1112.28   68.26
   2  -1   7 1563.33   75.87
   2  -1   7 2332.57   86.66
   2  -1   7 2415.38   87.70
   2  -1   7 2261.13   85.73
   2  -1   7 2333.95   86.67
   2  -1   7  205.78   44.87
   2  -1   7 1230.24   70.38
   2  -1   7  403.39   51.93
   2  -1   7 1768.12   78.96
   2  -1   7  386.40   51.42
   2  -1   7 2300.21   86.23
   2  -1   7 1840.57   80.01
   2  -1   7 3024.00   94.90
   2  -1   7 1184.67   69.57
   2  -1   7 1869.80   80.43
   2  -1   7 2067.27   83.17
   2  -1   7 1564.10   75.89
   2  -1   7 1461.66   74.27
   2  -1   7 2537.70   89.22
   2  -1   7 1125.20   68.50
   2  -1   7 1872.43   80.46
   2  -1   7  185.05   43.96
   2  -1   7 1548.26   75.65
   2  -1   7 1383.03   72.98
   2  -1   7 1905.49   80.93
   2  -1   7 1173.92   69.38
   2  -1   7  772.75   61.43
   2  -1   7 1684.91   77.74
   2  -1   7  347.33   50.16
   2  -1   7  401.83   51.89
   2  -1   7  513.57   55.11
   2  -1   7 2026.19   82.61
   2  -1   7 1922.67   81.17
   2  -1   7  832.59   62.73
   2  -1   7 1135.01   68.68
   2  -1   7 2173.11   84.58
   2  -1   7 2043.61   82.86
   2  -1   7 2271.43   85.87
   2  -1   7 1178.14   69.45
   2  -1   7 1543.23   75.56
   2  -1   7  405.80   52.01
   2  -1   7  838.60   62.85
   2  -1   7  756.73   61.08
   2  -1   7 1947.09   81.52
   2  -1   7 1243.67   70.62
   2  -1   7 2215.71   85.14
   2  -1   7 1251.06   70.74
   2  -1   7 1723.95   78.31
   2  -1   7  865.47   63.43
   2  -1   7 1148.63   68.92
   2  -1   7 1644.44   77.12
   2  -1   7  747.22   60.85
   2  -1   7  180.08   43.74
   2  -1   7 3390.27   98.88
   2  -1   7 2912.94   93.64
   2  -1   7  466.15   53.79
   2  -1   7  537.31   55.75
   2  -1   7 1138.02   68.73
   2  -1   7 1683.85   77.72
  -2   1  -9  422.87   48.24
  -2   1  -9   94.55   34.89
  -2   1  -9  361.08   46.31
  -2   1  -9  588.47   52.79
  -2   1  -9  152.73   38.15
  -2   1  -9  882.61   59.49
  -2   1  -9   53.40   31.92
  -2   1  -9  885.93   59.56
  -2   1  -9  719.90   55.96
  -2   1  -9  480.42   49.90
  -2   1  -9  248.72   42.34
  -2   1  -9  247.24   42.28
  -2   1  -9  237.06   41.87
  -2   1  -9  504.47   50.57
  -2   1  -9  660.43   54.57
  -2   1  -9  258.79   42.74
  -2   1  -9  175.89   39.25
  -2   1  -9  314.72   44.77
  -2   1   9  278.81   43.48
  -2   1   9  595.05   52.96
  -2   1   9  720.94   55.97
  -2   1   9  623.93   53.67
  -2   1   9  920.78   60.28
  -2   1   9  545.98   51.69
  -2   1   9 1178.11   65.17
  -2   1   9  178.18   39.36
  -2   1   9  215.55   41.00
  -2   1   9  679.90   55.02
  -2   1   9  263.27   42.90
  -2   1   9  279.74   43.51
  -2   1   9  438.78   48.70
  -2   1   9  355.28   46.13
  -2   1   9  177.21   39.32
  -2   1   9  239.68   41.98
  -2   1   9  635.63   53.96
  -2   1   9  566.24   52.22
  -2   1   9  679.75   55.02
  -2   1   9  656.15   54.46
  -2   1   9 1005.74   61.96
  -2   1   9  647.05   54.23
  -2   1   9  782.02   57.35
  -2   1   9  892.65   59.70
  -2   1   9  106.94   35.67
  -2   1   9  437.62   48.67
  -2   1   9  374.92   46.77
  -2   1   9  433.60   48.55
  -2   1   9  735.92   56.32
  -2   1   9  851.00   58.84
  -2   1   9  839.39   58.59
  -2   1   9  612.49   53.38
  -2   1   9  750.31   56.64
  -2   1   9  874.95   59.34
  -2   1   9  684.13   55.13
  -2   1   9  324.31   45.10
  -2   1   9  189.03   39.86
  -2   1   9  807.75   57.91
  -2   1   9  122.47   36.56
  -2   1   9  183.66   39.62
  -1  -2  -9  243.48   42.13
  -1  -2  -9  521.46   51.04
  -1  -2  -9  183.51   39.60
  -1  -2  -9  113.49   36.04
  -1  -2  -9  921.90   60.31
  -1  -2  -9  520.75   51.02
  -1  -2  -9   68.68   33.14
  -1  -2  -9  518.02   50.95
  -1  -2  -9 1223.46   65.98
  -1  -2  -9  795.15   57.64
  -1  -2  -9  703.91   55.58
  -1  -2  -9  583.61   52.66
  -1  -2   9  811.22   57.99
  -1  -2   9  265.89   43.00
  -1  -2   9  179.58   39.42
  -1  -2   9  594.30   52.93
  -1  -2   9  291.41   43.95
  -1  -2   9  816.88   58.11
  -1  -2   9  983.07   61.52
  -1  -2   9  371.25   46.65
  -1  -2   9  215.58   41.00
  -1  -2   9 1167.34   64.99
  -1  -2   9   36.53   30.36
  -1  -2   9  565.42   52.20
  -1  -2   9  274.37   43.31
  -1  -2   9  687.34   55.20
  -1  -2   9  704.09   55.60
  -1  -2   9  406.56   47.75
  -1  -2   9  428.39   48.40
  -1  -2   9  544.16   51.64
  -1  -2   9  543.54   51.63
  -1  -2   9  538.95   51.51
  -1  -2   9  781.23   57.34
  -1  -2   9   89.75   34.59
   1   2  -9  325.37   45.13
   1   2  -9  718.69   55.93
   1   2  -9  689.40   55.25
   1   2  -9  588.55   52.79
   1   2  -9 1128.01   64.27
   1   2  -9  897.06   59.79
   1   2  -9  743.66   56.49
   1   2  -9 1494.32   70.51
   1   2  -9  719.75   55.94
   1   2  -9  221.23   41.24
   1   2  -9  797.18   57.69
   1   2  -9  655.25   54.43
   1   2  -9  835.89   58.52
   1   2  -9  342.15   45.69
   1   2  -9  269.68   43.15
   1   2  -9  664.95   54.67
   1   2  -9  176.60   39.29
   1   2  -9 1043.25   62.68
   1   2  -9  245.37   42.21
   1   2  -9  969.77   61.26
   1   2  -9 1269.86   66.79
   1   2  -9  448.39   48.99
   1   2  -9  265.41   42.98
   1   2  -9  318.85   44.90
   1   2  -9  276.46   43.39
   1   2   9  209.77   40.75
   1   2   9  172.53   39.10
   1   2   9  910.72   60.08
   1   2   9  368.32   46.55
   1   2   9  577.87   52.52
   1   2   9 1545.08   71.30
   1   2   9  135.88   37.29
   1   2   9 1082.55   63.43
   1   2   9 1592.24   72.04
   1   2   9  771.00   57.11
   1   2   9  463.38   49.43
   1   2   9 1284.85   67.05
   1   2   9  102.67   35.41
   1   2   9  100.62   35.27
   1   2   9  314.96   44.77
   1   2   9  137.45   37.36
   1   2   9   77.04   33.74
   1   2   9   99.76   35.23
   1   2   9  315.04   44.78
   1   2   9  648.04   54.26
   1   2   9  152.79   38.15
   1   2   9  198.53   40.27
   1   2   9  607.09   53.25
   1   2   9  633.38   53.90
   1   2   9  535.97   51.43
   1   2   9 1068.33   63.15
   1   2   9 1099.59   63.74
   1   2   9 1504.18   70.66
   1   2   9  785.10   57.41
   1   2   9 1016.13   62.17
   1   2   9 1037.63   62.58
   1   2   9 1350.15   68.15
   1   2   9 1654.11   72.98
   1   2   9  335.20   45.46
   1   2   9  307.48   44.51
   1   2   9  433.60   48.55
   1   2   9  890.41   59.65
   1   2   9 1296.66   67.24
   1   2   9  621.37   53.61
   1   2   9   93.73   34.85
   1   2   9  101.06   35.30
   1   2   9  326.38   45.16
   1   2   9  138.41   37.41
   1   2   9 1226.80   66.05
   1   2   9  544.84   51.66
   1   2   9  679.14   55.01
   1   2   9  228.50   41.54
   1   2   9  291.82   43.95
   1   2   9  161.82   38.59
   1   2   9 1493.10   70.48
   1   2   9  519.78   50.99
   1   2   9  435.88   48.63
   1   2   9  472.66   49.69
   1   2   9  338.16   45.57
   1   2   9  514.98   50.86
   1   2   9  718.99   55.93
   1   2   9  571.94   52.37
   1   2   9  529.76   51.26
   1   2   9  611.24   53.35
   1   2   9  640.60   54.08
   1   2   9  787.59   57.47
   1   2   9  777.14   57.25
   1   2   9  545.01   51.66
   1   2   9 1029.82   62.43
   1   2   9  553.93   51.90
   1   2   9 1576.87   71.80
   1   2   9  340.57   45.65
   1   2   9  807.83   57.91
   1   2   9  891.70   59.68
   1   2   9  245.28   42.21
   1   2   9  930.29   60.47
   1   2   9   97.24   35.07
   1   2   9  354.14   46.10
   1   2   9  379.54   46.90
   1   2   9  545.02   51.66
   2  -1  -9  160.76   38.54
   2  -1  -9  666.09   54.70
   2  -1  -9   78.71   33.85
   2  -1  -9  171.83   39.07
   2  -1  -9  366.89   46.51
   2  -1  -9  841.51   58.64
   2  -1  -9  635.80   53.96
   2  -1  -9  681.13   55.05
   2  -1  -9  140.50   37.53
   2  -1  -9  450.60   49.05
   2  -1  -9 1395.65   68.91
   2  -1  -9  197.44   40.22
   2  -1  -9  739.66   56.40
   2  -1  -9  700.23   55.50
   2  -1  -9  873.99   59.32
   2  -1   9  628.35   53.78
   2  -1   9  253.67   42.54
   2  -1   9  526.55   51.17
   2  -1   9  378.11   46.86
   2  -1   9  372.84   46.69
   2  -1   9  457.37   49.25
   2  -1   9  137.88   37.39
   2  -1   9  469.53   49.60
   2  -1   9 1169.98   65.03
   2  -1   9  747.60   56.58
   2  -1   9 1004.66   61.94
   2  -1   9  346.37   45.84
   2  -1   9  371.15   46.65
   2  -1   9  155.14   38.26
   2  -1   9 1372.84   68.53
   2  -1   9  234.77   41.78
   2  -1   9  462.12   49.39
   2  -1   9  190.47   39.92
   2  -1   9 1301.37   67.33
   2  -1   9  870.30   59.25
   2  -1   9  530.97   51.29
   2  -1   9  826.21   58.31
   2  -1   9  531.36   51.29
   2  -1   9   79.05   33.88
   2  -1   9  189.56   39.88
   2  -1   9  655.56   54.44
   2  -1   9  770.59   57.10
   2  -1   9  497.41   50.39
   2  -1   9  672.34   54.84
   2  -1   9  681.29   55.05
   2  -1   9 1229.89   66.09
   2  -1   9  252.66   42.50
   2  -1   9 1497.38   70.56
   2  -1   9  236.53   41.86
   2  -1   9  685.57   55.16
   2  -1   9 1392.94   68.86
   2  -1   9  828.35   58.35
   2  -1   9  347.87   45.89
   2  -1   9 1189.41   65.38
   2  -1   9 1519.06   70.89
   2  -1   9 1229.23   66.08
   2  -1   9  633.48   53.91
   2  -1   9  610.27   53.34
   2  -1   9 1377.67   68.60
   2  -1   9  808.57   57.93
   2  -1   9  731.59   56.22
   2  -1   9  413.49   47.96
   2  -1   9  358.93   46.25
   2  -1   9  222.23   41.28
   2  -1   9  385.20   47.08
   2  -1   9  952.70   60.91
   2  -1   9  477.83   49.84
   2  -1   9  745.80   56.53
   2  -1   9  216.54   41.04
   2  -1   9 1131.85   64.33
   2  -1   9   68.57   33.12
   2  -1   9  952.97   60.93
   2  -1   9  921.12   60.29
   2  -1   9 1575.26   71.77
   2  -1   9   75.50   33.62
   2  -1   9  323.70   45.07
   2  -1   9 1629.45   72.60
   2  -1   9  184.51   39.65
   2  -1   9  766.68   57.00
   2  -1   9  531.27   51.29
   2  -1   9 1129.42   64.29
   2  -1   9   58.49   32.35
  -2   1 -11 3016.91  115.51
  -2   1 -11 1971.81  102.56
  -2   1 -11 1805.66  100.21
  -2   1 -11 1509.31   95.73
  -2   1 -11 2081.77  104.06
  -2   1 -11  442.22   73.78
  -2   1 -11 1965.93  102.48
  -2   1 -11 1787.62   99.94
  -2   1 -11 2414.97  108.39
  -2   1 -11 2125.50  104.65
  -2   1 -11 1704.24   98.71
  -2   1 -11 1991.26  102.83
  -2   1 -11 2836.63  113.46
  -2   1 -11 4043.91  126.17
  -2   1 -11 4089.98  126.61
  -2   1 -11 3673.88  122.50
  -2   1 -11 3465.75  120.35
  -2   1 -11 3441.41  120.11
  -2   1 -11 3190.28  117.42
  -2   1 -11 2759.62  112.55
  -2   1 -11 1835.43  100.64
  -2   1 -11 1671.17   98.23
  -2   1 -11 3801.96  123.79
  -2   1 -11 2623.86  110.95
  -2   1 -11 3115.12  116.60
  -2   1 -11 3665.73  122.43
  -2   1 -11 3496.13  120.67
  -2   1 -11 1372.48   93.50
  -2   1 -11 1740.92   99.26
  -2   1 -11 1532.75   96.09
  -2   1 -11 2894.80  114.13
  -2   1 -11 1875.32  101.21
  -2   1 -11 2812.35  113.18
  -2   1 -11 2163.01  105.15
  -2   1 -11 2886.00  114.02
  -2   1 -11 2216.12  105.85
  -2   1 -11 2272.76  106.59
  -2   1 -11 1986.82  102.77
  -2   1 -11 2186.61  105.45
  -2   1 -11 1922.67  101.88
  -2   1 -11 1654.08   97.97
  -2   1 -11 1982.71  102.71
  -2   1 -11 1543.87   96.27
  -2   1 -11 1950.61  102.27
  -2   1  11 2110.17  104.44
  -2   1  11  853.85   83.87
  -2   1  11  664.03   79.63
  -2   1  11 2203.45  105.68
  -2   1  11 1828.97  100.54
  -2   1  11  983.93   86.52
  -2   1  11 1660.60   98.06
  -2   1  11 1445.43   94.70
  -2   1  11  208.34   65.68
  -2   1  11 1458.30   94.91
  -2   1  11  959.20   86.02
  -2   1  11  869.01   84.19
  -2   1  11  508.01   75.65
  -2   1  11 1742.26   99.27
  -2   1  11 1839.02  100.68
  -2   1  11 1701.86   98.68
  -2   1  11 1150.35   89.66
  -2   1  11 2135.51  104.79
  -2   1  11  911.79   85.07
  -2   1  11 3977.35  125.52
  -2   1  11 1881.35  101.29
  -2   1  11 1602.10   97.17
  -2   1  11 1328.76   92.78
  -2   1  11 1987.08  102.77
  -2   1  11 1713.75   98.86
  -2   1  11 3629.19  122.05
  -2   1  11 2244.88  106.22
  -2   1  11 2427.95  108.56
  -2   1  11 2407.55  108.30
  -2   1  11 1522.20   95.93
  -2   1  11 1327.79   92.76
  -1  -2 -11 2049.99  103.63
  -1  -2 -11 1854.47  100.91
  -1  -2 -11 1748.26   99.36
  -1  -2 -11 2070.92  103.92
  -1  -2 -11 1401.00   93.97
  -1  -2 -11 2376.66  107.91
  -1  -2 -11 3516.15  120.88
  -1  -2 -11 2276.90  106.63
  -1  -2 -11 1796.91  100.08
  -1  -2 -11 3623.93  121.99
  -1  -2 -11 1174.16   90.08
  -1  -2 -11 1753.88   99.45
  -1  -2 -11 1165.59   89.93
  -1  -2 -11 1959.54  102.39
  -1  -2 -11 1943.67  102.17
  -1  -2 -11 1393.56   93.85
  -1  -2 -11 2568.96  110.28
  -1  -2 -11 1954.77  102.32
  -1  -2 -11 2092.47  104.21
  -1  -2 -11 1049.28   87.78
  -1  -2 -11 1707.92   98.77
  -1  -2 -11 1792.21  100.01
  -1  -2 -11 1550.12   96.36
  -1  -2 -11 1979.50  102.67
  -1  -2 -11 2117.20  104.54
  -1  -2 -11 1863.30  101.03
  -1  -2 -11 2495.84  109.39
  -1  -2 -11 2020.98  103.24
  -1  -2 -11 2325.13  107.25
  -1  -2 -11 2525.24  109.75
  -1  -2 -11 1886.24  101.36
  -1  -2 -11  342.99   70.71
  -1  -2 -11 2226.44  105.98
  -1  -2 -11 1641.17   97.77
  -1  -2 -11 1865.75  101.07
  -1  -2 -11 1535.51   96.14
  -1  -2 -11 1942.93  102.15
  -1  -2  11 1736.63   99.20
  -1  -2  11 2031.95  103.39
  -1  -2  11 1762.09   99.58
  -1  -2  11 1740.90   99.26
  -1  -2  11 1836.19  100.65
  -1  -2  11  900.80   84.86
  -1  -2  11  270.18   68.14
  -1  -2  11 2079.52  104.03
  -1  -2  11 2077.56  104.00
  -1  -2  11 1755.94   99.48
  -1  -2  11 1877.19  101.23
  -1  -2  11 2034.93  103.42
   1   2 -11 1832.80  100.59
   1   2 -11 3702.73  122.79
   1   2 -11 1945.49  102.20
   1   2 -11 2970.58  114.99
   1   2 -11 2324.33  107.24
   1   2 -11 2066.55  103.86
   1   2 -11 2244.28  106.21
   1   2 -11 1012.43   87.07
   1   2 -11 1524.20   95.96
   1   2 -11 2070.60  103.91
   1   2 -11 1641.16   97.77
   1   2 -11 2005.87  103.03
   1   2 -11 2050.08  103.63
   1   2 -11 1758.54   99.52
   1   2 -11 2534.66  109.87
   1   2 -11 3626.22  122.02
   1   2 -11 1849.02  100.83
   1   2 -11 1932.21  102.01
   1   2 -11  584.72   77.68
   1   2  11  737.41   81.33
   1   2  11 1898.21  101.53
   1   2  11  869.89   84.20
   1   2  11 2341.76  107.47
   1   2  11 1385.84   93.73
   1   2  11 3656.45  122.32
   1   2  11  905.89   84.95
   1   2  11  857.03   83.95
   1   2  11 2378.34  107.94
   1   2  11 1823.00  100.45
   1   2  11 1766.46   99.64
   1   2  11 1861.30  101.00
   1   2  11 1883.50  101.32
   1   2  11 1878.61  101.26
   1   2  11 2195.33  105.57
   1   2  11 1987.95  102.79
   1   2  11 1636.87   97.70
   1   2  11 1676.64   98.30
   1   2  11 1581.25   96.85
   1   2  11  953.78   85.92
   1   2  11 2041.79  103.51
   1   2  11 1937.37  102.07
   1   2  11 1828.56  100.53
   1   2  11 1125.23   89.19
   1   2  11  616.02   78.46
   1   2  11 1465.28   95.02
   1   2  11 1213.76   90.79
   1   2  11 2256.95  106.38
   1   2  11 1071.04   88.19
   1   2  11 1479.29   95.24
   1   2  11 2234.67  106.09
   1   2  11  634.82   78.92
   1   2  11 1732.68   99.14
   1   2  11 1480.58   95.26
   1   2  11 2160.12  105.10
   2  -1 -11 2206.57  105.72
   2  -1 -11 2183.89  105.42
   2  -1 -11 2244.70  106.22
   2  -1 -11 2722.62  112.13
   2  -1 -11 2051.41  103.65
   2  -1 -11 1905.02  101.62
   2  -1 -11 2466.28  109.03
   2  -1 -11 1435.65   94.55
   2  -1 -11 1950.03  102.26
   2  -1 -11 1924.92  101.91
   2  -1 -11 2505.14  109.51
   2  -1 -11 2732.48  112.24
   2  -1 -11 2093.25  104.21
   2  -1 -11 2168.43  105.22
   2  -1 -11 2830.11  113.39
   2  -1 -11 2013.81  103.13
   2  -1  11 1894.97  101.48
   2  -1  11 1961.84  102.42
   2  -1  11 2494.42  109.37
   2  -1  11 2063.07  103.82
   2  -1  11 1996.42  102.89
   2  -1  11 3039.38  115.77
   2  -1  11 1957.57  102.36
   2  -1  11 1832.13  100.59
   2  -1  11 2042.41  103.53
   2  -1  11 3380.38  119.46
   2  -1  11 2033.27  103.41
   2  -1  11  956.15   85.96
   2  -1  11 2104.78  104.38
   2  -1  11 1728.80   99.08
   2  -1  11 2151.39  105.00
   2  -1  11 2494.48  109.37
   2  -1  11  740.07   81.39
   2  -1  11 1666.12   98.15
   2  -1  11 2063.87  103.82
   2  -1  11 1780.88   99.85
   2  -1  11  408.99   72.80
   2  -1  11 2522.59  109.72
   2  -1  11 1694.39   98.58
   2  -1  11 1807.25  100.23
   2  -1  11 3705.56  122.82
   2  -1  11  824.53   83.25
   2  -1  11 1340.84   92.97
   2  -1  11 1468.80   95.08
   2  -1  11 3065.40  116.05
   2  -1  11  595.65   77.95
   2  -1  11 4097.88  126.68
   2  -1  11 2263.86  106.47
   2  -1  11  207.56   65.64
   2  -1  11 2683.89  111.66
   2  -1  11  590.73   77.83
   2  -1  11  852.99   83.86
   2  -1  11 2182.86  105.41
   2  -1  11  717.57   80.87
   2  -1  11 1379.61   93.62
   2  -1  11  451.94   74.07
   2  -1  11 1013.69   87.10
   2  -1  11 2647.03  111.22
   2  -1  11 1905.04  101.62
   2  -1  11 2290.95  106.81
   2  -1  11 3047.48  115.84
   2  -1  11 1730.65   99.11
   2  -1  11 2192.09  105.53
   2  -1  11 1354.94   93.21
   2  -1  11  464.38   74.44
   2  -1  11  591.49   77.84
   2  -1  11 2032.83  103.39
   2  -1  11 1725.32   99.03
   2  -1  11  577.71   77.49
   2  -1  11 1050.25   87.79
   2  -1  11 2236.43  106.10
   2  -1  11 2498.90  109.43
   2  -1  11 1042.36   87.64
   2  -1  11  722.18   80.98
   2  -1  11  949.31   85.82
   2  -1  11 2815.24  113.21
   2  -1  11 1175.22   90.10
   2  -1  11 1653.17   97.96
   2  -1  11 3836.55  124.14
   2  -1  11 1201.87   90.58
   2  -1  11 1940.13  102.12
   2  -1  11  305.44   69.42
   2  -1  11 1107.33   88.87
   2  -1  11 3137.17  116.84
   2  -1  11 2448.02  108.80
   2  -1  11 2107.55  104.41
   2  -1  11 1950.24  102.26
   2  -1  11 2167.14  105.19
   2  -1  11 1582.14   96.86
   2  -1  11  971.86   86.28
   2  -1  11 3167.58  117.17
   2  -1  11 2493.86  109.37
  -2   1 -13 1574.64  110.46
  -2   1 -13  240.30   80.72
  -2   1 -13 1774.04  113.46
  -2   1 -13  339.50   84.31
  -2   1 -13  848.25   97.49
  -2   1 -13  757.65   95.52
  -2   1 -13  158.32   77.12
  -2   1 -13  813.32   96.73
  -2   1 -13  114.84   74.83
  -2   1 -13  299.79   82.95
  -2   1  13 1381.23  107.38
  -2   1  13  452.54   87.82
  -2   1  13  860.36   97.73
  -2   1  13  741.22   95.14
  -1  -2 -13   81.33   72.74
  -1  -2 -13 1212.58  104.50
  -1  -2 -13 1029.86  101.14
  -1  -2 -13 1179.58  103.91
  -1  -2 -13 2235.46  119.82
  -1  -2 -13 1407.90  107.81
  -1  -2  13  561.29   90.79
  -1  -2  13  913.29   98.83
  -1  -2  13 1355.62  106.95
  -1  -2  13 1053.49  101.57
  -1  -2  13 1077.57  102.03
  -1  -2  13  234.35   80.48
  -1  -2  13  777.90   95.96
  -1  -2  13  692.56   94.02
  -1  -2  13  485.02   88.73
  -1  -2  13  640.48   92.78
  -1  -2  13 1444.54  108.40
  -1  -2  13  927.65   99.12
   1   2 -13 1191.85  104.12
   1   2 -13  474.72   88.44
   1   2 -13 1111.10  102.67
   1   2 -13  544.67   90.35
   1   2  13  323.16   83.76
   1   2  13  606.06   91.93
   1   2  13  717.96   94.61
   1   2  13  137.65   76.07
   1   2  13  296.97   82.84
   1   2  13  373.81   85.43
   1   2  13 1139.48  103.18
   1   2  13 1214.67  104.53
   1   2  13  844.66   97.41
   1   2  13  965.27   99.88
   2  -1 -13  440.25   87.46
   2  -1 -13  233.95   80.46
   2  -1 -13 1183.88  103.98
   2  -1 -13 1169.15  103.71
   2  -1 -13  115.95   74.89
   2  -1 -13  311.75   83.37
   2  -1  13   71.89   72.07
   2  -1  13 1269.12  105.48
   2  -1  13 1321.18  106.38
   2  -1  13 1157.74  103.51
   2  -1  13  351.60   84.72
   2  -1  13 1173.80  103.80
   2  -1  13  572.33   91.08
   2  -1  13  387.34   85.85
   2  -1  13 1349.02  106.83
   2  -1  13  438.22   87.40
   2  -1  13 2003.02  116.72
   2  -1  13  934.75   99.26
  -2   1 -15  866.26  119.32
  -2   1 -15  373.21  106.89
  -2   1  15  181.99   99.71
  -1  -2 -15  428.62  108.59
   1   2  15  601.88  113.30
   1   2  15 1401.00  129.17
   1   2  15  838.57  118.75
   1   2  15  556.23  112.13
   1   2  15  991.32  121.85
   2  -1  15  924.50  120.54
   2  -1  15  772.43  117.31
   2  -1  15  896.71  119.96
   2  -1  15 1438.01  129.77
   2  -1  15  236.23  102.03
   2  -1  15 1112.45  124.16
   2  -1  15  993.35  121.90
   2  -1  15  624.67  113.87
   2  -1  15  806.43  118.05
  -2   1  17  944.04  150.02
  -2   1  17  387.31  136.44
  -1  -2 -17 1051.32  152.11
  -1  -2  17  600.80  142.37
   1   2 -17  950.07  150.14
   1   2 -17  480.72  139.19
   1   2 -17 1257.79  155.87
   1   2  17 1959.00  166.68
   1   2  17  986.87  150.87
   1   2  17 1121.93  153.43
   2  -1 -17 1389.30  158.08
   2  -1 -17 1476.76  159.50
   2  -1 -17 1203.21  154.90
   2  -1 -17 1403.60  158.32
  -2   0   0 1934.87  185.32
  -2   0   0 2629.52  194.29
  -2   0   0 4218.05  211.12
  -2   0   0 3567.34  204.69
  -2   0   0 5075.10  218.85
  -2   0   0 4603.56  214.69
  -2   0   0 6274.77  228.67
  -2   0   0 5741.60  224.44
  -2   0   0 4282.10  211.72
  -2   0   0 2442.96  192.02
  -2   0   0 3264.76  201.50
  -2   0   0 4271.86  211.62
  -2   0   0 1749.70  182.66
  -2   0   0 2230.10  189.31
  -2   0   0 4167.03  210.63
  -2   0   0 4145.80  210.42
  -2   0   0 3116.36  199.89
  -2   0   0 3211.17  200.92
  -2   0   0 4642.85  215.04
  -2   0   0 3227.14  201.10
  -2   0   0 3923.37  208.27
  -2   0   0 3188.30  200.68
  -2   0   0 5461.32  222.13
  -2   0   0 5206.27  219.99
  -2   0   0 2535.43  193.15
   0  -2   0  780.36  165.56
   0  -2   0 4063.72  209.63
   0  -2   0 1574.31  180.02
   0  -2   0 5371.30  221.38
   0  -2   0 3575.91  204.79
   0  -2   0 4467.05  213.43
   0  -2   0 4649.08  215.10
   0  -2   0 3760.64  206.66
   0  -2   0 5304.51  220.82
   0  -2   0 4366.17  212.51
   0  -2   0 1128.27  172.53
   0  -2   0 5560.62  222.96
   0  -2   0 4701.52  215.57
   0  -2   0 5528.50  222.69
   0  -2   0 3135.66  200.11
   0  -2   0 3571.20  204.72
   0  -2   0 4476.27  213.52
   0  -2   0 1994.77  186.16
   0  -2   0 2458.77  192.22
   0  -2   0 2197.01  188.87
   0  -2   0 2829.18  196.65
   0  -2   0  699.68  163.74
   0  -2   0 3601.14  205.04
   0  -2   0 2476.94  192.44
   0  -2   0 3247.18  201.32
   0  -2   0 3683.30  205.88
   0  -2   0 1828.06  183.81
   0   2   0 2982.17  198.39
   0   2   0 2228.16  189.28
   0   2   0 1696.89  181.89
   0   2   0 6210.14  228.17
   0   2   0 5403.33  221.66
   0   2   0 4369.99  212.54
   0   2   0 4862.47  217.01
   0   2   0 4655.55  215.16
   0   2   0 5420.40  221.79
   0   2   0 5938.59  226.02
   0   2   0 2092.00  187.47
   0   2   0 2090.88  187.46
   0   2   0  509.72  158.97
   0   2   0 7591.72  238.42
   0   2   0 3517.35  204.18
   0   2   0  664.54  162.91
   0   2   0 3722.54  206.27
   0   2   0 5132.65  219.35
   0   2   0 4967.24  217.92
   0   2   0 2796.78  196.27
   0   2   0 4991.96  218.14
   0   2   0 4249.18  211.40
   0   2   0 4665.33  215.25
   0   2   0 1024.38  170.57
   0   2   0 5985.06  226.40
   0   2   0 4157.76  210.54
   0   2   0 3957.01  208.60
   0   2   0 2938.23  197.89
   0   2   0 5980.19  226.35
   0   2   0 3495.46  203.95
   2   0   0  999.83  170.10
   2   0   0  676.69  163.20
   2   0   0 3021.65  198.83
   2   0   0 1948.82  185.52
   2   0   0 3601.64  205.04
   2   0   0 2137.72  188.08
   2   0   0 2486.98  192.56
   2   0   0 1391.73  177.10
   2   0   0 6828.16  232.88
   2   0   0 5603.47  223.31
   2   0   0 4446.19  213.25
   2   0   0 3974.53  208.77
   2   0   0 5196.79  219.90
   2   0   0 4499.02  213.74
   2   0   0 6164.51  227.80
   2   0   0 4065.81  209.66
   2   0   0 4082.59  209.81
   2   0   0 2670.34  194.77
   2   0   0 5465.11  222.17
   2   0   0 3850.12  207.54
   2   0   0 2837.82  196.74
   2   0   0 5245.48  220.32
   2   0   0 4655.42  215.16
   2   0   0 5519.13  222.61
   2   0   0 4947.71  217.75
   2   0   0 3946.74  208.50
   2   0   0 5193.08  219.87
   2   0   0 4464.00  213.42
   2   0   0 4899.09  217.32
   2   0   0 3266.35  201.53
   2   0   0 4193.43  210.87
   2   0   0 1920.36  185.11
   2   0   0 5178.52  219.75
   2   0   0 3981.10  208.84
   2   0   0 4220.24  211.13
   2   0   0 4745.48  215.96
   2   0   0 4185.19  210.80
   2   0   0 3840.46  207.45
   2   0   0 4166.00  210.62
   2   0   0 3769.08  206.74
   2   0   0 3515.33  204.15
   2   0   0 4530.26  214.02
  -2   0  -2  208.25   46.52
  -2   0  -2 1260.33   72.45
  -2   0  -2 1690.88   79.37
  -2   0  -2  979.02   67.27
  -2   0  -2  390.67   53.08
  -2   0  -2 1463.24   75.84
  -2   0  -2  245.89   48.07
  -2   0  -2  459.08   55.13
  -2   0  -2  275.87   49.20
  -2   0  -2  435.68   54.44
  -2   0  -2 1459.53   75.78
  -2   0  -2  856.79   64.79
  -2   0  -2  781.99   63.18
  -2   0  -2  398.48   53.32
  -2   0  -2  493.74   56.11
  -2   0  -2  625.08   59.53
  -2   0  -2  886.82   65.41
  -2   0  -2  597.50   58.85
  -2   0  -2 1717.11   79.77
  -2   0   2  483.11   55.81
  -2   0   2  130.35   42.81
  -2   0   2  704.31   61.43
  -2   0   2  483.60   55.82
  -2   0   2  220.13   47.02
  -2   0   2  369.10   52.40
  -2   0   2  117.33   42.09
  -2   0   2  562.14   57.94
  -2   0   2  376.62   52.64
  -2   0   2  251.66   48.28
  -2   0   2 1480.73   76.12
  -2   0   2 1149.94   70.50
  -2   0   2  579.95   58.40
  -2   0   2 1001.03   67.70
   0  -2  -2  569.48   58.12
   0  -2  -2  317.16   50.67
   0  -2  -2  177.13   45.15
   0  -2  -2  348.69   51.75
   0  -2  -2  272.01   49.05
   0  -2  -2  172.85   44.95
   0  -2  -2  540.99   57.38
   0  -2  -2 1325.15   73.56
   0  -2  -2  520.08   56.82
   0  -2  -2  659.46   60.37
   0  -2  -2  851.03   64.67
   0  -2  -2  594.36   58.76
   0  -2   2  323.94   50.92
   0  -2   2  540.37   57.37
   0  -2   2 1125.67   70.06
   0  -2   2 1240.67   72.12
   0  -2   2  338.39   51.40
   0  -2   2  428.89   54.25
   0  -2   2  743.52   62.32
   0  -2   2 1118.35   69.92
   0  -2   2  101.54   41.16
   0  -2   2 1259.20   72.44
   0  -2   2  540.98   57.38
   0  -2   2 1006.02   67.80
   0  -2   2 1231.19   71.95
   0  -2   2  780.99   63.15
   0  -2   2  302.32   50.16
   0  -2   2 1155.61   70.60
   0  -2   2 1699.60   79.49
   0  -2   2  302.56   50.17
   0  -2   2  814.81   63.90
   0  -2   2  178.98   45.22
   0   2  -2  700.91   61.35
   0   2  -2  739.21   62.23
   0   2  -2  524.35   56.94
   0   2  -2  507.04   56.47
   0   2  -2  981.93   67.33
   0   2  -2 1408.81   74.95
   0   2  -2  791.52   63.38
   0   2  -2  868.53   65.03
   0   2  -2  276.66   49.24
   0   2  -2  754.46   62.56
   0   2  -2  640.71   59.91
   0   2  -2  281.22   49.40
   0   2  -2  173.07   44.95
   0   2  -2  707.19   61.49
   0   2   2  788.79   63.32
   0   2   2  976.24   67.21
   0   2   2 1346.85   73.92
   0   2   2   59.62   38.27
   0   2   2 1036.19   68.38
   0   2   2 1373.75   74.38
   0   2   2  528.71   57.06
   0   2   2  338.47   51.40
   0   2   2  354.38   51.93
   0   2   2  254.70   48.40
   0   2   2  321.34   50.83
   0   2   2  284.20   49.51
   0   2   2  275.40   49.19
   0   2   2  895.06   65.58
   0   2   2 1311.95   73.35
   0   2   2  457.73   55.10
   0   2   2 1184.34   71.12
   0   2   2 1353.62   74.04
   0   2   2  729.32   62.00
   0   2   2  476.12   55.61
   2   0  -2  635.65   59.79
   2   0  -2  555.75   57.78
   2   0  -2  338.80   51.42
   2   0  -2  427.49   54.20
   2   0  -2  794.41   63.46
   2   0  -2  454.28   54.99
   2   0  -2  346.16   51.66
   2   0  -2  210.77   46.63
   2   0  -2  441.63   54.63
   2   0  -2  626.15   59.56
   2   0  -2  481.55   55.76
   2   0  -2  212.98   46.72
   2   0  -2  568.69   58.11
   2   0  -2  317.25   50.69
   2   0  -2  431.01   54.31
   2   0  -2  508.37   56.50
   2   0  -2  481.26   55.76
   2   0  -2  441.68   54.63
   2   0  -2  649.72   60.14
   2   0  -2 1151.11   70.51
   2   0  -2  574.92   58.28
   2   0  -2  423.59   54.10
   2   0  -2  934.69   66.39
   2   0  -2  834.09   64.30
   2   0  -2  448.79   54.84
   2   0  -2  807.05   63.73
   2   0   2  205.98   46.43
   2   0   2  763.32   62.76
   2   0   2  759.71   62.68
   2   0   2  919.28   66.08
   2   0   2  797.18   63.52
   2   0   2  927.09   66.23
   2   0   2  648.05   60.09
   2   0   2  576.63   58.32
   2   0   2 1060.91   68.85
   2   0   2  697.29   61.26
   2   0   2   80.90   39.83
   2   0   2  750.84   62.49
   2   0   2   79.99   39.77
   2   0   2  364.67   52.26
   2   0   2  300.67   50.10
   2   0   2  331.85   51.19
   2   0   2  248.90   48.17
   2   0   2  168.24   44.72
   2   0   2  332.41   51.20
   2   0   2 1058.58   68.80
   2   0   2  283.66   49.49
   2   0   2  900.21   65.68
   2   0   2  339.01   51.42
   2   0   2  810.17   63.79
   2   0   2  443.45   54.67
   2   0   2  764.98   62.80
   2   0   2  418.85   53.95
   2   0   2 1727.04   79.90
   2   0   2  965.04   67.00
   2   0   2  739.39   62.23
   2   0   2  532.76   57.17
   2   0   2  556.41   57.79
   2   0   2  554.43   57.75
   2   0   2  258.17   48.54
   2   0   2  526.59   57.00
   2   0   2  927.23   66.24
   2   0   2 1215.90   71.68
   2   0   2  359.03   52.08
   2   0   2 1284.99   72.88
   2   0   2  397.50   53.29
   2   0   2 1133.53   70.20
   2   0   2  867.44   65.02
   2   0   2  254.70   48.40
   2   0   2  739.34   62.23
   2   0   2  227.90   47.34
   2   0   2 1820.70   81.28
   2   0   2  415.60   53.85
   2   0   2  639.98   59.90
   2   0   2 1181.02   71.06
   2   0   2  490.41   56.02
   2   0   2  993.70   67.56
   2   0   2  986.02   67.41
   2   0   2  363.44   52.22
   2   0   2  712.66   61.62
   2   0   2 1636.15   78.54
   2   0   2  267.56   48.89
   2   0   2  822.02   64.05
   2   0   2  813.99   63.88
   2   0   2  696.35   61.24
  -2   0  -4  216.87   33.77
  -2   0  -4  454.37   41.89
  -2   0  -4  222.82   34.03
  -2   0  -4  795.80   50.37
  -2   0  -4  483.08   42.71
  -2   0  -4  709.19   48.43
  -2   0  -4  407.62   40.50
  -2   0  -4 1009.07   54.75
  -2   0  -4  487.49   42.83
  -2   0  -4 1669.69   65.94
  -2   0  -4  493.82   43.00
  -2   0  -4 1351.78   60.90
  -2   0  -4 1429.65   62.18
  -2   0  -4  802.44   50.51
  -2   0  -4  417.70   40.80
  -2   0  -4 1177.82   57.88
  -2   0  -4  192.62   32.73
  -2   0  -4  258.90   35.45
  -2   0  -4  124.72   29.40
  -2   0  -4  142.87   30.36
  -2   0  -4  483.02   42.71
  -2   0  -4  370.62   39.35
  -2   0  -4  461.76   42.10
  -2   0  -4 1183.59   57.99
  -2   0  -4 1056.17   55.64
  -2   0  -4 1100.66   56.47
  -2   0  -4 1297.78   59.99
  -2   0  -4  613.17   46.13
  -2   0  -4 1573.51   64.47
  -2   0  -4 1145.26   57.31
  -2   0  -4  437.48   41.39
  -2   0  -4  376.39   39.53
  -2   0  -4 1149.23   57.37
  -2   0  -4 1013.13   54.82
  -2   0  -4  219.01   33.86
  -2   0  -4  605.03   45.92
  -2   0  -4  894.73   52.46
  -2   0  -4  288.07   36.54
  -2   0  -4  150.69   30.76
  -2   0  -4  630.50   46.55
  -2   0  -4  376.02   39.51
  -2   0  -4  262.65   35.60
  -2   0  -4  452.55   41.83
  -2   0  -4  353.52   38.79
  -2   0  -4  520.19   43.72
  -2   0  -4  527.89   43.93
  -2   0  -4  459.26   42.03
  -2   0  -4  591.79   45.59
  -2   0  -4 1509.67   63.47
  -2   0  -4 1684.06   66.15
  -2   0  -4 1677.14   66.05
  -2   0  -4 1514.11   63.55
  -2   0  -4 1071.40   55.93
  -2   0  -4 1020.75   54.97
  -2   0  -4 1183.47   57.99
  -2   0  -4  839.95   51.33
  -2   0  -4 1175.63   57.85
  -2   0  -4 1589.38   64.71
  -2   0  -4 1722.61   66.73
  -2   0  -4  434.09   41.30
  -2   0  -4  892.82   52.43
  -2   0  -4 1211.69   58.49
  -2   0  -4 1088.82   56.26
  -2   0  -4 1092.35   56.32
  -2   0  -4  917.78   52.93
  -2   0  -4  874.92   52.05
  -2   0  -4  249.39   35.09
  -2   0  -4 1004.81   54.66
  -2   0  -4 1043.07   55.40
  -2   0  -4  532.01   44.04
  -2   0  -4 1370.80   61.21
  -2   0  -4  624.09   46.40
  -2   0  -4  536.16   44.15
  -2   0  -4  795.38   50.36
  -2   0  -4  670.28   47.51
  -2   0  -4 1732.19   66.88
  -2   0  -4  684.63   47.86
  -2   0  -4  299.76   36.95
  -2   0  -4  330.42   38.03
  -2   0  -4  331.82   38.07
  -2   0  -4  271.62   35.94
  -2   0  -4  155.29   30.99
  -2   0  -4  210.31   33.50
  -2   0  -4  353.35   38.79
  -2   0  -4 1317.26   60.32
  -2   0  -4  406.03   40.45
  -2   0  -4  136.82   30.05
  -2   0  -4 1110.67   56.67
  -2   0  -4  666.60   47.43
  -2   0  -4  401.69   40.31
  -2   0  -4  413.98   40.69
  -2   0  -4 1372.07   61.24
  -2   0  -4  110.57   28.59
  -2   0  -4  517.90   43.66
  -2   0  -4  546.39   44.42
  -2   0  -4  776.04   49.93
  -2   0  -4  602.65   45.86
  -2   0  -4  761.48   49.61
  -2   0  -4 1144.02   57.28
  -2   0  -4  262.11   35.57
  -2   0  -4  257.31   35.39
  -2   0  -4  199.33   33.03
  -2   0  -4  185.87   32.42
  -2   0  -4  142.45   30.33
  -2   0  -4  148.60   30.65
  -2   0  -4  188.79   32.56
  -2   0  -4  321.72   37.73
  -2   0  -4 1152.67   57.43
  -2   0  -4  155.08   30.99
  -2   0  -4  501.45   43.21
  -2   0  -4  485.40   42.77
  -2   0  -4  353.81   38.80
  -2   0  -4  426.40   41.07
  -2   0  -4  329.24   37.98
  -2   0  -4  460.50   42.06
  -2   0  -4  401.73   40.31
  -2   0  -4  696.56   48.13
  -2   0  -4  492.08   42.95
  -2   0  -4  152.07   30.83
  -2   0  -4  604.16   45.90
  -2   0   4  712.20   48.49
  -2   0   4  272.22   35.95
  -2   0   4  233.14   34.44
  -2   0   4  558.47   44.74
  -2   0   4  874.93   52.05
  -2   0   4  453.13   41.84
  -2   0   4  535.16   44.12
  -2   0   4  346.25   38.56
  -2   0   4   81.08   26.73
  -2   0   4  200.36   33.08
  -2   0   4   78.34   26.55
  -2   0   4  177.34   32.05
  -2   0   4  842.57   51.37
  -2   0   4  270.54   35.89
  -2   0   4  686.19   47.89
  -2   0   4  358.44   38.95
  -2   0   4  116.51   28.94
  -2   0   4  250.73   35.14
  -2   0   4  177.45   32.05
  -2   0   4  463.39   42.15
  -2   0   4  308.30   37.26
  -2   0   4 1040.86   55.35
  -2   0   4  207.33   33.38
  -2   0   4  508.31   43.40
  -2   0   4  154.01   30.93
   0  -2  -4  515.57   43.60
   0  -2  -4  335.59   38.19
   0  -2  -4 1099.13   56.46
   0  -2  -4  111.75   28.67
   0  -2  -4  655.34   47.16
   0  -2  -4 1032.50   55.20
   0  -2  -4 1722.62   66.73
   0  -2  -4  987.71   54.32
   0  -2  -4  744.78   49.24
   0  -2  -4  963.38   53.85
   0  -2  -4  848.64   51.51
   0  -2  -4  638.16   46.74
   0  -2  -4 1533.56   63.85
   0  -2  -4  757.71   49.52
   0  -2  -4  949.26   53.57
   0  -2  -4  913.58   52.85
   0  -2  -4  964.24   53.87
   0  -2  -4  499.68   43.16
   0  -2  -4 1696.57   66.35
   0  -2  -4 1257.80   59.31
   0  -2  -4  577.54   45.22
   0  -2  -4 1309.96   60.20
   0  -2  -4  931.62   53.22
   0  -2  -4  909.55   52.76
   0  -2  -4 1053.90   55.61
   0  -2  -4  971.25   54.01
   0  -2  -4  936.01   53.31
   0  -2  -4  902.39   52.63
   0  -2  -4 1317.78   60.32
   0  -2  -4  512.51   43.51
   0  -2  -4  636.63   46.71
   0  -2  -4  461.26   42.09
   0  -2  -4  638.86   46.75
   0  -2  -4  515.40   43.59
   0  -2  -4  547.30   44.45
   0  -2  -4  649.73   47.02
   0  -2  -4 1287.93   59.82
   0  -2  -4  727.95   48.86
   0  -2  -4  772.68   49.86
   0  -2  -4 1068.48   55.88
   0  -2  -4 1263.97   59.41
   0  -2  -4 1036.50   55.28
   0  -2  -4  925.77   53.10
   0  -2  -4 1189.59   58.09
   0  -2  -4 1385.97   61.47
   0  -2  -4  431.14   41.21
   0  -2  -4 1292.39   59.90
   0  -2  -4  851.58   51.57
   0  -2  -4 1215.31   58.55
   0  -2  -4  682.32   47.80
   0  -2  -4  789.31   50.23
   0  -2  -4 1023.38   55.02
   0  -2  -4  731.98   48.95
   0  -2  -4 1584.02   64.64
   0  -2  -4 1161.77   57.59
   0  -2  -4  502.19   43.24
   0  -2  -4 1443.60   62.41
   0  -2  -4 1177.79   57.88
   0  -2  -4 1583.78   64.62
   0  -2  -4  318.88   37.63
   0  -2  -4  299.92   36.97
   0  -2  -4  152.37   30.85
   0  -2  -4  620.64   46.31
   0  -2  -4  235.94   34.56
   0  -2  -4  741.72   49.17
   0  -2  -4  371.72   39.38
   0  -2  -4  607.21   45.98
   0  -2  -4 1396.03   61.64
   0  -2  -4  420.32   40.89
   0  -2  -4 1476.11   62.94
   0  -2  -4  719.66   48.66
   0  -2  -4   40.71   23.50
   0  -2  -4  403.77   40.38
   0  -2  -4  597.44   45.74
   0  -2  -4  299.03   36.94
   0  -2  -4  283.66   36.38
   0  -2  -4  202.35   33.17
   0  -2  -4  916.78   52.92
   0  -2  -4  138.56   30.14
   0  -2  -4  796.27   50.39
   0  -2   4  117.46   28.99
   0  -2   4  220.08   33.91
   0  -2   4  552.31   44.57
   0  -2   4  353.02   38.77
   0  -2   4  996.94   54.51
   0  -2   4 1282.08   59.72
   0  -2   4  179.84   32.15
   0  -2   4  156.93   31.08
   0  -2   4  505.94   43.33
   0  -2   4  338.72   38.30
   0  -2   4  119.13   29.09
   0  -2   4  344.19   38.48
   0  -2   4  288.10   36.54
   0  -2   4   61.77   25.32
   0  -2   4  145.77   30.52
   0  -2   4   71.85   26.08
   0  -2   4  181.57   32.24
   0  -2   4  174.30   31.89
   0  -2   4  166.50   31.53
   0  -2   4  524.90   43.84
   0  -2   4  369.50   39.32
   0  -2   4  696.68   48.13
   0  -2   4  611.16   46.07
   0  -2   4 1150.23   57.40
   0  -2   4  383.85   39.77
   0  -2   4  485.63   42.77
   0  -2   4  695.56   48.11
   0  -2   4  419.99   40.88
   0  -2   4  630.98   46.57
   0  -2   4  488.59   42.86
   0  -2   4  192.40   32.73
   0  -2   4  867.53   51.90
   0  -2   4  335.45   38.19
   0  -2   4  253.60   35.26
   0  -2   4  700.86   48.24
   0  -2   4  744.13   49.22
   0  -2   4  150.90   30.77
   0  -2   4   86.05   27.06
   0  -2   4  266.64   35.74
   0  -2   4  195.71   32.86
   0  -2   4  798.85   50.43
   0  -2   4  866.29   51.87
   0  -2   4  657.17   47.21
   0  -2   4  435.44   41.33
   0  -2   4 1058.11   55.69
   0  -2   4  525.43   43.86
   0  -2   4  851.49   51.57
   0  -2   4  753.06   49.43
   0  -2   4  372.47   39.41
   0  -2   4 1158.21   57.53
   0  -2   4 1140.84   57.22
   0  -2   4 1500.00   63.32
   0  -2   4 1590.26   64.73
   0  -2   4  781.66   50.05
   0  -2   4  978.96   54.16
   0  -2   4 1575.98   64.50
   0  -2   4  976.36   54.11
   0  -2   4  581.93   45.34
   0  -2   4  137.97   30.11
   0  -2   4  837.30   51.26
   0  -2   4  759.80   49.57
   0  -2   4   74.84   26.31
   0  -2   4  543.34   44.34
   0  -2   4  621.59   46.34
   0  -2   4  855.00   51.64
   0  -2   4 1160.61   57.58
   0  -2   4 1264.12   59.41
   0  -2   4  918.46   52.95
   0  -2   4  908.15   52.73
   0  -2   4  142.06   30.32
   0  -2   4  539.56   44.24
   0  -2   4  727.46   48.84
   0  -2   4 1145.61   57.31
   0  -2   4 1201.93   58.32
   0  -2   4  873.71   52.04
   0  -2   4  245.45   34.94
   0  -2   4 1345.63   60.79
   0  -2   4  466.63   42.24
   0  -2   4  141.25   30.27
   0  -2   4  226.46   34.17
   0  -2   4  261.71   35.56
   0  -2   4  322.35   37.76
   0  -2   4 1194.18   58.19
   0  -2   4 1332.63   60.58
   0  -2   4  400.65   40.28
   0  -2   4  567.57   44.98
   0  -2   4  481.26   42.65
   0  -2   4  274.06   36.03
   0  -2   4  188.78   32.56
   0  -2   4  290.28   36.62
   0  -2   4  192.70   32.74
   0  -2   4  280.42   36.26
   0  -2   4  481.55   42.66
   0  -2   4  151.43   30.80
   0  -2   4  346.80   38.57
   0  -2   4  298.41   36.91
   0  -2   4  215.89   33.74
   0  -2   4  383.23   39.74
   0  -2   4  677.13   47.68
   0  -2   4  526.38   43.89
   0  -2   4  239.94   34.71
   0  -2   4  587.50   45.48
   0   2  -4   52.35   24.56
   0   2  -4  474.00   42.45
   0   2  -4  579.86   45.28
   0   2  -4  886.99   52.31
   0   2  -4 1132.56   57.06
   0   2  -4  214.01   33.65
   0   2  -4  435.23   41.33
   0   2  -4  230.55   34.33
   0   2  -4  246.80   34.98
   0   2  -4  230.74   34.35
   0   2  -4  212.48   33.59
   0   2  -4 1030.45   55.16
   0   2  -4 1001.51   54.60
   0   2  -4  536.27   44.15
   0   2  -4 1008.61   54.73
   0   2  -4  270.86   35.91
   0   2  -4  808.71   50.64
   0   2  -4  498.11   43.12
   0   2  -4  333.82   38.13
   0   2  -4  344.33   38.48
   0   2  -4  417.29   40.80
   0   2  -4  172.68   31.82
   0   2  -4  484.49   42.74
   0   2  -4  494.41   43.01
   0   2  -4 1386.65   61.49
   0   2  -4  313.33   37.44
   0   2  -4  639.81   46.78
   0   2  -4  322.88   37.77
   0   2  -4  267.51   35.79
   0   2  -4  202.70   33.18
   0   2  -4  101.29   28.03
   0   2  -4  910.11   52.78
   0   2  -4  691.44   48.01
   0   2  -4  327.58   37.92
   0   2  -4  772.56   49.86
   0   2  -4  185.75   32.42
   0   2  -4  193.34   32.76
   0   2  -4  391.32   40.00
   0   2   4  278.22   36.18
   0   2   4  316.11   37.53
   0   2   4   98.45   27.87
   0   2   4  163.62   31.39
   0   2   4  196.14   32.89
   0   2   4  844.84   51.43
   0   2   4  326.96   37.91
   0   2   4 1189.38   58.09
   0   2   4 1310.57   60.20
   0   2   4 1224.74   58.72
   0   2   4 1552.03   64.14
   0   2   4  830.01   51.11
   0   2   4  937.98   53.34
   0   2   4  947.49   53.54
   0   2   4 1593.86   64.79
   0   2   4 1416.46   61.97
   0   2   4 1385.55   61.46
   0   2   4  300.74   37.00
   0   2   4  198.42   32.98
   0   2   4  360.49   39.01
   0   2   4 1300.95   60.05
   0   2   4  883.14   52.22
   0   2   4 1211.95   58.49
   0   2   4  216.49   33.76
   0   2   4  495.89   43.06
   0   2   4  943.10   53.45
   0   2   4  814.38   50.78
   0   2   4  990.88   54.40
   0   2   4  732.07   48.95
   0   2   4  975.10   54.08
   0   2   4  552.52   44.59
   0   2   4  721.22   48.70
   0   2   4  661.03   47.30
   0   2   4  818.64   50.87
   0   2   4 1150.08   57.38
   0   2   4  393.79   40.07
   0   2   4  226.05   34.15
   0   2   4  561.64   44.81
   0   2   4  486.31   42.80
   0   2   4  716.51   48.60
   0   2   4   97.99   27.84
   0   2   4 1415.72   61.96
   0   2   4  681.88   47.80
   0   2   4  180.10   32.17
   0   2   4  409.27   40.56
   0   2   4  134.15   29.91
   0   2   4   55.34   24.81
   0   2   4  373.37   39.44
   0   2   4   87.64   27.17
   0   2   4  448.13   41.71
   0   2   4  776.52   49.95
   0   2   4  184.67   32.38
   0   2   4  892.79   52.43
   0   2   4  227.27   34.21
   0   2   4  242.33   34.82
   0   2   4   87.10   27.14
   0   2   4 1100.07   56.47
   0   2   4  356.72   38.89
   0   2   4  323.97   37.80
   0   2   4  347.70   38.60
   0   2   4  556.58   44.69
   0   2   4  708.13   48.40
   0   2   4  808.15   50.64
   0   2   4  306.10   37.18
   0   2   4  948.41   53.55
   0   2   4  432.04   41.24
   0   2   4  149.64   30.71
   0   2   4  288.93   36.57
   0   2   4  266.39   35.74
   0   2   4 1437.77   62.32
   0   2   4  551.82   44.56
   0   2   4  431.73   41.22
   0   2   4  133.91   29.90
   0   2   4  977.04   54.13
   0   2   4  186.13   32.44
   0   2   4  124.38   29.38
   0   2   4  174.87   31.92
   0   2   4  167.51   31.58
   0   2   4  649.01   47.01
   0   2   4  378.74   39.60
   0   2   4 1103.95   56.55
   0   2   4  292.91   36.71
   0   2   4  322.22   37.74
   0   2   4  347.33   38.59
   0   2   4  595.52   45.69
   0   2   4  344.19   38.48
   0   2   4  187.37   32.50
   2   0  -4  251.34   35.17
   2   0  -4  318.34   37.60
   2   0  -4  128.56   29.61
   2   0  -4 1450.12   62.52
   2   0  -4  483.49   42.71
   2   0  -4  189.34   32.59
   2   0  -4  422.99   40.97
   2   0  -4   54.26   24.72
   2   0  -4  137.39   30.08
   2   0  -4  165.76   31.50
   2   0  -4  836.57   51.25
   2   0  -4  379.74   39.63
   2   0  -4 1055.11   55.63
   2   0  -4  999.19   54.55
   2   0  -4  809.16   50.66
   2   0  -4 1089.96   56.28
   2   0  -4  794.52   50.34
   2   0  -4  518.07   43.66
   2   0  -4 1356.08   60.97
   2   0  -4  144.51   30.44
   2   0  -4  322.67   37.76
   2   0  -4  590.91   45.57
   2   0  -4  197.83   32.97
   2   0  -4  239.45   34.70
   2   0  -4  280.28   36.26
   2   0  -4  963.32   53.85
   2   0  -4  283.81   36.39
   2   0  -4 1104.57   56.55
   2   0  -4  238.94   34.68
   2   0  -4  195.11   32.85
   2   0  -4  147.90   30.62
   2   0  -4  542.75   44.33
   2   0  -4  313.25   37.44
   2   0  -4  344.10   38.48
   2   0  -4  222.61   34.01
   2   0  -4  294.55   36.77
   2   0  -4  174.65   31.91
   2   0  -4 1027.36   55.10
   2   0  -4  576.10   45.19
   2   0  -4  699.29   48.19
   2   0  -4  184.57   32.38
   2   0  -4  125.79   29.46
   2   0  -4  633.41   46.63
   2   0  -4  229.93   34.32
   2   0  -4  184.13   32.35
   2   0  -4  484.26   42.74
   2   0  -4  756.97   49.51
   2   0  -4  246.36   34.97
   2   0  -4  336.41   38.22
   2   0  -4 1013.20   54.82
   2   0  -4  599.92   45.80
   2   0  -4  371.71   39.38
   2   0   4  397.12   40.18
   2   0   4  341.42   38.39
   2   0   4  908.19   52.73
   2   0   4  102.65   28.12
   2   0   4  454.99   41.91
   2   0   4  177.98   32.08
   2   0   4  218.76   33.85
   2   0   4  186.98   32.49
   2   0   4  109.09   28.50
   2   0   4  858.43   51.70
   2   0   4  120.02   29.14
   2   0   4  364.15   39.13
   2   0   4 1202.25   58.32
   2   0   4 1371.66   61.23
   2   0   4  405.21   40.42
   2   0   4  437.32   41.39
   2   0   4  147.69   30.61
   2   0   4  228.76   34.27
   2   0   4  383.43   39.75
   2   0   4  573.09   45.12
   2   0   4  438.07   41.41
   2   0   4  243.25   34.85
   2   0   4  373.30   39.44
   2   0   4  914.46   52.87
   2   0   4 1133.53   57.08
   2   0   4  353.60   38.80
   2   0   4  776.33   49.95
   2   0   4  859.11   51.72
   2   0   4  843.34   51.39
   2   0   4  931.50   53.22
   2   0   4  178.31   32.09
   2   0   4  998.16   54.54
   2   0   4  970.72   53.99
   2   0   4  275.86   36.09
   2   0   4  602.74   45.87
   2   0   4  261.87   35.57
   2   0   4  571.74   45.09
   2   0   4  386.17   39.83
   2   0   4 1219.65   58.62
   2   0   4  698.36   48.17
   2   0   4  230.58   34.35
   2   0   4  256.88   35.38
   2   0   4  181.70   32.24
   2   0   4  174.80   31.92
   2   0   4  342.53   38.44
   2   0   4  277.81   36.17
   2   0   4  528.35   43.93
   2   0   4  305.51   37.16
   2   0   4  496.92   43.09
   2   0   4  570.09   45.04
   2   0   4  403.01   40.36
   2   0   4  269.92   35.88
   2   0   4  190.75   32.65
   2   0   4  676.46   47.66
   2   0   4  611.17   46.08
   2   0   4  216.55   33.76
   2   0   4  373.22   39.42
   2   0   4  401.51   40.31
   2   0   4  164.62   31.44
   2   0   4 1054.14   55.61
   2   0   4  321.11   37.71
   2   0   4  346.90   38.57
   2   0   4  480.83   42.63
   2   0   4  744.07   49.22
   2   0   4  846.26   51.45
   2   0   4  713.81   48.54
   2   0   4  403.44   40.38
   2   0   4  667.92   47.46
   2   0   4  231.33   34.38
   2   0   4 1715.09   66.62
   2   0   4  969.72   53.98
   2   0   4  882.46   52.22
   2   0   4 1235.22   58.91
   2   0   4  197.58   32.95
   2   0   4  637.19   46.72
   2   0   4  321.79   37.73
   2   0   4  535.95   44.15
   2   0   4  228.52   34.26
   2   0   4 1164.74   57.66
   2   0   4 1462.38   62.71
   2   0   4 1190.97   58.12
   2   0   4 1483.47   63.05
   2   0   4  960.67   53.79
   2   0   4  928.68   53.16
   2   0   4  519.79   43.71
   2   0   4  944.84   53.48
   2   0   4  474.40   42.45
   2   0   4  489.96   42.89
   2   0   4  531.38   44.03
   2   0   4  750.37   49.37
   2   0   4  706.48   48.36
   2   0   4  219.01   33.86
   2   0   4  264.38   35.67
   2   0   4  249.48   35.09
   2   0   4  238.89   34.68
   2   0   4 1590.09   64.73
   2   0   4  304.06   37.12
   2   0   4 1103.87   56.53
   2   0   4  415.70   40.74
   2   0   4  609.45   46.04
   2   0   4  625.24   46.42
   2   0   4  481.72   42.66
   2   0   4  148.45   30.65
   2   0   4   96.26   27.73
   2   0   4  393.44   40.06
   2   0   4 1500.59   63.32
   2   0   4   85.11   27.00
   2   0   4  173.63   31.86
   2   0   4  108.68   28.49
   2   0   4  897.62   52.52
   2   0   4 1121.64   56.87
   2   0   4  793.91   50.33
   2   0   4  536.98   44.18
   2   0   4  558.65   44.74
   2   0   4  441.83   41.53
   2   0   4 1033.15   55.22
   2   0   4  117.66   29.00
   2   0   4  322.69   37.76
   2   0   4  293.47   36.74
   2   0   4 1034.45   55.23
   2   0   4  512.02   43.50
   2   0   4  227.61   34.23
   2   0   4  502.15   43.24
   2   0   4  208.89   33.44
   2   0   4  647.98   46.98
   2   0   4  448.87   41.72
   2   0   4  113.80   28.77
   2   0   4  413.98   40.69
   2   0   4  506.21   43.34
   2   0   4  908.54   52.75
   2   0   4  578.87   45.27
   2   0   4  285.37   36.44
   2   0   4  155.10   30.99
   2   0   4  454.41   41.89
   2   0   4  722.64   48.74
   2   0   4  273.65   36.01
   2   0   4  103.23   28.15
   2   0   4 1008.69   54.73
   2   0   4  137.29   30.08
   2   0   4  591.00   45.57
   2   0   4  270.88   35.91
   2   0   4  199.67   33.05
   2   0   4  334.77   38.16
   2   0   4  406.31   40.47
   2   0   4  313.64   37.45
   2   0   4  208.66   33.42
   2   0   4  362.91   39.10
   2   0   4 1018.02   54.91
   2   0   4  534.24   44.10
   2   0   4  509.80   43.43
   2   0   4  794.92   50.36
   2   0   4  802.68   50.52
  -2   0  -6 3195.33  114.02
  -2   0  -6 3291.92  115.07
  -2   0  -6 2147.21  101.48
  -2   0  -6 3652.27  118.82
  -2   0  -6 4556.45  127.53
  -2   0  -6 3217.74  114.27
  -2   0  -6 3540.59  117.69
  -2   0  -6 3119.03  113.19
  -2   0  -6 4251.54  124.70
  -2   0  -6 2966.82  111.48
  -2   0  -6 3118.92  113.19
  -2   0  -6 3806.53  120.38
  -2   0  -6 3752.06  119.84
  -2   0  -6 3005.53  111.92
  -2   0  -6 4228.91  124.49
  -2   0  -6 5653.70  136.98
  -2   0  -6 3060.69  112.54
  -2   0  -6 2997.39  111.83
  -2   0  -6 3027.02  112.16
  -2   0  -6 2635.45  107.63
  -2   0  -6 3164.45  113.69
  -2   0  -6 3725.39  119.57
  -2   0  -6 4423.87  126.31
  -2   0  -6 3491.66  117.17
  -2   0  -6  474.66   71.27
  -2   0  -6 3379.74  115.99
  -2   0  -6 3603.34  118.32
  -2   0  -6 4442.32  126.47
  -2   0  -6 3310.38  115.27
  -2   0  -6 2410.64  104.88
  -2   0  -6 2426.86  105.09
  -2   0  -6 3170.03  113.75
  -2   0  -6 3225.07  114.34
  -2   0  -6 4646.89  128.35
  -2   0  -6 2887.47  110.59
  -2   0  -6 2470.16  105.62
  -2   0  -6 1033.32   84.02
  -2   0  -6 3496.07  117.22
  -2   0  -6  722.15   77.53
  -2   0  -6  400.33   69.07
  -2   0  -6  827.27   79.86
  -2   0  -6 1521.08   92.46
  -2   0  -6  896.62   81.31
  -2   0  -6 1981.09   99.23
  -2   0  -6 1491.39   91.99
  -2   0  -6  222.85   62.82
  -2   0  -6  248.55   63.86
  -2   0  -6  872.15   80.80
  -2   0  -6  372.16   68.20
  -2   0  -6  419.88   69.68
  -2   0  -6 3041.73  112.33
  -2   0  -6 2427.42  105.09
  -2   0  -6 3077.36  112.72
  -2   0  -6 2105.69  100.92
  -2   0  -6 3179.26  113.84
  -2   0  -6 2931.96  111.09
  -2   0  -6 4746.27  129.24
  -2   0  -6 4679.59  128.64
  -2   0  -6 2916.71  110.92
  -2   0  -6 2906.12  110.80
  -2   0  -6 3672.59  119.04
  -2   0  -6 3216.19  114.25
  -2   0  -6 4015.34  122.44
  -2   0  -6 3668.23  118.99
  -2   0  -6 4748.96  129.26
  -2   0  -6 3293.22  115.08
  -2   0  -6 3156.34  113.60
  -2   0  -6 2777.14  109.31
  -2   0  -6 3069.10  112.63
  -2   0  -6 3363.01  115.83
  -2   0  -6 3252.62  114.64
  -2   0  -6 2822.69  109.84
  -2   0  -6 2582.94  107.00
  -2   0  -6 2788.98  109.45
  -2   0   6 3910.17  121.41
  -2   0   6 3645.57  118.76
  -2   0   6 3974.88  122.05
  -2   0   6 3494.87  117.20
  -2   0   6 4729.49  129.09
  -2   0   6 1390.62   90.35
  -2   0   6 3749.97  119.81
  -2   0   6 3266.49  114.80
  -2   0   6 1982.08   99.24
  -2   0   6 3419.78  116.42
  -2   0   6 3652.03  118.82
  -2   0   6 3126.37  113.27
  -2   0   6 3725.60  119.57
  -2   0   6 3212.86  114.21
  -2   0   6 4740.53  129.18
  -2   0   6  634.83   75.47
  -2   0   6 2969.10  111.51
  -2   0   6 3188.81  113.95
  -2   0   6 2337.08  103.95
  -2   0   6 3407.06  116.30
  -2   0   6 3246.27  114.57
  -2   0   6 2754.56  109.04
  -2   0   6 2942.38  111.21
  -2   0   6 2593.40  107.13
  -2   0   6 3009.82  111.96
  -2   0   6 3457.60  116.83
  -2   0   6 5335.63  134.35
  -2   0   6 3712.21  119.43
  -2   0   6 3141.14  113.43
  -2   0   6 2899.61  110.72
  -2   0   6 6236.63  141.65
  -2   0   6 2999.17  111.86
  -2   0   6 3687.21  119.19
  -2   0   6 3643.39  118.73
  -2   0   6 3129.43  113.30
  -2   0   6 3194.54  114.01
  -2   0   6 3130.11  113.31
  -2   0   6 3368.91  115.89
  -2   0   6 2462.52  105.53
  -2   0   6  921.37   81.81
  -2   0   6 2943.47  111.22
  -2   0   6  948.08   82.34
  -2   0   6  425.28   69.83
  -2   0   6 1723.33   95.55
  -2   0   6 3094.92  112.92
  -2   0   6 2741.79  108.89
  -2   0   6 2097.65  100.82
  -2   0   6 3607.30  118.37
  -2   0   6 3810.73  120.43
  -2   0   6 3214.53  114.24
  -2   0   6 3618.36  118.48
  -2   0   6 4031.97  122.60
  -2   0   6 1145.23   86.10
  -2   0   6  687.28   76.72
  -2   0   6 1979.53   99.21
  -2   0   6 4245.85  124.64
  -2   0   6 1769.69   96.23
  -2   0   6  376.54   68.33
  -2   0   6 3201.81  114.08
  -2   0   6 4830.21  129.99
  -2   0   6 5101.64  132.35
  -2   0   6 4628.38  128.18
  -2   0   6 3261.81  114.74
  -2   0   6 3916.44  121.47
  -2   0   6 3114.97  113.15
   0  -2  -6 3324.87  115.42
   0  -2  -6 5066.20  132.05
   0  -2  -6 2570.72  106.85
   0  -2  -6 2028.19   99.88
   0  -2  -6 3545.11  117.73
   0  -2  -6 3330.72  115.48
   0  -2  -6 1689.35   95.03
   0  -2  -6 4463.99  126.68
   0  -2  -6 3025.81  112.15
   0  -2  -6 3281.38  114.95
   0  -2  -6 3395.79  116.17
   0  -2  -6 3095.64  112.93
   0  -2  -6 3376.36  115.96
   0  -2  -6 5191.56  133.12
   0  -2  -6 2671.29  108.06
   0  -2  -6 3082.65  112.78
   0  -2  -6 3651.47  118.82
   0  -2  -6 3334.40  115.52
   0  -2  -6 3590.57  118.20
   0  -2  -6 2956.53  111.37
   0  -2  -6 4163.43  123.87
   0  -2  -6 3077.05  112.72
   0  -2  -6 3773.06  120.05
   0  -2  -6 3407.17  116.30
   0  -2  -6 3277.59  114.92
   0  -2  -6 4263.55  124.81
   0  -2  -6 2978.32  111.62
   0  -2  -6 4256.07  124.75
   0  -2  -6 4572.94  127.67
   0  -2  -6 4339.98  125.53
   0  -2  -6 2559.31  106.71
   0  -2  -6 3643.83  118.75
   0  -2  -6 5421.79  135.07
   0  -2  -6 3661.23  118.92
   0  -2  -6 3569.65  117.98
   0  -2  -6 3467.23  116.92
   0  -2  -6 3473.67  116.99
   0  -2  -6 3102.20  112.99
   0  -2  -6 2967.75  111.49
   0  -2  -6 3122.36  113.22
   0  -2  -6 3150.97  113.54
   0  -2  -6 2485.18  105.80
   0  -2  -6 2699.63  108.39
   0  -2  -6 3146.62  113.49
   0  -2  -6 3316.36  115.33
   0  -2  -6 3456.66  116.81
   0  -2  -6 2567.17  106.81
   0  -2  -6 2827.10  109.89
   0  -2  -6 3217.32  114.27
   0  -2  -6 4234.33  124.53
   0  -2  -6 2748.62  108.98
   0  -2  -6 3360.70  115.80
   0  -2  -6 3504.52  117.31
   0  -2  -6 1126.55   85.76
   0  -2  -6 3186.31  113.92
   0  -2  -6 3278.24  114.92
   0  -2  -6 1721.52   95.52
   0  -2  -6 1015.72   83.67
   0  -2  -6 3471.70  116.96
   0  -2  -6 1429.48   90.99
   0  -2  -6 3209.33  114.18
   0  -2  -6 3324.48  115.42
   0  -2  -6 4111.09  123.37
   0  -2  -6 2605.47  107.27
   0  -2  -6 3980.24  122.10
   0  -2  -6 3498.67  117.25
   0  -2  -6 3268.32  114.81
   0  -2   6 3489.34  117.14
   0  -2   6 3350.68  115.69
   0  -2   6 4117.30  123.43
   0  -2   6 3684.16  119.16
   0  -2   6  285.40   65.24
   0  -2   6 2746.59  108.95
   0  -2   6 2351.05  104.12
   0  -2   6 5849.88  138.57
   0  -2   6 2810.77  109.71
   0  -2   6 2738.26  108.86
   0  -2   6 3232.45  114.42
   0  -2   6 2581.61  106.98
   0  -2   6 4848.16  130.14
   0  -2   6 4445.45  126.50
   0  -2   6 1981.35   99.23
   0  -2   6 2603.70  107.25
   0  -2   6 4611.71  128.03
   0  -2   6 4406.71  126.15
   0  -2   6 3402.20  116.23
   0  -2   6 3186.38  113.92
   0  -2   6 4088.27  123.14
   0  -2   6 2696.27  108.36
   0  -2   6 4592.41  127.85
   0  -2   6 5500.80  135.73
   0  -2   6 3972.29  122.02
   0  -2   6 2658.22  107.91
   0  -2   6 3914.28  121.44
   0  -2   6 2050.18  100.18
   0  -2   6 3357.90  115.77
   0  -2   6 1970.58   99.09
   0  -2   6 3909.98  121.41
   0  -2   6 4548.75  127.46
   0  -2   6 5310.46  134.14
   0  -2   6 3093.89  112.90
   0  -2   6 3650.19  118.81
   0  -2   6 4600.24  127.93
   0  -2   6 2594.65  107.15
   0  -2   6 1734.63   95.71
   0  -2   6 2209.23  102.30
   0  -2   6 3550.94  117.79
   0  -2   6 3158.95  113.63
   0  -2   6 2834.07  109.96
   0  -2   6 1048.67   84.31
   0  -2   6 3143.91  113.46
   0  -2   6 3083.03  112.78
   0  -2   6 3126.40  113.27
   0  -2   6 3372.11  115.92
   0  -2   6  174.59   60.71
   0  -2   6  120.10   57.94
   0  -2   6 2558.48  106.71
   0  -2   6 5545.67  136.10
   0  -2   6 3135.61  113.37
   0  -2   6 6254.20  141.78
   0  -2   6 5721.85  137.54
   0  -2   6 5165.85  132.91
   0  -2   6 2114.26  101.04
   0  -2   6 2999.93  111.86
   0  -2   6 3666.63  118.98
   0  -2   6 3372.41  115.92
   0  -2   6 3326.51  115.43
   0  -2   6 3262.79  114.75
   0  -2   6 3499.91  117.26
   0  -2   6 3567.31  117.96
   0  -2   6 4755.11  129.32
   0  -2   6 2823.48  109.84
   0   2  -6 3069.66  112.65
   0   2  -6 4273.30  124.90
   0   2  -6 2433.75  105.16
   0   2  -6 3296.20  115.11
   0   2  -6 3305.52  115.20
   0   2  -6 3857.93  120.90
   0   2  -6 2912.65  110.87
   0   2  -6 3089.56  112.86
   0   2  -6 2496.92  105.95
   0   2  -6 3706.24  119.37
   0   2  -6 4460.34  126.64
   0   2  -6 4308.65  125.23
   0   2  -6 3015.65  112.04
   0   2  -6 3119.03  113.19
   0   2  -6 3758.78  119.90
   0   2  -6 3335.58  115.54
   0   2  -6 2837.53  110.01
   0   2  -6 3928.85  121.60
   0   2  -6 3989.60  122.19
   0   2  -6 3214.30  114.22
   0   2  -6 4168.35  123.91
   0   2  -6 3017.45  112.05
   0   2  -6 3820.39  120.52
   0   2  -6 3549.51  117.78
   0   2  -6 3047.80  112.40
   0   2  -6 3039.88  112.31
   0   2  -6 3240.32  114.51
   0   2  -6 2875.93  110.45
   0   2  -6 2998.84  111.84
   0   2  -6 3319.41  115.36
   0   2  -6 3868.76  121.01
   0   2  -6 3198.75  114.05
   0   2  -6 4045.32  122.73
   0   2  -6 4771.53  129.47
   0   2  -6 2865.05  110.33
   0   2  -6 4212.91  124.34
   0   2  -6 4553.08  127.50
   0   2  -6 4330.26  125.44
   0   2  -6 3164.16  113.68
   0   2   6 5092.40  132.27
   0   2   6 4041.54  122.69
   0   2   6 3623.24  118.54
   0   2   6 2026.04   99.85
   0   2   6 2895.99  110.68
   0   2   6 3883.25  121.14
   0   2   6 4932.32  130.88
   0   2   6 3178.71  113.84
   0   2   6 1220.17   87.44
   0   2   6 2917.82  110.93
   0   2   6  894.09   81.25
   0   2   6 3421.86  116.45
   0   2   6 3140.70  113.42
   0   2   6 3247.53  114.58
   0   2   6 3057.96  112.51
   0   2   6 3151.30  113.54
   0   2   6 3243.65  114.54
   0   2   6 3290.81  115.05
   0   2   6 2733.14  108.80
   0   2   6 3047.70  112.39
   0   2   6 2481.02  105.75
   0   2   6 1953.62   98.85
   0   2   6 1877.81   97.79
   0   2   6 2970.13  111.52
   0   2   6 1765.16   96.15
   0   2   6 1859.27   97.52
   0   2   6 3335.67  115.54
   0   2   6 2216.56  102.39
   0   2   6 3614.42  118.45
   0   2   6 3030.87  112.21
   0   2   6 3462.72  116.87
   0   2   6 3624.87  118.55
   0   2   6 3143.82  113.46
   0   2   6 3252.69  114.64
   0   2   6 2879.05  110.49
   0   2   6 3618.01  118.48
   0   2   6 3686.87  119.17
   0   2   6 2320.12  103.73
   0   2   6 2630.16  107.57
   0   2   6 2846.50  110.12
   0   2   6 3170.03  113.75
   0   2   6 3790.57  120.22
   0   2   6 2760.19  109.12
   0   2   6 2437.28  105.21
   0   2   6 4031.16  122.60
   0   2   6 4141.74  123.66
   0   2   6 3936.11  121.66
   0   2   6 3861.81  120.93
   0   2   6 4574.38  127.68
   0   2   6 3290.19  115.04
   0   2   6 2026.97   99.86
   0   2   6 2388.54  104.60
   0   2   6 3529.40  117.57
   0   2   6 3253.81  114.66
   0   2   6 6025.73  139.98
   0   2   6 4721.73  129.02
   0   2   6 2737.46  108.84
   0   2   6 3488.10  117.14
   0   2   6 3484.41  117.10
   0   2   6 3050.60  112.43
   0   2   6 3150.85  113.54
   0   2   6 4071.21  122.97
   0   2   6 2808.22  109.68
   0   2   6 2178.02  101.89
   0   2   6  318.10   66.41
   0   2   6  615.19   74.98
   0   2   6 1025.33   83.86
   0   2   6  549.60   73.30
   0   2   6 3274.27  114.87
   0   2   6 1778.76   96.36
   0   2   6 1921.24   98.39
   0   2   6 3187.09  113.93
   0   2   6 2478.17  105.72
   0   2   6 2247.14  102.79
   0   2   6  864.29   80.63
   0   2   6 2048.67  100.15
   0   2   6 3059.96  112.52
   0   2   6 3140.56  113.42
   0   2   6 4569.08  127.64
   0   2   6 4179.42  124.02
   0   2   6 4587.39  127.81
   0   2   6 2933.16  111.10
   0   2   6 3742.67  119.75
   0   2   6 2992.31  111.77
   0   2   6 2129.78  101.26
   0   2   6  843.54   80.19
   0   2   6 4258.22  124.76
   0   2   6 4869.29  130.33
   0   2   6 2307.63  103.57
   0   2   6 1578.49   93.35
   0   2   6 2727.66  108.72
   0   2   6 4119.98  123.44
   0   2   6 3382.60  116.02
   0   2   6 3116.91  113.16
   0   2   6 2000.36   99.50
   0   2   6 3241.71  114.52
   0   2   6 3336.17  115.54
   2   0  -6 3009.02  111.96
   2   0  -6 2487.65  105.83
   2   0  -6 3332.40  115.49
   2   0  -6 3911.89  121.43
   2   0  -6 2999.40  111.86
   2   0  -6 3265.29  114.78
   2   0  -6 4059.70  122.87
   2   0  -6  657.03   76.00
   2   0  -6 3512.21  117.39
   2   0  -6 3161.55  113.64
   2   0  -6 5035.88  131.79
   2   0  -6 3742.71  119.75
   2   0  -6 2747.62  108.97
   2   0  -6 4780.83  129.55
   2   0  -6 1703.78   95.26
   2   0  -6  596.14   74.50
   2   0  -6 4027.34  122.55
   2   0  -6 3198.02  114.05
   2   0  -6 2978.52  111.62
   2   0  -6 3427.52  116.51
   2   0  -6 2455.32  105.44
   2   0  -6 4885.17  130.47
   2   0  -6 3612.80  118.43
   2   0  -6 4836.38  130.05
   2   0  -6 3174.77  113.80
   2   0  -6 3064.37  112.58
   2   0  -6 2960.55  111.42
   2   0  -6 2206.75  102.27
   2   0  -6 2580.38  106.97
   2   0  -6 3825.42  120.57
   2   0  -6 2770.43  109.22
   2   0  -6 3428.72  116.52
   2   0  -6 4032.34  122.60
   2   0  -6 3028.27  112.18
   2   0  -6 2543.55  106.53
   2   0  -6 2617.91  107.42
   2   0  -6 1618.79   93.97
   2   0  -6 2940.22  111.19
   2   0  -6 2678.30  108.15
   2   0  -6 1784.27   96.44
   2   0  -6 3405.59  116.28
   2   0  -6 2109.79  100.98
   2   0  -6 2737.58  108.84
   2   0  -6 3164.85  113.69
   2   0  -6 3048.65  112.40
   2   0  -6 3738.26  119.70
   2   0  -6 3995.69  122.25
   2   0  -6 3124.96  113.25
   2   0  -6 3857.40  120.88
   2   0   6 4162.17  123.85
   2   0   6 4564.43  127.59
   2   0   6 4899.39  130.59
   2   0   6 1613.85   93.90
   2   0   6 3629.84  118.60
   2   0   6 3709.80  119.42
   2   0   6 5666.04  137.09
   2   0   6 3076.29  112.71
   2   0   6 2860.30  110.27
   2   0   6 4453.13  126.58
   2   0   6 3958.72  121.88
   2   0   6 5005.07  131.52
   2   0   6 3340.24  115.58
   2   0   6 3598.88  118.28
   2   0   6 3387.77  116.08
   2   0   6 3034.28  112.25
   2   0   6 3127.07  113.27
   2   0   6 4285.81  125.02
   2   0   6 3484.66  117.10
   2   0   6  908.30   81.54
   2   0   6 4743.68  129.21
   2   0   6 3155.16  113.58
   2   0   6 1929.04   98.50
   2   0   6 3021.36  112.10
   2   0   6 2956.09  111.36
   2   0   6 3205.70  114.13
   2   0   6 2415.18  104.94
   2   0   6 2659.63  107.92
   2   0   6 3347.38  115.66
   2   0   6 2944.15  111.24
   2   0   6 3099.11  112.96
   2   0   6 3153.89  113.57
   2   0   6 3369.46  115.89
   2   0   6 2099.48  100.85
   2   0   6 4392.05  126.02
   2   0   6 2939.56  111.18
   2   0   6 2537.48  106.45
   2   0   6 3312.00  115.28
   2   0   6 3482.36  117.08
   2   0   6 3359.28  115.78
   2   0   6 4526.40  127.24
   2   0   6 1628.74   94.12
   2   0   6 2697.86  108.37
   2   0   6 1691.35   95.06
   2   0   6 2731.72  108.78
   2   0   6 1851.88   97.41
   2   0   6 1708.64   95.32
   2   0   6 4380.03  125.90
   2   0   6 3606.50  118.35
   2   0   6 2326.33  103.82
   2   0   6 4051.52  122.79
   2   0   6 1690.44   95.05
   2   0   6 4644.69  128.32
   2   0   6 4398.29  126.08
   2   0   6 3283.94  114.98
   2   0   6 3206.28  114.14
   2   0   6 3902.24  121.34
   2   0   6 3236.94  114.48
   2   0   6 3432.43  116.55
   2   0   6 5229.53  133.45
   2   0   6 1628.09   94.11
   2   0   6 3056.00  112.49
   2   0   6 3464.02  116.89
   2   0   6 4187.54  124.09
   2   0   6 3500.73  117.26
   2   0   6 3972.58  122.02
   2   0   6 4177.13  123.99
   2   0   6 3553.15  117.81
   2   0   6 2932.69  111.10
   2   0   6 3214.01  114.22
   2   0   6 4144.89  123.69
   2   0   6 1866.98   97.64
   2   0   6 3434.82  116.58
   2   0   6 3216.82  114.25
   2   0   6 3453.57  116.78
   2   0   6 3092.65  112.89
   2   0   6 5085.98  132.23
   2   0   6 3351.16  115.69
   2   0   6 3964.81  121.94
   2   0   6 5110.48  132.42
   2   0   6 3509.97  117.37
   2   0   6 3930.52  121.61
   2   0   6  812.02   79.52
   2   0   6  602.00   74.65
   2   0   6 3106.26  113.04
   2   0   6  430.86   70.00
   2   0   6  332.65   66.91
   2   0   6  413.55   69.48
   2   0   6 2774.44  109.28
   2   0   6 2236.42  102.65
   2   0   6  754.25   78.25
   2   0   6 2902.52  110.75
   2   0   6 1409.98   90.67
   2   0   6 3096.34  112.93
   2   0   6 2795.89  109.53
   2   0   6 1283.31   88.54
   2   0   6 2721.41  108.65
   2   0   6 2849.59  110.15
   2   0   6 1010.52   83.58
   2   0   6 2336.92  103.95
   2   0   6  734.19   77.80
   2   0   6  908.98   81.55
   2   0   6  301.04   65.80
   2   0   6 2832.61  109.95
   2   0   6 2066.51  100.39
   2   0   6 2857.19  110.24
   2   0   6 1599.72   93.68
   2   0   6 1687.56   95.02
   2   0   6  676.57   76.47
   2   0   6 1933.28   98.56
   2   0   6 2595.13  107.15
   2   0   6 2805.66  109.65
   2   0   6 2684.48  108.22
   2   0   6 3540.24  117.67
   2   0   6 2482.56  105.77
   2   0   6 2781.95  109.36
   2   0   6 3628.92  118.60
   2   0   6 3016.80  112.05
   2   0   6 2310.26  103.60
   2   0   6 3189.92  113.96
   2   0   6 3853.63  120.85
   2   0   6 3834.79  120.66
   2   0   6 4380.25  125.90
   2   0   6 3410.41  116.33
   2   0   6 4398.02  126.06
   2   0   6 3147.39  113.49
   2   0   6 5387.19  134.79
   2   0   6 3809.70  120.41
   2   0   6 2425.27  105.06
   2   0   6 3867.53  120.99
   2   0   6 5393.40  134.83
   2   0   6 3657.37  118.88
   2   0   6 4688.87  128.73
   2   0   6 3469.64  116.95
   2   0   6 4097.43  123.23
   2   0   6 4175.60  123.97
   2   0   6 4130.47  123.55
   2   0   6 4777.34  129.52
   2   0   6 5843.49  138.53
   2   0   6 2828.54  109.90
   2   0   6 2548.20  106.57
   2   0   6 3943.10  121.73
   2   0   6 2964.42  111.46
   2   0   6 3912.85  121.43
   2   0   6 3503.09  117.29
   2   0   6 2863.28  110.31
   2   0   6 3142.08  113.43
   2   0   6 2618.95  107.44
   2   0   6 3303.34  115.19
   2   0   6 6129.42  140.80
   2   0   6 3984.92  122.14
   2   0   6 4664.74  128.50
   2   0   6 3289.84  115.04
   2   0   6 4068.64  122.96
   2   0   6 4912.51  130.71
   2   0   6 4929.65  130.86
   2   0   6 3248.85  114.60
   2   0   6 3231.70  114.42
   2   0   6 1059.09   84.51
   2   0   6 3267.97  114.81
  -2   0  -8  219.20   34.92
  -2   0  -8  174.68   32.97
  -2   0  -8  186.64   33.51
  -2   0  -8  219.75   34.95
  -2   0  -8  154.05   31.99
  -2   0  -8  483.88   43.78
  -2   0  -8  203.27   34.26
  -2   0  -8  111.30   29.70
  -2   0  -8  197.08   33.98
  -2   0  -8  578.19   46.30
  -2   0   8  164.99   32.52
  -2   0   8  313.08   38.48
  -2   0   8  129.99   30.74
  -2   0   8  171.75   32.83
  -2   0   8  557.76   45.77
  -2   0   8  608.19   47.05
   0  -2  -8  151.10   31.83
   0  -2  -8   78.24   27.59
   0  -2  -8  302.98   38.13
   0  -2  -8  241.03   35.82
   0  -2  -8  172.15   32.85
   0  -2  -8  123.23   30.36
   0  -2  -8   92.29   28.53
   0  -2  -8  593.83   46.69
   0  -2  -8  164.35   32.49
   0  -2  -8   83.86   27.97
   0  -2   8  254.31   36.33
   0  -2   8  104.39   29.29
   0  -2   8  345.45   39.59
   0  -2   8  315.14   38.56
   0  -2   8  216.70   34.82
   0  -2   8  108.33   29.52
   0  -2   8  417.29   41.84
   0   2  -8  192.03   33.76
   0   2  -8  315.33   38.56
   0   2  -8  436.54   42.42
   0   2  -8  553.23   45.66
   0   2  -8  144.78   31.52
   0   2  -8   86.52   28.15
   0   2  -8   67.36   26.81
   0   2  -8  107.25   29.46
   0   2  -8  469.36   43.37
   0   2  -8  227.94   35.29
   0   2  -8  139.81   31.26
   0   2  -8  230.82   35.41
   0   2  -8  388.61   40.97
   0   2  -8  603.97   46.95
   0   2  -8  161.03   32.32
   0   2   8  340.98   39.44
   0   2   8  115.49   29.94
   0   2   8  293.84   37.80
   0   2   8  270.66   36.95
   0   2   8  113.48   29.82
   0   2   8  513.36   44.59
   2   0  -8  127.77   30.62
   2   0  -8  258.17   36.48
   2   0  -8  413.77   41.74
   2   0  -8  109.83   29.61
   2   0  -8  230.26   35.38
   2   0  -8  106.39   29.40
   2   0  -8  230.82   35.41
   2   0  -8  182.07   33.32
   2   0  -8  116.42   29.99
   2   0  -8  140.53   31.30
   2   0  -8  315.37   38.56
   2   0  -8  178.54   33.15
   2   0   8  168.00   32.67
   2   0   8  113.74   29.83
   2   0   8   85.28   28.08
   2   0   8  187.02   33.55
   2   0   8  140.80   31.32
   2   0   8  475.21   43.54
   2   0   8  180.16   33.23
   2   0   8   77.66   27.55
   2   0   8  102.06   29.14
   2   0   8  621.93   47.40
   2   0   8  243.74   35.92
   2   0   8  216.87   34.83
   2   0   8  236.92   35.65
   2   0   8   54.22   25.78
   2   0   8  114.08   29.85
   2   0   8   65.45   26.67
   2   0   8  165.32   32.53
   2   0   8  626.23   47.51
   2   0   8  129.03   30.68
   2   0   8  333.12   39.16
  -2   0 -10  509.36   61.76
  -2   0 -10 1937.73   88.16
  -2   0 -10 1587.32   83.01
  -2   0 -10 1856.70   87.01
  -2   0 -10 2344.91   93.58
  -2   0 -10 1632.28   83.70
  -2   0 -10 2621.32   96.99
  -2   0 -10 1665.54   84.20
  -2   0 -10 1568.15   82.70
  -2   0 -10 2668.40   97.55
  -2   0 -10  705.50   66.67
  -2   0 -10 2411.03   94.41
  -2   0 -10 2158.25   91.16
  -2   0 -10 1558.74   82.57
  -2   0 -10 1978.91   88.72
  -2   0 -10 2139.25   90.90
  -2   0 -10 1932.63   88.08
  -2   0 -10 1620.03   83.51
  -2   0 -10  378.93   57.93
  -2   0 -10 3158.34  103.13
  -2   0 -10 1968.24   88.58
  -2   0 -10 1315.17   78.60
  -2   0 -10 1647.66   83.93
  -2   0 -10 1625.07   83.58
  -2   0 -10 1198.97   76.59
  -2   0 -10 1959.47   88.46
  -2   0 -10 1342.86   79.07
  -2   0 -10 1561.44   82.61
  -2   0 -10  368.77   57.61
  -2   0 -10 3107.93  102.59
  -2   0 -10  860.23   70.07
  -2   0 -10  755.82   67.82
  -2   0 -10 1653.30   84.02
  -2   0 -10 1503.27   81.69
  -2   0 -10 1652.56   84.01
  -2   0 -10 1553.53   82.48
  -2   0 -10 2773.90   98.79
  -2   0 -10 2012.09   89.19
  -2   0  10 1248.85   77.46
  -2   0  10 1956.29   88.41
  -2   0  10 2350.73   93.64
  -2   0  10 2184.39   91.49
  -2   0  10 2305.57   93.06
  -2   0  10 1685.96   84.51
  -2   0  10 1779.41   85.88
  -2   0  10 1635.93   83.75
  -2   0  10 2203.04   91.75
  -2   0  10  502.36   61.56
  -2   0  10 1533.81   82.17
  -2   0  10 2054.00   89.75
  -2   0  10 3201.32  103.60
  -2   0  10  713.55   66.85
  -2   0  10 1188.24   76.40
  -2   0  10 1600.54   83.22
  -2   0  10 1376.22   79.63
  -2   0  10 2609.37   96.83
  -2   0  10 2129.12   90.76
  -2   0  10 1112.98   75.03
  -2   0  10  598.07   64.08
  -2   0  10 1838.25   86.75
  -2   0  10 2066.21   89.91
  -2   0  10 2788.18   98.95
  -2   0  10 1555.11   82.51
  -2   0  10 2239.29   92.22
  -2   0  10 1052.47   73.91
  -2   0  10 1742.22   85.34
  -2   0  10 1723.64   85.07
  -2   0  10 1757.97   85.58
  -2   0  10 1686.02   84.51
  -2   0  10 2547.82   96.09
  -2   0  10 1628.29   83.64
  -2   0  10 1126.95   75.28
   0  -2 -10 1578.13   82.87
   0  -2 -10  884.16   70.57
   0  -2 -10 1001.86   72.94
   0  -2 -10 1731.98   85.19
   0  -2 -10 2581.62   96.50
   0  -2 -10 2139.85   90.91
   0  -2 -10 2049.02   89.69
   0  -2 -10  654.91   65.47
   0  -2 -10 1069.75   74.22
   0  -2 -10 1333.47   78.92
   0  -2 -10 1685.29   84.49
   0  -2 -10 2189.74   91.56
   0  -2 -10 1866.37   87.14
   0  -2 -10  708.74   66.74
   0  -2 -10 1782.88   85.95
   0  -2 -10 2398.18   94.24
   0  -2 -10 1751.14   85.48
   0  -2 -10 2210.67   91.84
   0  -2 -10  395.49   58.46
   0  -2 -10 2586.70   96.56
   0  -2 -10 1558.44   82.55
   0  -2 -10 2221.44   91.97
   0  -2 -10 1656.42   84.07
   0  -2 -10 1766.83   85.70
   0  -2 -10  613.49   64.46
   0  -2 -10 2064.57   89.90
   0  -2 -10 2721.03   98.17
   0  -2 -10 1488.71   81.46
   0  -2 -10 1219.31   76.95
   0  -2 -10 1775.78   85.84
   0  -2 -10  813.31   69.07
   0  -2 -10 1974.82   88.67
   0  -2 -10 1712.02   84.90
   0  -2 -10 1598.74   83.19
   0  -2 -10 2064.34   89.90
   0  -2 -10 1558.65   82.57
   0  -2 -10 1277.64   77.96
   0  -2 -10 1876.81   87.29
   0  -2 -10 1703.75   84.78
   0  -2  10 2134.34   90.84
   0  -2  10 1994.83   88.94
   0  -2  10 1610.75   83.37
   0  -2  10  791.99   68.60
   0  -2  10 1422.73   80.40
   0  -2  10 1313.93   78.59
   0  -2  10 2178.15   91.41
   0  -2  10 1142.48   75.57
   0  -2  10 1814.61   86.40
   0  -2  10 2543.00   96.03
   0  -2  10 2611.02   96.86
   0  -2  10 1789.58   86.04
   0  -2  10 1206.45   76.72
   0  -2  10 1512.17   81.83
   0  -2  10 1499.31   81.63
   0  -2  10 1321.47   78.72
   0  -2  10 1666.71   84.22
   0  -2  10 1735.31   85.25
   0  -2  10 1685.09   84.49
   0  -2  10 1398.66   80.01
   0  -2  10 1521.41   81.98
   0  -2  10 1793.76   86.10
   0  -2  10 2042.58   89.60
   0  -2  10 2295.10   92.93
   0  -2  10 2297.34   92.96
   0  -2  10 1643.52   83.87
   0  -2  10 1964.39   88.52
   0  -2  10 2296.51   92.96
   0  -2  10 2522.65   95.79
   0  -2  10 2608.12   96.82
   0  -2  10 2591.94   96.64
   0  -2  10 2636.55   97.17
   0  -2  10 2789.01   98.97
   0  -2  10 1515.81   81.89
   0  -2  10 2232.61   92.12
   0  -2  10 3576.74  107.57
   0  -2  10 1164.38   75.97
   0  -2  10 2216.80   91.93
   0  -2  10 1674.22   84.33
   0  -2  10 1018.35   73.25
   0  -2  10 1759.47   85.60
   0  -2  10 2449.03   94.88
   0  -2  10 1023.20   73.35
   0  -2  10  343.72   56.79
   0  -2  10 1371.04   79.54
   0  -2  10 1333.22   78.92
   0  -2  10 2103.73   90.43
   0  -2  10 1026.33   73.41
   0  -2  10 2216.32   91.91
   0  -2  10 1884.76   87.40
   0  -2  10 1578.91   82.87
   0  -2  10 2012.22   89.19
   0  -2  10 2186.30   91.52
   0  -2  10  714.55   66.88
   0  -2  10 1858.85   87.04
   0  -2  10 2014.56   89.22
   0  -2  10  538.27   62.53
   0  -2  10 2099.98   90.37
   0  -2  10  954.94   72.01
   0  -2  10 1651.24   83.99
   0  -2  10 1090.91   74.62
   0  -2  10  515.14   61.91
   0  -2  10 1540.96   82.28
   0  -2  10 3398.58  105.72
   0  -2  10 1694.38   84.63
   0  -2  10 1484.34   81.39
   0  -2  10  801.59   68.82
   0  -2  10 2030.56   89.43
   0  -2  10 3191.10  103.50
   0  -2  10 1818.53   86.46
   0   2 -10 2407.28   94.35
   0   2 -10 1194.32   76.51
   0   2 -10  484.02   61.05
   0   2 -10 1504.24   81.71
   0   2 -10  835.62   69.56
   0   2 -10 2367.75   93.87
   0   2 -10 1589.29   83.04
   0   2 -10  960.48   72.12
   0   2 -10 2208.40   91.81
   0   2 -10  794.05   68.65
   0   2 -10 2013.65   89.20
   0   2 -10  691.85   66.35
   0   2 -10 1793.15   86.10
   0   2 -10 1880.06   87.34
   0   2 -10 1724.88   85.08
   0   2 -10 1271.62   77.86
   0   2 -10  993.82   72.77
   0   2 -10 1835.31   86.70
   0   2 -10 2353.36   93.68
   0   2 -10 3516.74  106.95
   0   2 -10 1795.30   86.13
   0   2 -10 2098.63   90.35
   0   2 -10 1124.53   75.25
   0   2 -10 1244.76   77.40
   0   2 -10 1484.34   81.39
   0   2 -10 1527.18   82.07
   0   2 -10 2065.28   89.90
   0   2 -10 1721.85   85.04
   0   2 -10 1884.56   87.40
   0   2 -10  239.59   53.02
   0   2 -10 1724.62   85.08
   0   2  10 2617.50   96.94
   0   2  10 1317.34   78.65
   0   2  10 1860.88   87.07
   0   2  10  272.88   54.31
   0   2  10 1478.25   81.30
   0   2  10  733.48   67.30
   0   2  10 1831.60   86.64
   0   2  10 2595.30   96.67
   0   2  10 1375.43   79.62
   0   2  10 2462.06   95.05
   0   2  10 1801.43   86.20
   0   2  10 2416.20   94.47
   0   2  10 1077.61   74.38
   0   2  10 1131.51   75.37
   0   2  10 2321.97   93.28
   0   2  10 2236.34   92.17
   0   2  10 1551.59   82.45
   0   2  10  991.76   72.74
   0   2  10 2144.73   90.97
   0   2  10 1542.17   82.31
   0   2  10  383.81   58.09
   0   2  10  490.87   61.24
   0   2  10  793.00   68.64
   0   2  10 1465.65   81.08
   0   2  10 1860.63   87.07
   0   2  10  385.02   58.12
   0   2  10 1294.86   78.27
   0   2  10  293.43   55.07
   0   2  10 1546.41   82.37
   0   2  10 2065.83   89.91
   0   2  10 1108.34   74.95
   0   2  10 1012.28   73.13
   0   2  10  772.07   68.17
   0   2  10 2557.92   96.21
   0   2  10 2090.00   90.23
   0   2  10 1347.34   79.15
   0   2  10 1692.53   84.61
   0   2  10 1832.03   86.66
   0   2  10 1832.69   86.66
   2   0 -10 1623.47   83.57
   2   0 -10 1657.82   84.08
   2   0 -10  869.74   70.27
   2   0 -10 1874.45   87.26
   2   0 -10 1495.48   81.57
   2   0 -10  476.37   60.84
   2   0 -10 2223.80   92.02
   2   0 -10 1044.22   73.74
   2   0 -10  433.23   59.59
   2   0 -10 1373.70   79.58
   2   0 -10 1962.57   88.49
   2   0 -10 1499.40   81.63
   2   0 -10 1463.75   81.05
   2   0 -10 2720.60   98.17
   2   0 -10 1279.41   77.99
   2   0 -10 1709.87   84.87
   2   0 -10  484.90   61.08
   2   0 -10 3000.46  101.39
   2   0 -10  444.99   59.94
   2   0 -10 1821.33   86.49
   2   0 -10 2478.46   95.24
   2   0 -10 1607.36   83.31
   2   0 -10 1818.67   86.46
   2   0 -10 1886.09   87.43
   2   0 -10 1862.09   87.08
   2   0 -10 2667.49   97.53
   2   0 -10 1472.40   81.21
   2   0 -10 1792.51   86.08
   2   0  10  875.95   70.41
   2   0  10 1993.04   88.91
   2   0  10 1596.89   83.16
   2   0  10 1092.09   74.65
   2   0  10 1755.33   85.54
   2   0  10 1458.30   80.98
   2   0  10 2034.27   89.49
   2   0  10 1362.36   79.40
   2   0  10 2781.05   98.88
   2   0  10 1440.57   80.69
   2   0  10 2098.74   90.35
   2   0  10 1677.11   84.37
   2   0  10  985.03   72.60
   2   0  10  888.74   70.66
   2   0  10 2824.96   99.39
   2   0  10 1923.79   87.96
   2   0  10 1258.36   77.63
   2   0  10 3130.67  102.83
   2   0  10  729.88   67.23
   2   0  10  677.61   66.02
   2   0  10  671.81   65.88
   2   0  10 1569.22   82.73
   2   0  10 2490.54   95.40
   2   0  10 1635.01   83.73
   2   0  10 3579.51  107.60
   2   0  10 2286.98   92.84
   2   0  10 1080.16   74.42
   2   0  10  556.23   63.00
   2   0  10 1224.32   77.04
   2   0  10 2057.44   89.79
   2   0  10 1848.29   86.88
   2   0  10 1958.88   88.44
   2   0  10 1576.78   82.84
   2   0  10 2410.84   94.40
   2   0  10 2206.78   91.79
   2   0  10 2449.00   94.88
   2   0  10 2303.99   93.05
   2   0  10 1509.07   81.78
   2   0  10 1169.12   76.06
   2   0  10  464.86   60.52
   2   0  10 1436.75   80.63
   2   0  10 1022.18   73.33
   2   0  10 1894.06   87.54
   2   0  10 1635.42   83.75
   2   0  10  465.20   60.52
   2   0  10  793.55   68.65
   2   0  10 2432.60   94.67
   2   0  10 3138.97  102.92
   2   0  10 2171.35   91.32
   2   0  10 1217.59   76.92
   2   0  10 1724.53   85.08
   2   0  10 2061.36   89.85
   2   0  10 1225.82   77.07
   2   0  10 2455.35   94.96
   2   0  10 1519.94   81.96
   2   0  10 2148.50   91.02
   2   0  10 1814.05   86.40
   2   0  10 1613.22   83.40
   2   0  10 1998.57   88.99
   2   0  10 1461.60   81.02
   2   0  10 2139.07   90.90
   2   0  10 1301.68   78.37
   2   0  10 2398.72   94.24
   2   0  10 2188.62   91.55
   2   0  10  765.26   68.01
   2   0  10 2909.76  100.36
   2   0  10 2494.57   95.44
   2   0  10 1512.66   81.84
   2   0  10 2557.10   96.21
   2   0  10 2438.70   94.74
   2   0  10 1419.68   80.34
   2   0  10 1404.43   80.10
   2   0  10 1054.88   73.95
   2   0  10 1084.44   74.51
   2   0  10 2574.75   96.43
   2   0  10 2384.27   94.06
   2   0  10  906.04   71.03
   2   0  10  872.68   70.33
   2   0  10 1750.18   85.46
   2   0  10 1209.84   76.78
   2   0  10 1812.78   86.37
   2   0  10 1259.92   77.66
   2   0  10 2337.32   93.47
   2   0  10 2337.10   93.47
   2   0  10 3151.10  103.06
   2   0  10 1377.20   79.65
   2   0  10 1062.21   74.09
   2   0  10  406.22   58.78
   2   0  10 2647.20   97.29
   2   0  10 1422.39   80.39
   2   0  10 1779.26   85.88
   2   0  10  648.64   65.32
   2   0  10 1999.05   89.00
   2   0  10 2140.20   90.91
   2   0  10 2190.26   91.58
   2   0  10 2309.66   93.12
   2   0  10 1910.99   87.78
  -2   0 -12 2478.31  102.30
  -2   0 -12 2966.10  108.06
  -2   0 -12 2687.30  104.83
  -2   0 -12 2977.93  108.19
  -2   0 -12 2887.01  107.16
  -2   0 -12 2069.02   97.02
  -2   0 -12 2584.50  103.60
  -2   0 -12 2043.20   96.67
  -2   0 -12 2834.28  106.56
  -2   0 -12  991.73   79.80
  -2   0 -12 2275.47   99.74
  -2   0 -12 3112.80  109.69
  -2   0 -12 1744.25   92.43
  -2   0 -12 2699.84  104.98
  -2   0 -12 3191.16  110.56
  -2   0 -12 1758.23   92.64
  -2   0 -12 2423.24  101.62
  -2   0 -12 2661.07  104.51
  -2   0 -12 2626.13  104.10
  -2   0 -12 4047.54  119.32
  -2   0 -12 2182.96   98.53
  -2   0 -12 3086.39  109.40
  -2   0 -12 3597.38  114.84
  -2   0 -12 2578.11  103.53
  -2   0 -12 2692.62  104.89
  -2   0 -12 2505.37  102.63
  -2   0 -12 3366.08  112.43
  -2   0  12 2686.73  104.83
  -2   0  12 2612.08  103.94
  -2   0  12 1696.91   91.73
  -2   0  12 2803.73  106.19
  -2   0  12 2111.11   97.58
  -2   0  12 2655.89  104.45
  -2   0  12 3247.64  111.16
  -2   0  12 3164.98  110.27
  -2   0  12 2862.07  106.88
  -2   0  12 3283.62  111.56
  -2   0  12 1416.23   87.35
  -2   0  12 2756.21  105.65
  -2   0  12 3481.10  113.64
  -2   0  12 2053.68   96.80
  -2   0  12 2929.07  107.63
  -2   0  12 1934.11   95.15
  -2   0  12 3177.71  110.40
  -2   0  12 2720.15  105.22
   0  -2 -12 3374.11  112.52
   0  -2 -12 2655.01  104.45
   0  -2 -12 2561.07  103.32
   0  -2 -12 3736.96  116.26
   0  -2 -12 1781.58   92.99
   0  -2 -12 3464.48  113.48
   0  -2 -12 2401.19  101.35
   0  -2 -12 2890.78  107.21
   0  -2 -12 2396.34  101.29
   0  -2 -12 2895.75  107.25
   0  -2 -12 3697.58  115.87
   0  -2 -12 2563.45  103.35
   0  -2 -12 2949.94  107.87
   0  -2 -12 2587.60  103.63
   0  -2 -12 4300.49  121.73
   0  -2 -12 2915.12  107.48
   0  -2 -12 3600.93  114.89
   0  -2 -12 2810.77  106.28
   0  -2 -12 2561.01  103.32
   0  -2 -12 2466.39  102.15
   0  -2 -12 2483.20  102.36
   0  -2 -12 1005.83   80.07
   0  -2 -12 2457.62  102.04
   0  -2  12 2828.60  106.48
   0  -2  12 3232.20  110.99
   0  -2  12 2721.66  105.24
   0  -2  12 2893.04  107.22
   0  -2  12 2489.44  102.44
   0  -2  12 2575.55  103.50
   0  -2  12 2451.44  101.97
   0  -2  12 3037.50  108.86
   0  -2  12 2708.52  105.09
   0  -2  12 2887.44  107.16
   0  -2  12 2551.65  103.20
   0  -2  12 2519.80  102.82
   0  -2  12 2716.80  105.18
   0  -2  12 4240.98  121.19
   0  -2  12 1314.29   85.66
   0  -2  12 2802.17  106.18
   0  -2  12  995.30   79.86
   0  -2  12 1822.88   93.58
   0  -2  12 2509.85  102.70
   0  -2  12 1586.61   90.05
   0  -2  12 2244.17   99.33
   0  -2  12 3310.44  111.84
   0  -2  12 2461.15  102.09
   0  -2  12 2336.34  100.51
   0  -2  12 2129.07   97.82
   0  -2  12 2645.50  104.33
   0  -2  12 2542.02  103.09
   0  -2  12 1108.30   82.01
   0  -2  12 2243.96   99.33
   0  -2  12 2485.79  102.39
   0   2 -12 2678.93  104.74
   0   2 -12 2972.76  108.13
   0   2 -12 3612.83  115.01
   0   2 -12 2784.91  105.98
   0   2 -12 2604.37  103.85
   0   2 -12 2616.86  104.00
   0   2 -12 2963.17  108.03
   0   2 -12 4142.85  120.25
   0   2 -12 2708.35  105.09
   0   2 -12 2978.70  108.21
   0   2 -12 2781.15  105.94
   0   2 -12  987.40   79.71
   0   2 -12 2626.48  104.10
   0   2 -12 2790.21  106.04
   0   2 -12 2701.61  105.00
   0   2 -12 3569.17  114.55
   0   2 -12 2313.71  100.23
   0   2 -12 2694.80  104.92
   0   2 -12 3342.41  112.19
   0   2 -12 2582.83  103.57
   0   2 -12 2121.82   97.73
   0   2  12 2551.39  103.20
   0   2  12 3360.80  112.37
   0   2  12 3040.88  108.90
   0   2  12 2721.19  105.24
   0   2  12 3236.34  111.04
   0   2  12 2573.61  103.47
   0   2  12 2316.38  100.27
   0   2  12 2036.23   96.56
   0   2  12 2538.31  103.04
   0   2  12 2644.21  104.32
   0   2  12 1708.51   91.90
   0   2  12 2392.15  101.23
   0   2  12 2586.94  103.63
   0   2  12 2582.97  103.59
   0   2  12 1098.18   81.83
   0   2  12 2907.56  107.39
   0   2  12 4311.94  121.85
   0   2  12 2128.00   97.80
   0   2  12 2677.26  104.71
   0   2  12 1153.93   82.84
   0   2  12 2288.92   99.91
   0   2  12 2892.93  107.22
   0   2  12 2699.48  104.98
   0   2  12 2630.89  104.16
   0   2  12 1033.53   80.60
   0   2  12 2099.19   97.43
   0   2  12 2969.99  108.10
   0   2  12 3116.04  109.74
   0   2  12 1572.49   89.84
   0   2  12 2456.60  102.03
   0   2  12 1724.83   92.14
   2   0 -12 2692.40  104.89
   2   0 -12 2789.98  106.04
   2   0 -12 2923.50  107.57
   2   0 -12 1700.65   91.79
   2   0 -12 2615.85  103.98
   2   0 -12 3188.06  110.53
   2   0 -12 3232.90  111.01
   2   0 -12 2646.15  104.35
   2   0 -12 2582.89  103.57
   2   0 -12 2814.24  106.31
   2   0 -12 2025.68   96.43
   2   0 -12 2527.07  102.91
   2   0 -12 1154.64   82.86
   2   0 -12 2619.63  104.03
   2   0 -12 2396.65  101.29
   2   0 -12 1422.47   87.44
   2   0 -12 2726.96  105.30
   2   0 -12 2397.95  101.30
   2   0 -12 3037.31  108.86
   2   0  12 2465.11  102.14
   2   0  12 3375.79  112.54
   2   0  12 2846.95  106.69
   2   0  12 2443.94  101.88
   2   0  12 2202.52   98.79
   2   0  12 2530.60  102.94
   2   0  12 3532.29  114.18
   2   0  12 2595.36  103.73
   2   0  12 1782.71   93.00
   2   0  12 1136.59   82.52
   2   0  12  976.57   79.49
   2   0  12 2656.42  104.47
   2   0  12 2579.12  103.53
   2   0  12 2244.87   99.35
   2   0  12 2305.73  100.14
   2   0  12 2680.23  104.76
   2   0  12 3958.01  118.46
   2   0  12 2553.36  103.23
   2   0  12 3456.77  113.39
   2   0  12 3282.39  111.54
   2   0  12 3246.24  111.15
   2   0  12 3417.60  112.98
   2   0  12 2792.21  106.07
   2   0  12 2352.97  100.73
   2   0  12 4483.04  123.43
   2   0  12 3225.34  110.93
   2   0  12 1405.55   87.17
   2   0  12 1759.95   92.67
   2   0  12 2710.31  105.10
   2   0  12 4442.77  123.06
   2   0  12 3102.49  109.59
   2   0  12 2429.54  101.70
   2   0  12 2297.55  100.03
   2   0  12 3152.91  110.13
   2   0  12 2832.39  106.53
   2   0  12 2432.19  101.73
   2   0  12 2816.18  106.35
   2   0  12 3592.90  114.80
   2   0  12 2687.07  104.83
   2   0  12 3344.68  112.21
   2   0  12 2753.76  105.62
   2   0  12 2046.53   96.71
   2   0  12 2809.31  106.27
   2   0  12 2346.12  100.65
   2   0  12 2700.32  104.98
   2   0  12 2813.24  106.31
   2   0  12 2691.15  104.88
   2   0  12 2235.66   99.23
   2   0  12 3477.21  113.60
   2   0  12 1915.62   94.90
   2   0  12 3025.04  108.72
   2   0  12 2971.02  108.12
   2   0  12 3674.99  115.64
   2   0  12 2668.42  104.60
   2   0  12 2865.43  106.91
   2   0  12 2179.38   98.49
   2   0  12 3112.61  109.69
   2   0  12 1586.11   90.05
   2   0  12 2524.39  102.86
   2   0  12 2035.22   96.56
   2   0  12 3061.54  109.13
   2   0  12 2785.38  105.98
   2   0  12 2924.01  107.59
   2   0  12 2732.36  105.36
   2   0  12 2557.83  103.27
   2   0  12 2418.54  101.56
   2   0  12 2652.94  104.42
   2   0  12 3517.68  114.02
   2   0  12 2764.64  105.74
   2   0  12 2490.53  102.45
   2   0  12 2653.38  104.42
   2   0  12  693.76   73.45
   2   0  12 2820.48  106.39
   2   0  12 2579.33  103.54
   2   0  12 1513.55   88.91
   2   0  12 2899.13  107.30
   2   0  12 2333.96  100.48
   2   0  12 1572.48   89.84
   2   0  12 1135.69   82.51
   2   0  12 2726.93  105.30
   2   0  12 3118.74  109.77
   2   0  12 2143.70   98.02
   2   0  12 2670.04  104.63
   2   0  12 2239.79   99.27
   2   0  12 2629.49  104.15
  -2   0  14  230.65   57.93
  -2   0  14  349.40   62.24
  -2   0  14  356.31   62.47
  -2   0  14  660.67   70.88
  -2   0  14  159.15   54.76
  -2   0  14  624.08   69.98
   0  -2 -14  923.80   76.65
   0  -2 -14  170.77   55.32
   0  -2  14  348.19   62.20
   0  -2  14  220.97   57.53
   0  -2  14  262.52   59.19
   0  -2  14  496.32   66.65
   0  -2  14  897.68   76.12
   0  -2  14  534.36   67.68
   0  -2  14  105.41   51.87
   0  -2  14  617.40   69.82
   0   2 -14  905.74   76.28
   0   2 -14   64.86   49.16
   0   2 -14  668.32   71.06
   0   2 -14  247.64   58.61
   0   2  14  396.05   63.73
   0   2  14  220.58   57.52
   0   2  14  280.14   59.84
   0   2  14  245.15   58.50
   0   2  14  579.72   68.88
   0   2  14  496.64   66.67
   2   0 -14  404.83   64.00
   2   0 -14  454.05   65.47
   2   0  14  520.97   67.33
   2   0  14  286.93   60.09
   2   0  14  239.09   58.28
   2   0  14  567.56   68.56
   2   0  14  307.33   60.82
   2   0  14  163.12   54.96
   2   0  14  362.86   62.68
   2   0  14   47.45   47.72
   2   0  14  137.57   53.67
   2   0  14  219.55   57.47
   2   0  14  976.28   77.69
  -2   0  16 1349.19  133.85
  -2   0  16 1522.59  136.66
  -2   0  16 1926.54  142.66
  -2   0  16  752.06  122.40
  -2   0  16 1614.88  138.10
   0  -2 -16 1505.21  136.39
   0  -2  16 1224.11  131.70
   0  -2  16 1736.58  139.94
   0  -2  16  918.61  125.94
   0   2 -16  746.42  122.26
   0   2 -16  547.89  117.45
   0   2 -16  854.29  124.61
   0   2  16 1722.79  139.72
   0   2  16 1032.07  128.18
   0   2  16  776.43  122.94
   0   2  16 1555.18  137.18
   0   2  16 2253.73  147.07
   0   2  16 1181.11  130.94
   0   2  16 1095.36  129.38
   2   0 -16 1611.25  138.04
   2   0 -16 1295.12  132.94
   2   0 -16 1143.51  130.26
   2   0  16 1666.72  138.89
   2   0  16  584.08  118.39
   2   0  16  592.43  118.60
   2   0  16 1016.85  127.90
  -2  -1  -1 1458.54   88.96
  -2  -1  -1 1824.60   94.53
  -2  -1  -1  433.89   67.59
  -2  -1  -1 2707.88  106.00
  -2  -1  -1 1891.65   95.49
  -2  -1  -1 1665.31   92.19
  -2  -1  -1  220.55   60.23
  -2  -1  -1 2752.23  106.53
  -2  -1  -1 2131.65   98.77
  -2  -1  -1 2935.54  108.63
  -2  -1  -1  526.37   70.20
  -2  -1  -1 1993.57   96.91
  -2  -1  -1 2379.21  101.98
  -2  -1  -1 1531.60   90.13
  -2  -1  -1 2641.17  105.21
  -2  -1  -1 1378.28   87.64
  -2  -1  -1 1584.50   90.94
  -2  -1  -1 2035.89   97.49
  -2  -1  -1 1546.14   90.35
  -2  -1  -1 1515.64   89.87
  -2  -1  -1 2146.93   98.99
  -2  -1  -1 1992.39   96.90
  -2  -1  -1 1670.93   92.26
  -2  -1  -1 1798.65   94.15
  -2  -1  -1 2166.74   99.24
  -2  -1  -1 1502.60   89.66
  -2  -1  -1 2949.35  108.80
  -2  -1  -1 1217.22   84.90
  -2  -1  -1  934.12   79.57
  -2  -1  -1  905.31   78.99
  -2  -1  -1  263.50   61.94
  -2  -1  -1 1118.22   83.11
  -2  -1  -1 1173.42   84.11
  -2  -1  -1 1387.12   87.79
  -2  -1  -1 1482.75   89.35
  -2  -1  -1 1802.51   94.21
  -2  -1  -1 2012.09   97.17
  -2  -1  -1  633.83   72.94
  -2  -1  -1 1234.07   85.19
  -2  -1  -1 1214.29   84.84
  -2  -1  -1 1532.34   90.13
  -2  -1  -1  755.37   75.78
  -2  -1  -1  837.54   77.57
  -2  -1  -1  804.93   76.87
  -2  -1  -1 2697.40  105.88
  -2  -1  -1 1175.89   84.16
  -2  -1  -1 2330.78  101.38
  -2  -1   1  507.03   69.67
  -2  -1   1 2672.72  105.59
  -2  -1   1 2650.61  105.32
  -2  -1   1  768.97   76.09
  -2  -1   1  554.85   70.95
  -2  -1   1 1100.51   82.78
  -2  -1   1 2671.78  105.57
  -2  -1   1  639.57   73.09
  -2  -1   1 1757.51   93.55
  -2  -1   1  555.11   70.95
  -2  -1   1 1285.20   86.08
  -2  -1   1 1613.99   91.40
  -2  -1   1 1588.92   91.02
  -2  -1   1  619.02   72.57
  -2  -1   1 1652.71   91.99
  -2  -1   1 2556.74  104.18
  -2  -1   1  506.95   69.67
  -2  -1   1 1207.80   84.73
  -2  -1   1 3161.27  111.15
  -2  -1   1 1757.86   93.56
  -2  -1   1  310.10   63.64
  -2  -1   1  404.45   66.71
  -2  -1   1 2366.64  101.83
  -2  -1   1 1395.69   87.93
  -2  -1   1  588.58   71.82
  -2  -1   1 1089.50   82.58
  -2  -1   1  806.33   76.90
  -2  -1   1  289.26   62.90
  -2  -1   1  789.88   76.54
  -2  -1   1 1740.26   93.29
  -2  -1   1 1751.76   93.47
  -2  -1   1  168.56   57.94
  -2  -1   1 1549.62   90.40
  -1   2  -1  545.87   70.71
  -1   2  -1  715.82   74.89
  -1   2  -1 1668.51   92.23
  -1   2  -1  322.38   64.06
  -1   2  -1 2603.81  104.76
  -1   2  -1 1965.24   96.52
  -1   2  -1 1123.71   83.22
  -1   2  -1 1063.65   82.10
  -1   2  -1 1172.69   84.10
  -1   2  -1  926.74   79.42
  -1   2  -1 1477.08   89.26
  -1   2  -1 1966.39   96.53
  -1   2  -1 2705.08  105.97
  -1   2  -1  617.37   72.54
  -1   2  -1  349.26   64.96
  -1   2  -1 3301.64  112.68
  -1   2  -1 1622.70   91.53
  -1   2  -1  761.67   75.92
  -1   2  -1 1443.61   88.72
  -1   2  -1 2012.43   97.17
  -1   2  -1  757.68   75.83
  -1   2  -1  582.14   71.65
  -1   2  -1  648.82   73.30
  -1   2  -1  296.82   63.17
  -1   2  -1  621.38   72.63
  -1   2  -1  558.49   71.04
  -1   2  -1 1062.62   82.07
  -1   2   1 1760.98   93.61
  -1   2   1 1522.30   89.97
  -1   2   1  552.35   70.88
  -1   2   1  316.28   63.85
  -1   2   1 1141.16   83.54
  -1   2   1 1377.42   87.63
  -1   2   1 1441.61   88.69
  -1   2   1 2674.72  105.60
  -1   2   1  518.35   69.98
  -1   2   1  498.68   69.44
  -1   2   1 2499.77  103.48
  -1   2   1  448.55   68.03
  -1   2   1  804.84   76.87
  -1   2   1 2626.40  105.03
  -1   2   1  617.44   72.54
  -1   2   1 1655.33   92.03
  -1   2   1 2757.21  106.57
  -1   2   1 2043.66   97.59
  -1   2   1 1064.98   82.11
  -1   2   1 1785.85   93.97
  -1   2   1 3675.70  116.57
  -1   2   1  670.66   73.83
  -1   2   1 2851.59  107.68
  -1   2   1 1635.68   91.73
  -1   2   1  204.54   59.56
  -1   2   1 1743.23   93.34
  -1   2   1 1820.55   94.47
  -1   2   1 1023.83   81.34
   1  -2  -1  303.45   63.40
   1  -2  -1 1545.58   90.34
   1  -2  -1  770.24   76.12
   1  -2  -1 2547.33  104.07
   1  -2  -1 2372.37  101.89
   1  -2  -1 2805.84  107.15
   1  -2  -1 1281.37   86.01
   1  -2  -1 2235.42  100.15
   1  -2  -1 1196.71   84.54
   1  -2  -1 1833.84   94.65
   1  -2  -1  590.52   71.86
   1  -2  -1  673.07   73.89
   1  -2  -1  686.91   74.21
   1  -2  -1  386.26   66.15
   1  -2  -1 1089.03   82.57
   1  -2  -1  818.40   77.16
   1  -2  -1  404.21   66.70
   1  -2  -1  602.24   72.16
   1  -2  -1 1580.35   90.88
   1  -2  -1 1266.71   85.76
   1  -2  -1 1234.31   85.19
   1  -2  -1  588.09   71.80
   1  -2  -1 1171.98   84.08
   1  -2  -1 3118.32  110.68
   1  -2  -1  876.08   78.39
   1  -2  -1 1965.59   96.52
   1  -2  -1 1903.63   95.65
   1  -2  -1 1592.83   91.08
   1  -2   1  637.53   73.03
   1  -2   1 1112.54   83.01
   1  -2   1 1171.49   84.08
   1  -2   1 1423.35   88.38
   1  -2   1 1241.07   85.31
   1  -2   1 2002.51   97.03
   1  -2   1 1869.70   95.17
   1  -2   1  473.34   68.73
   1  -2   1 3335.32  113.02
   1  -2   1 1427.45   88.46
   1  -2   1  683.34   74.13
   1  -2   1  403.56   66.68
   1  -2   1 2201.33   99.70
   1  -2   1 1242.81   85.34
   1  -2   1  505.22   69.62
   1  -2   1 1745.52   93.38
   1  -2   1  308.83   63.59
   1  -2   1 2264.48  100.51
   1  -2   1 1090.68   82.60
   1  -2   1  295.12   63.11
   1  -2   1 1058.46   81.99
   1  -2   1  845.36   77.74
   1  -2   1 2461.49  103.01
   1  -2   1  903.16   78.95
   1  -2   1  911.10   79.10
   1  -2   1 1548.66   90.38
   1  -2   1  854.05   77.92
   1  -2   1 1618.80   91.47
   1  -2   1 3492.31  114.69
   1  -2   1  576.95   71.51
   1  -2   1  592.94   71.92
   1  -2   1 2710.20  106.03
   1  -2   1  801.16   76.80
   1  -2   1 1933.75   96.08
   1  -2   1 2156.16   99.11
   1  -2   1  609.68   72.35
   1  -2   1 1205.30   84.69
   1  -2   1 1507.31   89.73
   1  -2   1 2211.65   99.83
   1  -2   1 1238.96   85.28
   1  -2   1 2521.98  103.76
   1  -2   1 2620.44  104.95
   1  -2   1  691.73   74.33
   2   1  -1  610.04   72.36
   2   1  -1  736.38   75.36
   2   1  -1  353.04   65.08
   2   1  -1 1146.38   83.63
   2   1  -1  477.83   68.86
   2   1  -1  477.86   68.86
   2   1  -1 1212.16   84.81
   2   1  -1 2028.80   97.39
   2   1  -1 1609.64   91.34
   2   1  -1 2240.17  100.21
   2   1  -1 2150.43   99.03
   2   1  -1 2286.33  100.80
   2   1  -1 2383.35  102.04
   2   1  -1  451.75   68.12
   2   1  -1 2237.76  100.18
   2   1  -1 2768.07  106.71
   2   1  -1 1240.67   85.31
   2   1  -1 1001.65   80.90
   2   1  -1 1160.68   83.89
   2   1  -1 1369.52   87.51
   2   1  -1 1946.22   96.24
   2   1  -1  636.95   73.01
   2   1  -1 1301.21   86.35
   2   1  -1 1620.00   91.49
   2   1  -1  828.68   77.39
   2   1  -1  441.57   67.82
   2   1  -1  395.89   66.44
   2   1  -1  419.44   67.17
   2   1  -1 1788.94   94.02
   2   1  -1  389.35   66.24
   2   1  -1  608.55   72.32
   2   1  -1 2363.36  101.79
   2   1  -1 2236.07  100.15
   2   1  -1 1749.90   93.44
   2   1  -1  980.49   80.49
   2   1  -1 1797.62   94.14
   2   1  -1 1544.20   90.32
   2   1  -1 1857.60   95.00
   2   1  -1 1853.89   94.94
   2   1  -1 2045.40   97.62
   2   1  -1 1025.24   81.36
   2   1  -1 1823.35   94.50
   2   1   1 1385.58   87.76
   2   1   1  843.78   77.71
   2   1   1  182.19   58.56
   2   1   1  673.74   73.91
   2   1   1  708.10   74.71
   2   1   1  544.22   70.66
   2   1   1 1134.27   83.40
   2   1   1 1656.80   92.05
   2   1   1 2511.81  103.63
   2   1   1 1422.55   88.37
   2   1   1 1828.33   94.58
   2   1   1 1568.89   90.70
   2   1   1 2844.58  107.60
   2   1   1 2144.49   98.95
   2   1   1 1929.45   96.02
   2   1   1 1384.82   87.75
   2   1   1 1719.91   93.00
   2   1   1 1223.96   85.01
   2   1   1  483.46   69.01
   2   1   1 2057.86   97.79
   2   1   1  528.32   70.24
   2   1   1 2058.03   97.79
   2   1   1 1902.14   95.64
   2   1   1  441.46   67.82
   2   1   1  327.80   64.24
   2   1   1 1333.77   86.90
   2   1   1 2440.60  102.76
   2   1   1 2092.03   98.24
   2   1   1  641.49   73.13
   2   1   1  805.87   76.89
   2   1   1  813.08   77.06
   2   1   1  857.17   77.99
   2   1   1 2365.95  101.82
   2   1   1 1795.12   94.09
   2   1   1 1193.88   84.48
   2   1   1 2775.21  106.78
   2   1   1 2870.94  107.91
   2   1   1 2482.05  103.27
   2   1   1 1613.10   91.38
   2   1   1  898.23   78.84
   2   1   1 1746.43   93.38
   2   1   1 1739.40   93.29
   2   1   1  857.56   77.99
   2   1   1  572.81   71.41
   2   1   1 2756.33  106.57
   2   1   1 1111.70   82.99
   2   1   1 2392.38  102.15
   2   1   1 2085.68   98.17
   2   1   1 1639.55   91.79
   2   1   1  496.11   69.38
   2   1   1 2193.13   99.59
   2   1   1 1397.83   87.97
   2   1   1 1406.24   88.11
   2   1   1  516.98   69.94
   2   1   1  491.52   69.24
   2   1   1  570.81   71.36
   2   1   1 2389.68  102.12
   2   1   1 1823.53   94.52
   2   1   1 1242.17   85.34
   2   1   1  993.45   80.75
   2   1   1  354.41   65.12
   2   1   1 1518.58   89.91
   2   1   1  390.64   66.29
   2   1   1 2020.45   97.27
   2   1   1  335.45   64.50
   2   1   1  281.23   62.59
   2   1   1 1194.07   84.49
   2   1   1 2240.02  100.20
   2   1   1  891.24   78.69
   2   1   1  358.14   65.24
   2   1   1  613.02   72.44
   2   1   1  614.36   72.47
   2   1   1 1886.23   95.41
   2   1   1  981.05   80.51
   2   1   1 1790.47   94.03
   2   1   1 1014.29   81.16
   2   1   1  952.31   79.93
   2   1   1  614.99   72.48
   2   1   1 1168.34   84.02
   2   1   1  741.62   75.48
   2   1   1  943.42   79.75
   2   1   1 2235.30  100.14
   2   1   1  984.88   80.58
   2   1   1  565.11   71.21
   2   1   1 1167.13   84.01
  -2  -1  -3   76.19   20.64
  -2  -1  -3  152.66   25.11
  -2  -1  -3  183.17   26.56
  -2  -1  -3   84.40   21.22
  -2  -1  -3  261.24   29.80
  -2  -1  -3  242.22   29.06
  -2  -1  -3   44.54   18.11
  -2  -1  -3  294.38   31.02
  -2  -1  -3  520.29   37.98
  -2  -1  -3  615.17   40.44
  -2  -1  -3  351.40   32.97
  -2  -1  -3  205.06   27.53
  -2  -1  -3  131.97   24.05
  -2  -1  -3  216.89   28.03
  -2  -1  -3  543.60   38.60
  -2  -1  -3  357.34   33.17
  -2  -1  -3  239.54   28.96
  -2  -1  -3  245.04   29.17
  -2  -1  -3  169.95   25.94
  -2  -1  -3  201.23   27.37
  -2  -1  -3  203.98   27.49
  -2  -1  -3  314.84   31.74
  -2  -1  -3  211.57   27.81
  -2  -1  -3  459.59   36.29
  -2  -1  -3  211.98   27.82
  -2  -1  -3  306.00   31.44
  -2  -1  -3  174.60   26.17
  -2  -1  -3  173.33   26.11
  -2  -1   3   73.50   20.46
  -2  -1   3  221.67   28.23
  -2  -1   3  504.53   37.54
  -2  -1   3  611.80   40.35
  -2  -1   3   69.47   20.16
  -2  -1   3  126.43   23.75
  -2  -1   3  109.40   22.78
  -2  -1   3  308.74   31.53
  -2  -1   3  267.12   30.02
  -2  -1   3  551.70   38.82
  -2  -1   3  339.86   32.59
  -2  -1   3  240.80   29.00
  -2  -1   3  166.91   25.81
  -2  -1   3  200.09   27.32
  -2  -1   3  257.50   29.65
  -2  -1   3  244.49   29.15
  -2  -1   3  220.01   28.15
  -2  -1   3   95.99   21.96
  -2  -1   3  175.50   26.22
  -2  -1   3  530.74   38.26
  -2  -1   3  119.26   23.35
  -1   2  -3  166.83   25.81
  -1   2  -3  468.00   36.53
  -1   2  -3  378.22   33.83
  -1   2  -3   25.72   16.14
  -1   2  -3  201.53   27.38
  -1   2  -3  165.24   25.73
  -1   2  -3  124.11   23.61
  -1   2  -3  220.63   28.18
  -1   2  -3  266.83   30.00
  -1   2  -3  159.73   25.46
  -1   2  -3  264.94   29.94
  -1   2  -3  156.66   25.31
  -1   2  -3  134.64   24.19
  -1   2  -3   45.66   18.22
  -1   2  -3  400.48   34.53
  -1   2  -3   57.90   19.26
  -1   2  -3  295.56   31.06
  -1   2  -3  202.48   27.41
  -1   2  -3  199.30   27.28
  -1   2  -3  345.02   32.76
  -1   2  -3  330.44   32.27
  -1   2  -3  675.71   41.89
  -1   2  -3  367.44   33.50
  -1   2   3   63.15   19.69
  -1   2   3  146.45   24.79
  -1   2   3  101.21   22.29
  -1   2   3  144.62   24.70
  -1   2   3  244.95   29.17
  -1   2   3  108.10   22.70
  -1   2   3  534.59   38.36
  -1   2   3  122.37   23.52
  -1   2   3  273.44   30.26
  -1   2   3  338.31   32.55
  -1   2   3  255.14   29.56
  -1   2   3  441.92   35.77
  -1   2   3  172.01   26.05
  -1   2   3  388.69   34.17
   1  -2  -3  300.06   31.23
   1  -2  -3  268.12   30.06
   1  -2  -3  178.69   26.35
   1  -2  -3  358.43   33.21
   1  -2  -3  326.59   32.15
   1  -2  -3  281.17   30.55
   1  -2  -3  232.94   28.68
   1  -2  -3  314.63   31.73
   1  -2  -3   64.70   19.81
   1  -2  -3  466.94   36.50
   1  -2  -3  208.77   27.68
   1  -2  -3  520.37   37.98
   1  -2  -3  171.30   26.02
   1  -2  -3  482.20   36.92
   1  -2  -3  356.91   33.15
   1  -2  -3  188.52   26.81
   1  -2  -3  123.69   23.60
   1  -2  -3   93.50   21.81
   1  -2  -3  399.09   34.48
   1  -2  -3  260.20   29.76
   1  -2  -3  330.83   32.29
   1  -2  -3  119.29   23.35
   1  -2   3  116.07   23.17
   1  -2   3  529.65   38.22
   1  -2   3   98.15   22.10
   1  -2   3  530.67   38.26
   1  -2   3  316.79   31.80
   1  -2   3  488.49   37.10
   1  -2   3  151.70   25.06
   1  -2   3  362.20   33.33
   1  -2   3  148.42   24.90
   1  -2   3  189.52   26.85
   1  -2   3  105.88   22.57
   1  -2   3  197.71   27.21
   1  -2   3  339.60   32.59
   1  -2   3  261.71   29.82
   1  -2   3   24.73   16.02
   1  -2   3  322.00   31.99
   1  -2   3   91.88   21.70
   1  -2   3  278.21   30.43
   1  -2   3   68.48   20.10
   1  -2   3   90.22   21.60
   1  -2   3  267.74   30.05
   1  -2   3  291.73   30.93
   1  -2   3  172.45   26.06
   1  -2   3  287.72   30.77
   1  -2   3   61.71   19.57
   1  -2   3  106.71   22.63
   1  -2   3  228.24   28.50
   1  -2   3  328.24   32.20
   1  -2   3  239.50   28.96
   1  -2   3  139.59   24.44
   1  -2   3  365.36   33.42
   1  -2   3  418.52   35.07
   1  -2   3   85.95   21.31
   1  -2   3   86.13   21.32
   1  -2   3  145.18   24.73
   1  -2   3  268.77   30.08
   2   1  -3  389.32   34.18
   2   1  -3  105.72   22.57
   2   1  -3  288.96   30.82
   2   1  -3  209.07   27.70
   2   1  -3   81.80   21.04
   2   1  -3  185.82   26.68
   2   1  -3  207.16   27.62
   2   1  -3  502.22   37.48
   2   1  -3   76.60   20.67
   2   1  -3  237.06   28.85
   2   1  -3  445.93   35.89
   2   1  -3  506.34   37.60
   2   1  -3  137.50   24.34
   2   1   3  211.01   27.79
   2   1   3  168.30   25.87
   2   1   3  361.71   33.32
   2   1   3  347.39   32.85
   2   1   3  278.87   30.46
   2   1   3  321.85   31.99
   2   1   3  337.47   32.52
   2   1   3  290.22   30.86
   2   1   3  268.17   30.06
   2   1   3  345.75   32.79
   2   1   3   85.43   21.28
   2   1   3   91.84   21.70
   2   1   3  134.57   24.19
   2   1   3   44.37   18.10
   2   1   3  168.20   25.87
   2   1   3   50.52   18.66
   2   1   3  128.50   23.85
   2   1   3  339.42   32.58
   2   1   3  321.85   31.99
   2   1   3   48.10   18.45
   2   1   3  273.42   30.26
   2   1   3   63.09   19.69
   2   1   3  112.22   22.94
   2   1   3  361.94   33.32
   2   1   3  578.01   39.50
   2   1   3  226.08   28.41
   2   1   3  535.48   38.38
   2   1   3  197.95   27.21
   2   1   3  148.04   24.88
   2   1   3  520.16   37.97
   2   1   3  540.57   38.51
   2   1   3  243.75   29.12
   2   1   3  312.96   31.68
   2   1   3  363.35   33.36
   2   1   3  304.82   31.39
   2   1   3  151.37   25.05
   2   1   3  659.59   41.51
   2   1   3  272.57   30.23
   2   1   3  107.27   22.66
   2   1   3  187.23   26.75
   2   1   3  170.38   25.97
   2   1   3  171.39   26.02
   2   1   3  182.84   26.55
   2   1   3  235.45   28.79
   2   1   3  204.26   27.49
   2   1   3  450.51   36.03
   2   1   3  154.04   25.19
   2   1   3   74.54   20.54
   2   1   3  241.53   29.03
  -2  -1  -5  970.10   68.21
  -2  -1  -5 1466.92   77.01
  -2  -1  -5 2738.69   94.28
  -2  -1  -5 1575.81   78.74
  -2  -1  -5 1464.91   76.98
  -2  -1  -5  705.40   62.56
  -2  -1  -5 2710.94   93.96
  -2  -1  -5 1234.33   73.12
  -2  -1  -5 2382.61   89.94
  -2  -1  -5 1182.75   72.21
  -2  -1  -5 2429.40   90.53
  -2  -1  -5 1861.92   82.98
  -2  -1  -5 1991.18   84.79
  -2  -1  -5 1793.97   82.01
  -2  -1  -5 2548.35   92.00
  -2  -1  -5 1596.83   79.05
  -2  -1  -5  847.26   65.70
  -2  -1  -5 2201.01   87.61
  -2  -1  -5 1567.33   78.60
  -2  -1  -5 1283.61   73.97
  -2  -1  -5 1684.56   80.39
  -2  -1  -5 1352.12   75.13
  -2  -1  -5 2931.89   96.52
  -2  -1  -5  579.70   59.50
  -2  -1  -5  536.18   58.38
  -2  -1  -5  735.91   63.26
  -2  -1  -5  169.45   45.90
  -2  -1  -5 1603.93   79.16
  -2  -1  -5  887.12   66.53
  -2  -1  -5 1549.15   78.31
  -2  -1  -5  577.58   59.46
  -2  -1  -5 1450.17   76.74
  -2  -1  -5  179.24   46.36
  -2  -1  -5  660.96   61.52
  -2  -1  -5  400.68   54.52
  -2  -1  -5  471.18   56.60
  -2  -1  -5  375.27   53.72
  -2  -1  -5  202.94   47.42
  -2  -1  -5  429.47   55.38
  -2  -1  -5  276.56   50.34
  -2  -1  -5  442.81   55.78
  -2  -1  -5  349.19   52.87
  -2  -1  -5  529.89   58.22
  -2  -1  -5  409.16   54.78
  -2  -1  -5 1338.07   74.89
  -2  -1  -5 2294.36   88.82
  -2  -1  -5 1083.70   70.39
  -2  -1  -5  346.42   52.78
  -2  -1  -5  503.88   57.50
  -2  -1  -5   94.97   41.87
  -2  -1  -5 1040.63   69.57
  -2  -1  -5  363.85   53.35
  -2  -1  -5 2078.56   85.99
  -2  -1  -5 2942.68   96.64
  -2  -1  -5  646.76   61.18
  -2  -1  -5  539.59   58.47
  -2  -1  -5  593.49   59.87
  -2  -1  -5 2103.64   86.32
  -2  -1  -5 1289.80   74.07
  -2  -1  -5 2270.11   88.52
  -2  -1  -5 2131.09   86.69
  -2  -1  -5 1909.60   83.66
  -2  -1  -5 2331.27   89.29
  -2  -1  -5 1857.95   82.93
  -2  -1  -5 1651.53   79.89
  -2  -1  -5  700.77   62.46
  -2  -1  -5 1952.62   84.26
  -2  -1  -5 1965.04   84.43
  -2  -1  -5 1832.43   82.55
  -2  -1  -5 1871.10   83.11
  -2  -1  -5 2943.73   96.65
  -2  -1  -5 1731.90   81.10
  -2  -1  -5 2055.15   85.67
  -2  -1  -5 1417.76   76.22
  -2  -1  -5 2661.63   93.37
  -2  -1  -5 1269.66   73.72
  -2  -1  -5 1138.57   71.41
  -2  -1  -5 1725.54   80.99
  -2  -1  -5 2978.82   97.05
  -2  -1  -5 1472.99   77.12
  -2  -1  -5  434.91   55.55
  -2  -1  -5  591.87   59.82
  -2  -1  -5 1746.22   81.31
  -2  -1  -5 2043.34   85.51
  -2  -1  -5 2381.06   89.93
  -2  -1  -5 1985.29   84.72
  -2  -1  -5 1319.02   74.57
  -2  -1  -5 1747.03   81.31
  -2  -1  -5 1793.91   82.01
  -2  -1  -5 1938.02   84.05
  -2  -1  -5 1328.92   74.74
  -2  -1  -5 2789.88   94.88
  -2  -1  -5  662.35   61.55
  -2  -1  -5 2199.89   87.60
  -2  -1  -5  307.18   51.45
  -2  -1  -5 1032.57   69.42
  -2  -1  -5 2458.66   90.90
  -2  -1  -5 2202.55   87.64
  -2  -1  -5 1490.29   77.39
  -2  -1  -5 1912.11   83.69
  -2  -1  -5 1749.02   81.34
  -2  -1   5  806.52   64.83
  -2  -1   5 1185.23   72.24
  -2  -1   5  621.35   60.56
  -2  -1   5 1881.47   83.26
  -2  -1   5  764.82   63.91
  -2  -1   5  865.18   66.08
  -2  -1   5 1059.27   69.94
  -2  -1   5 1230.00   73.04
  -2  -1   5 2406.01   90.25
  -2  -1   5 1758.68   81.49
  -2  -1   5 1342.34   74.97
  -2  -1   5 3173.70   99.21
  -2  -1   5 1338.31   74.91
  -2  -1   5  144.84   44.69
  -2  -1   5 2044.72   85.52
  -2  -1   5  725.99   63.03
  -2  -1   5 2402.70   90.20
  -2  -1   5 1464.09   76.96
  -2  -1   5  668.19   61.68
  -2  -1   5  478.51   56.81
  -2  -1   5 1057.06   69.89
  -2  -1   5 2050.62   85.61
  -2  -1   5 2336.49   89.37
  -2  -1   5 1178.96   72.13
  -2  -1   5 1436.22   76.51
  -2  -1   5 1680.56   80.33
  -2  -1   5 1787.62   81.92
  -2  -1   5 1775.10   81.74
  -2  -1   5  222.13   48.22
  -2  -1   5  443.01   55.78
  -2  -1   5 1582.28   78.83
  -2  -1   5 1769.39   81.64
  -2  -1   5 1074.98   70.23
  -2  -1   5 2645.49   93.17
  -2  -1   5 1926.74   83.90
  -2  -1   5 2217.92   87.84
  -2  -1   5 1416.75   76.21
  -2  -1   5 2206.34   87.69
  -2  -1   5 1527.45   77.98
  -2  -1   5 1075.84   70.24
  -2  -1   5 1677.99   80.30
  -2  -1   5 3785.54  105.60
  -2  -1   5 1145.95   71.54
  -2  -1   5 1208.14   72.65
  -2  -1   5 1481.22   77.24
  -2  -1   5 1649.15   79.86
  -2  -1   5  505.10   57.53
  -2  -1   5  547.52   58.67
  -2  -1   5 2150.03   86.95
  -2  -1   5 3189.56   99.38
  -2  -1   5 2580.64   92.40
  -2  -1   5 1658.73   79.99
  -2  -1   5  970.47   68.21
  -2  -1   5  351.04   52.93
  -2  -1   5 2079.99   86.01
  -2  -1   5  418.14   55.05
  -2  -1   5  570.80   59.28
  -2  -1   5 1247.50   73.35
  -2  -1   5 3651.83  104.24
  -1   2  -5 2615.77   92.82
  -1   2  -5 1541.25   78.19
  -1   2  -5  968.94   68.18
  -1   2  -5  188.10   46.75
  -1   2  -5 1747.90   81.33
  -1   2  -5 2900.46   96.15
  -1   2  -5 3043.02   97.76
  -1   2  -5 1854.32   82.87
  -1   2  -5  850.73   65.77
  -1   2  -5 1981.15   84.66
  -1   2  -5  908.69   66.97
  -1   2  -5  925.20   67.32
  -1   2  -5 1527.41   77.98
  -1   2  -5 1471.72   77.09
  -1   2  -5 2346.08   89.49
  -1   2  -5  272.15   50.17
  -1   2  -5  738.45   63.32
  -1   2  -5 1453.88   76.80
  -1   2  -5 3824.49  105.98
  -1   2  -5  733.38   63.21
  -1   2  -5  361.65   53.28
  -1   2  -5 1130.80   71.26
  -1   2  -5 1915.47   83.73
  -1   2  -5 1724.85   80.99
  -1   2  -5 1612.04   79.30
  -1   2  -5 2457.92   90.90
  -1   2  -5 1820.74   82.39
  -1   2  -5 1419.77   76.25
  -1   2  -5  634.79   60.88
  -1   2  -5 1515.94   77.80
  -1   2  -5 1991.48   84.79
  -1   2  -5 1154.65   71.69
  -1   2  -5  384.22   54.01
  -1   2  -5 1899.84   83.52
  -1   2  -5 2590.00   92.50
  -1   2  -5 1707.85   80.74
  -1   2  -5  825.73   65.24
  -1   2  -5 3325.71  100.85
  -1   2  -5 1716.65   80.87
  -1   2  -5 2066.51   85.82
  -1   2  -5  668.39   61.70
  -1   2  -5  501.56   57.44
  -1   2  -5 1715.23   80.84
  -1   2  -5 2690.28   93.71
  -1   2  -5 2782.26   94.79
  -1   2  -5  226.29   48.39
  -1   2  -5 2466.83   91.00
  -1   2  -5 3339.90  101.00
  -1   2  -5 2148.24   86.91
  -1   2  -5 1492.18   77.42
  -1   2  -5 1815.68   82.31
  -1   2  -5 1910.05   83.66
  -1   2  -5  881.52   66.42
  -1   2  -5 1711.94   80.80
  -1   2  -5  889.34   66.58
  -1   2  -5  488.26   57.08
  -1   2  -5  341.45   52.61
  -1   2  -5 1856.62   82.90
  -1   2  -5 1737.43   81.17
  -1   2  -5  873.71   66.26
  -1   2  -5 2355.45   89.61
  -1   2  -5 1244.73   73.30
  -1   2  -5 1182.56   72.19
  -1   2  -5 2914.62   96.32
  -1   2  -5  919.91   67.21
  -1   2  -5 2509.26   91.52
  -1   2   5 3202.07   99.52
  -1   2   5 1651.77   79.89
  -1   2   5 1965.57   84.45
  -1   2   5 1995.37   84.86
  -1   2   5 1441.60   76.60
  -1   2   5 2349.64   89.53
  -1   2   5 1768.49   81.63
  -1   2   5 1430.86   76.43
  -1   2   5 1065.48   70.04
  -1   2   5  659.82   61.49
  -1   2   5 1998.81   84.90
  -1   2   5 1493.91   77.45
  -1   2   5 1162.68   71.85
  -1   2   5  661.49   61.53
  -1   2   5  608.21   60.23
  -1   2   5 2439.13   90.66
  -1   2   5 2654.39   93.28
  -1   2   5 3123.12   98.65
  -1   2   5 3387.51  101.50
  -1   2   5 3375.17  101.38
  -1   2   5 2743.03   94.34
  -1   2   5 2631.45   93.00
  -1   2   5 1599.45   79.10
  -1   2   5 1521.35   77.87
  -1   2   5 1893.95   83.43
  -1   2   5 2329.77   89.28
  -1   2   5  539.45   58.46
  -1   2   5  465.36   56.43
  -1   2   5 1487.41   77.34
  -1   2   5  639.54   61.00
  -1   2   5  542.80   58.55
  -1   2   5  370.16   53.55
  -1   2   5 1239.25   73.21
  -1   2   5 1540.48   78.18
  -1   2   5 1877.78   83.20
  -1   2   5 1030.38   69.38
  -1   2   5  686.38   62.12
  -1   2   5 1609.17   79.25
  -1   2   5 1685.74   80.40
  -1   2   5 1635.48   79.65
  -1   2   5 2203.54   87.64
  -1   2   5 2908.02   96.24
  -1   2   5 1234.34   73.12
  -1   2   5 1605.72   79.19
  -1   2   5  608.80   60.25
  -1   2   5 2698.67   93.81
  -1   2   5 2470.88   91.05
  -1   2   5 1612.58   79.30
  -1   2   5 2473.26   91.08
  -1   2   5 2080.20   86.01
  -1   2   5 1138.90   71.41
  -1   2   5 2397.60   90.14
  -1   2   5 1232.57   73.09
  -1   2   5 2068.75   85.85
  -1   2   5 1952.94   84.26
  -1   2   5 1455.06   76.83
  -1   2   5 2425.06   90.49
  -1   2   5  857.70   65.92
  -1   2   5 1591.21   78.96
  -1   2   5 1246.17   73.33
  -1   2   5 1007.52   68.94
  -1   2   5 1462.57   76.95
  -1   2   5  994.68   68.70
  -1   2   5 1332.56   74.80
  -1   2   5 2394.75   90.10
  -1   2   5 1151.29   71.63
  -1   2   5 3236.31   99.89
  -1   2   5 1730.22   81.07
  -1   2   5 3648.24  104.21
  -1   2   5 2054.09   85.66
  -1   2   5  654.41   61.37
  -1   2   5 1795.15   82.02
  -1   2   5 3695.72  104.69
  -1   2   5  283.19   50.58
  -1   2   5 1306.83   74.36
   1  -2  -5 1328.95   74.74
   1  -2  -5  729.01   63.11
   1  -2  -5 3650.44  104.24
   1  -2  -5  803.95   64.77
   1  -2  -5  839.89   65.55
   1  -2  -5 2118.30   86.52
   1  -2  -5 2266.69   88.47
   1  -2  -5  130.18   43.92
   1  -2  -5 1249.28   73.38
   1  -2  -5 1563.71   78.54
   1  -2  -5 1462.27   76.93
   1  -2  -5 1498.10   77.51
   1  -2  -5 1379.20   75.59
   1  -2  -5  286.01   50.69
   1  -2  -5  249.14   49.31
   1  -2  -5  534.68   58.34
   1  -2  -5  318.05   51.82
   1  -2  -5 2046.52   85.55
   1  -2  -5 2348.18   89.52
   1  -2  -5 1933.57   83.99
   1  -2  -5  351.81   52.96
   1  -2  -5 1511.51   77.72
   1  -2  -5 1146.61   71.56
   1  -2  -5  575.43   59.40
   1  -2  -5 1523.39   77.92
   1  -2  -5 1420.49   76.27
   1  -2  -5 1094.17   70.59
   1  -2  -5 1976.23   84.58
   1  -2  -5 3180.15   99.27
   1  -2  -5 1180.14   72.15
   1  -2  -5  206.77   47.57
   1  -2  -5  473.51   56.66
   1  -2  -5  764.85   63.91
   1  -2  -5 1639.07   79.71
   1  -2  -5 1365.77   75.36
   1  -2  -5 2152.23   86.98
   1  -2  -5  971.06   68.23
   1  -2  -5 2138.17   86.78
   1  -2  -5  844.72   65.65
   1  -2  -5 2820.01   95.23
   1  -2  -5  885.02   66.48
   1  -2  -5 2501.02   91.43
   1  -2  -5 1385.87   75.69
   1  -2  -5 1582.99   78.84
   1  -2  -5 2720.32   94.06
   1  -2  -5 2727.75   94.15
   1  -2  -5 1749.71   81.36
   1  -2  -5 1100.24   70.69
   1  -2  -5 1236.16   73.15
   1  -2  -5 1386.70   75.71
   1  -2  -5 1985.47   84.72
   1  -2  -5 1499.81   77.54
   1  -2  -5 1902.14   83.55
   1  -2  -5 2095.16   86.20
   1  -2  -5 2772.28   94.67
   1  -2  -5 2575.61   92.34
   1  -2  -5  568.38   59.22
   1  -2  -5 1731.04   81.08
   1  -2  -5 1030.35   69.38
   1  -2  -5 2069.23   85.85
   1  -2  -5 1487.86   77.34
   1  -2  -5 1512.04   77.74
   1  -2  -5 1029.70   69.36
   1  -2   5 2034.87   85.40
   1  -2   5 1500.06   77.54
   1  -2   5  301.20   51.23
   1  -2   5 1386.67   75.71
   1  -2   5 2788.25   94.87
   1  -2   5 1794.09   82.01
   1  -2   5 2142.11   86.84
   1  -2   5 1342.87   74.98
   1  -2   5 2691.33   93.73
   1  -2   5 3043.03   97.77
   1  -2   5 1855.00   82.89
   1  -2   5 2462.13   90.94
   1  -2   5 2053.71   85.64
   1  -2   5 2121.95   86.57
   1  -2   5  881.26   66.41
   1  -2   5  525.97   58.11
   1  -2   5 2951.45   96.74
   1  -2   5 3753.57  105.27
   1  -2   5 1826.71   82.48
   1  -2   5 2145.46   86.88
   1  -2   5 2831.51   95.37
   1  -2   5  827.21   65.27
   1  -2   5 1699.19   80.61
   1  -2   5  340.53   52.58
   1  -2   5  187.78   46.74
   1  -2   5 1215.16   72.78
   1  -2   5  813.69   64.99
   1  -2   5 1611.13   79.28
   1  -2   5 1965.65   84.45
   1  -2   5  451.35   56.02
   1  -2   5 1701.02   80.63
   1  -2   5 1750.34   81.37
   1  -2   5 1875.97   83.19
   1  -2   5 1045.95   69.68
   1  -2   5 1837.04   82.63
   1  -2   5 1983.29   84.69
   1  -2   5  835.07   65.44
   1  -2   5  479.66   56.84
   1  -2   5  151.04   45.01
   1  -2   5 1221.71   72.89
   1  -2   5 3088.15   98.27
   1  -2   5 1809.04   82.22
   1  -2   5  947.46   67.76
   1  -2   5  966.51   68.14
   1  -2   5  692.18   62.26
   1  -2   5 1105.40   70.80
   1  -2   5 1660.53   80.02
   1  -2   5 1928.33   83.92
   1  -2   5 1577.94   78.77
   1  -2   5 2626.07   92.94
   1  -2   5 1846.72   82.77
   1  -2   5 2836.79   95.43
   1  -2   5 1646.70   79.81
   1  -2   5 1838.45   82.64
   1  -2   5  439.00   55.67
   1  -2   5 1032.06   69.41
   1  -2   5 2552.73   92.06
   1  -2   5  496.32   57.29
   1  -2   5 1694.12   80.54
   1  -2   5 2076.73   85.96
   1  -2   5 1383.70   75.66
   1  -2   5  847.66   65.71
   1  -2   5  823.68   65.20
   1  -2   5 1362.27   75.30
   1  -2   5 1040.99   69.59
   1  -2   5 1473.87   77.13
   1  -2   5 1804.14   82.14
   1  -2   5 1966.33   84.45
   1  -2   5 1106.30   70.82
   1  -2   5 1771.28   81.67
   1  -2   5 2742.56   94.32
   1  -2   5 2000.48   84.92
   1  -2   5 1717.90   80.89
   1  -2   5 2604.61   92.68
   2   1  -5 1596.35   79.05
   2   1  -5 1408.20   76.06
   2   1  -5 2381.09   89.93
   2   1  -5  579.87   59.52
   2   1  -5 1710.13   80.77
   2   1  -5  289.96   50.84
   2   1  -5 1739.57   81.21
   2   1  -5 1851.26   82.83
   2   1  -5 1178.73   72.13
   2   1  -5 2657.66   93.32
   2   1  -5 1747.52   81.33
   2   1  -5 1376.89   75.54
   2   1  -5 1687.52   80.43
   2   1  -5  826.53   65.26
   2   1  -5 1994.97   84.84
   2   1  -5  305.04   51.37
   2   1  -5 1486.21   77.33
   2   1  -5 1188.17   72.30
   2   1  -5 1669.19   80.16
   2   1  -5  804.72   64.79
   2   1  -5  647.79   61.20
   2   1  -5 1854.36   82.87
   2   1  -5 2376.03   89.87
   2   1  -5 1670.11   80.18
   2   1  -5 1627.30   79.52
   2   1  -5 1519.93   77.86
   2   1  -5  435.23   55.55
   2   1  -5  683.44   62.05
   2   1  -5 1863.65   83.01
   2   1  -5  517.08   57.87
   2   1  -5 1377.52   75.56
   2   1  -5 1085.19   70.42
   2   1  -5 2096.80   86.23
   2   1  -5 1731.53   81.08
   2   1  -5 1907.85   83.63
   2   1  -5  564.74   59.12
   2   1  -5 2040.57   85.48
   2   1  -5  535.15   58.35
   2   1  -5 1416.72   76.19
   2   1  -5 2032.52   85.35
   2   1  -5  563.27   59.09
   2   1  -5 2442.91   90.70
   2   1  -5 2396.55   90.13
   2   1   5 1674.13   80.24
   2   1   5 1309.51   74.41
   2   1   5 1729.01   81.05
   2   1   5  546.93   58.65
   2   1   5 3355.12  101.17
   2   1   5 1771.81   81.67
   2   1   5 1772.69   81.69
   2   1   5  589.96   59.78
   2   1   5 1277.81   73.88
   2   1   5 1930.98   83.96
   2   1   5  926.47   67.33
   2   1   5 1551.91   78.36
   2   1   5 1627.72   79.52
   2   1   5 1700.99   80.63
   2   1   5  721.61   62.94
   2   1   5 1476.79   77.18
   2   1   5 1366.09   75.36
   2   1   5 1332.97   74.81
   2   1   5 2102.84   86.31
   2   1   5 1547.25   78.28
   2   1   5  738.72   63.33
   2   1   5 1866.66   83.05
   2   1   5  846.75   65.70
   2   1   5 1687.15   80.43
   2   1   5 1376.93   75.54
   2   1   5 1786.83   81.90
   2   1   5 1048.17   69.73
   2   1   5  364.14   53.37
   2   1   5 3396.90  101.61
   2   1   5 1705.37   80.71
   2   1   5 2331.45   89.31
   2   1   5 2643.52   93.15
   2   1   5  605.36   60.15
   2   1   5  607.49   60.21
   2   1   5 1523.59   77.92
   2   1   5 2015.29   85.13
   2   1   5 2587.47   92.47
   2   1   5 2563.60   92.19
   2   1   5 2643.87   93.15
   2   1   5 2514.68   91.59
   2   1   5 2212.31   87.76
   2   1   5 1960.78   84.37
   2   1   5 2517.59   91.62
   2   1   5 1012.17   69.03
   2   1   5  755.20   63.70
   2   1   5 1312.02   74.45
   2   1   5  981.60   68.44
   2   1   5 2253.70   88.31
   2   1   5  916.58   67.14
   2   1   5 1456.20   76.84
   2   1   5  404.54   54.63
   2   1   5 1817.85   82.36
   2   1   5  615.73   60.41
   2   1   5 1319.34   74.59
   2   1   5 2147.05   86.90
   2   1   5 2890.63   96.05
   2   1   5 1576.85   78.75
   2   1   5 1499.39   77.53
   2   1   5 1907.11   83.63
   2   1   5 1336.33   74.86
   2   1   5  820.17   65.12
   2   1   5 1389.12   75.75
   2   1   5  757.77   63.76
   2   1   5  912.81   67.06
   2   1   5  687.46   62.15
   2   1   5 2605.32   92.70
   2   1   5  811.81   64.94
   2   1   5  615.07   60.40
   2   1   5  773.39   64.11
   2   1   5  965.63   68.12
   2   1   5 1103.62   70.76
   2   1   5 1172.05   72.01
   2   1   5  376.06   53.75
   2   1   5 1540.60   78.18
   2   1   5 2734.60   94.23
   2   1   5 1445.79   76.68
   2   1   5 3047.67   97.82
   2   1   5 1823.50   82.43
   2   1   5 2143.94   86.85
   2   1   5 3000.87   97.29
   2   1   5 2039.79   85.46
   2   1   5  413.75   54.91
   2   1   5 1499.68   77.54
   2   1   5 1596.47   79.05
   2   1   5  308.77   51.51
   2   1   5 2467.90   91.02
   2   1   5  738.39   63.32
   2   1   5 1586.18   78.89
   2   1   5  309.22   51.52
   2   1   5  875.21   66.29
   2   1   5 1225.62   72.97
   2   1   5 1417.96   76.22
   2   1   5 1106.99   70.83
   2   1   5 1033.12   69.44
   2   1   5 1423.55   76.31
   2   1   5 1289.24   74.07
   2   1   5 1657.24   79.98
   2   1   5 1064.30   70.03
   2   1   5  986.90   68.54
   2   1   5  582.52   59.58
   2   1   5 1088.87   70.48
   2   1   5 1072.68   70.18
   2   1   5 1099.18   70.68
   2   1   5 1232.38   73.09
   2   1   5 3272.15  100.27
   2   1   5 1493.30   77.43
   2   1   5 1719.52   80.92
   2   1   5 1613.55   79.31
   2   1   5 2589.92   92.50
   2   1   5 1682.06   80.36
   2   1   5 1541.43   78.19
   2   1   5 2467.17   91.00
   2   1   5  594.58   59.88
   2   1   5 2005.40   84.99
   2   1   5 1645.43   79.80
   2   1   5  600.45   60.03
   2   1   5 1688.59   80.45
   2   1   5 1525.44   77.95
   2   1   5 1030.32   69.38
   2   1   5 1816.06   82.33
   2   1   5 1080.08   70.33
   2   1   5 1320.71   74.60
   2   1   5 2958.68   96.82
   2   1   5  277.37   50.37
   2   1   5 1257.88   73.53
   2   1   5 1584.38   78.86
   2   1   5 2954.15   96.77
   2   1   5 2878.64   95.91
   2   1   5 2437.78   90.64
   2   1   5 1925.83   83.89
   2   1   5 2015.94   85.13
   2   1   5 2994.77   97.23
   2   1   5 2291.16   88.79
   2   1   5 2843.38   95.50
   2   1   5 1648.06   79.84
   2   1   5  608.31   60.23
   2   1   5 1597.83   79.07
   2   1   5 1416.99   76.21
   2   1   5 2503.45   91.46
   2   1   5  528.00   58.16
   2   1   5 1847.52   82.78
   2   1   5 2845.91   95.53
   2   1   5 1849.96   82.81
   2   1   5 1190.47   72.35
   2   1   5  192.37   46.95
   2   1   5 1524.05   77.92
   2   1   5 2039.19   85.45
   2   1   5 1590.82   78.96
   2   1   5 1717.14   80.87
   2   1   5 2420.48   90.43
   2   1   5 1183.43   72.21
   2   1   5  469.13   56.53
   2   1   5 1700.49   80.63
   2   1   5 1727.10   81.02
   2   1   5 1549.94   78.33
   2   1   5 2496.72   91.37
   2   1   5 1659.65   80.01
   2   1   5  701.38   62.47
   2   1   5 2102.45   86.31
   2   1   5  288.20   50.76
   2   1   5  448.82   55.94
   2   1   5 1069.54   70.12
   2   1   5 1039.25   69.56
   2   1   5 2665.78   93.41
   2   1   5 1104.95   70.79
   2   1   5 2109.78   86.40
   2   1   5 1431.81   76.45
   2   1   5 3704.96  104.79
   2   1   5 2154.12   86.99
   2   1   5 1523.39   77.92
   2   1   5  395.02   54.34
   2   1   5 1673.45   80.22
   2   1   5  788.85   64.44
   2   1   5 1737.31   81.17
   2   1   5 1321.97   74.62
   2   1   5 2404.42   90.22
   2   1   5 1488.91   77.36
   2   1   5 2369.78   89.79
   2   1   5 3066.95   98.03
   2   1   5 1734.78   81.13
   2   1   5 1006.13   68.91
   2   1   5 1311.43   74.45
   2   1   5 1862.09   82.98
   2   1   5 1909.23   83.66
   2   1   5 1125.45   71.16
   2   1   5 1960.01   84.36
   2   1   5 2945.23   96.67
   2   1   5 3097.42   98.36
   2   1   5  915.37   67.11
   2   1   5  997.83   68.76
   2   1   5  407.30   54.72
   2   1   5 1022.59   69.23
   2   1   5 3892.64  106.66
   2   1   5 2206.45   87.69
   2   1   5 1987.74   84.75
   2   1   5 1619.91   79.40
   2   1   5 1615.12   79.34
   2   1   5 1341.72   74.95
   2   1   5 2553.68   92.06
   2   1   5 2051.08   85.61
   2   1   5 1305.63   74.34
   2   1   5 1478.99   77.21
   2   1   5  359.03   53.20
   2   1   5 2035.37   85.40
   2   1   5 1600.65   79.12
   2   1   5 3121.39   98.64
   2   1   5 1011.28   69.01
   2   1   5 1688.20   80.45
   2   1   5 1274.58   73.81
   2   1   5 2267.63   88.47
   2   1   5  434.97   55.55
  -2  -1  -7 1151.12   69.57
  -2  -1  -7 3129.98   96.67
  -2  -1  -7 1662.77   77.99
  -2  -1  -7 2179.15   85.26
  -2  -1  -7 1192.62   70.32
  -2  -1  -7 1682.35   78.30
  -2  -1  -7 2571.32   90.22
  -2  -1  -7 2370.64   87.73
  -2  -1  -7 1374.78   73.45
  -2  -1  -7 2281.03   86.60
  -2  -1  -7  449.04   53.90
  -2  -1  -7 1038.56   67.48
  -2  -1  -7 1508.60   75.62
  -2  -1  -7 1920.76   81.75
  -2  -1  -7 1611.84   77.22
  -2  -1  -7 1724.06   78.92
  -2  -1  -7  796.29   62.55
  -2  -1  -7 1739.96   79.16
  -2  -1  -7 1848.94   80.74
  -2  -1  -7 1711.97   78.74
  -2  -1  -7 1529.44   75.95
  -2  -1  -7 1347.75   73.00
  -2  -1  -7 1332.41   72.74
  -2  -1  -7 1228.36   70.95
  -2  -1  -7 1477.34   75.12
  -2  -1  -7  433.24   53.43
  -2  -1  -7  875.13   64.23
  -2  -1  -7 1875.99   81.13
  -2  -1  -7 1667.84   78.09
  -2  -1  -7 2121.15   84.49
  -2  -1  -7 1697.51   78.52
  -2  -1  -7 1976.02   82.52
  -2  -1  -7 1941.91   82.05
  -2  -1  -7  497.35   55.26
  -2  -1   7 1586.03   76.83
  -2  -1   7 2184.20   85.34
  -2  -1   7 1670.49   78.12
  -2  -1   7  953.28   65.82
  -2  -1   7 1769.18   79.58
  -2  -1   7 2241.20   86.08
  -2  -1   7 1673.08   78.16
  -2  -1   7 2028.62   83.25
  -2  -1   7 1959.32   82.30
  -2  -1   7 2079.43   83.93
  -2  -1   7 1756.86   79.40
  -2  -1   7 1521.43   75.83
  -2  -1   7  680.23   59.91
  -2  -1   7 1783.74   79.80
  -2  -1   7 1519.44   75.78
  -2  -1   7  786.56   62.34
  -2  -1   7 1622.18   77.39
  -2  -1   7  910.52   64.96
  -2  -1   7 2997.84   95.20
  -2  -1   7 1078.32   68.23
  -2  -1   7 2100.18   84.22
  -2  -1   7 1982.96   82.61
  -2  -1   7 1740.55   79.16
  -2  -1   7 1432.00   74.39
  -2  -1   7 1568.78   76.56
  -2  -1   7 1943.31   82.07
  -2  -1   7 2256.50   86.28
  -2  -1   7 1921.42   81.77
  -2  -1   7 1582.02   76.77
  -2  -1   7 2582.24   90.35
  -2  -1   7 2162.56   85.05
  -2  -1   7 2589.28   90.44
  -2  -1   7 2226.91   85.90
  -2  -1   7 2256.06   86.28
  -2  -1   7 1798.68   80.01
  -2  -1   7  236.76   46.75
  -2  -1   7 2002.96   82.90
  -2  -1   7 1271.54   71.71
  -2  -1   7  420.60   53.05
  -2  -1   7 2859.45   93.62
  -2  -1   7 1193.56   70.33
  -2  -1   7 1228.60   70.95
  -2  -1   7 1467.04   74.95
  -2  -1   7 2135.33   84.69
  -2  -1   7 1807.23   80.13
  -2  -1   7  943.63   65.62
  -2  -1   7 1969.19   82.43
  -2  -1   7  650.76   59.22
  -2  -1   7 1878.53   81.16
  -2  -1   7 1762.53   79.48
  -2  -1   7 1837.63   80.57
  -2  -1   7 1146.01   69.48
  -2  -1   7 1852.35   80.78
  -2  -1   7 1819.53   80.31
  -2  -1   7 1370.33   73.38
  -2  -1   7  814.13   62.94
  -2  -1   7 1976.67   82.54
  -2  -1   7 1371.57   73.39
  -2  -1   7  290.40   48.80
  -2  -1   7 2000.72   82.87
  -2  -1   7 1067.60   68.03
  -2  -1   7 1993.04   82.77
  -2  -1   7 1461.80   74.87
  -2  -1   7 1849.12   80.74
  -1   2  -7 1334.22   72.77
  -1   2  -7 2286.29   86.66
  -1   2  -7 1645.05   77.74
  -1   2  -7 1996.63   82.81
  -1   2  -7 1864.25   80.95
  -1   2  -7 1136.90   69.32
  -1   2  -7 1549.00   76.25
  -1   2  -7 1687.21   78.37
  -1   2  -7 1480.56   75.18
  -1   2  -7 1518.21   75.77
  -1   2  -7 1682.53   78.30
  -1   2  -7 2282.02   86.61
  -1   2  -7 1015.35   67.03
  -1   2  -7 1700.31   78.57
  -1   2  -7 2219.47   85.79
  -1   2  -7 1665.31   78.04
  -1   2  -7 2076.88   83.90
  -1   2  -7 1525.29   75.89
  -1   2  -7 1710.34   78.72
  -1   2  -7 1621.99   77.39
  -1   2  -7 1253.03   71.38
  -1   2  -7 1957.45   82.27
  -1   2  -7 1530.69   75.97
  -1   2  -7 1305.95   72.29
  -1   2  -7 1370.28   73.38
  -1   2  -7 1477.94   75.13
  -1   2  -7 1951.62   82.19
  -1   2  -7  497.68   55.28
  -1   2  -7 2045.02   83.48
  -1   2  -7  557.46   56.88
  -1   2  -7 3239.93   97.86
  -1   2  -7 1257.67   71.47
  -1   2  -7 1369.21   73.36
  -1   2  -7  548.17   56.64
  -1   2  -7 2642.67   91.08
  -1   2  -7 1862.21   80.93
  -1   2  -7 1246.49   71.27
  -1   2  -7 1254.35   71.41
  -1   2  -7 2390.42   87.99
  -1   2  -7 1699.19   78.55
  -1   2  -7 1701.84   78.59
  -1   2  -7 1592.06   76.92
  -1   2  -7 2819.83   93.17
  -1   2  -7 1928.66   81.87
  -1   2   7  295.46   48.98
  -1   2   7 2473.20   89.02
  -1   2   7 1831.59   80.49
  -1   2   7 1288.68   72.00
  -1   2   7 1142.39   69.41
  -1   2   7 3075.90   96.08
  -1   2   7 1673.04   78.16
  -1   2   7 1859.16   80.89
  -1   2   7 1365.71   73.30
  -1   2   7 2084.91   84.01
  -1   2   7 1870.24   81.04
  -1   2   7 1912.99   81.64
  -1   2   7 1951.56   82.19
  -1   2   7 2630.37   90.94
  -1   2   7 1648.12   77.78
  -1   2   7  886.99   64.47
  -1   2   7 1035.33   67.42
  -1   2   7 1575.60   76.66
  -1   2   7  796.35   62.55
  -1   2   7 1844.78   80.68
  -1   2   7 1117.23   68.95
  -1   2   7 1124.62   69.09
  -1   2   7 2103.13   84.25
  -1   2   7 1179.72   70.09
  -1   2   7 1520.97   75.81
  -1   2   7  439.62   53.63
  -1   2   7 1121.70   69.03
  -1   2   7  814.69   62.94
  -1   2   7 1788.38   79.86
  -1   2   7 1645.64   77.74
  -1   2   7 3123.74   96.61
  -1   2   7  320.90   49.87
  -1   2   7 1507.83   75.60
  -1   2   7 1382.32   73.57
  -1   2   7  534.07   56.26
  -1   2   7  679.98   59.91
  -1   2   7  427.68   53.26
  -1   2   7  944.87   65.65
  -1   2   7 1538.90   76.10
  -1   2   7 1093.55   68.51
  -1   2   7 2706.25   91.84
  -1   2   7 1787.02   79.84
  -1   2   7  230.76   46.51
  -1   2   7 1525.51   75.89
   1  -2  -7 1092.73   68.50
   1  -2  -7  684.17   60.00
   1  -2  -7 1380.52   73.54
   1  -2  -7 1636.96   77.62
   1  -2  -7 1770.34   79.60
   1  -2  -7 1167.16   69.86
   1  -2  -7 2226.44   85.88
   1  -2  -7 1295.98   72.12
   1  -2  -7 1334.18   72.77
   1  -2  -7 2667.20   91.38
   1  -2  -7  794.94   62.52
   1  -2  -7  359.52   51.16
   1  -2  -7 1411.82   74.06
   1  -2  -7  539.87   56.41
   1  -2  -7 2516.30   89.55
   1  -2  -7  427.76   53.28
   1  -2  -7 1442.54   74.56
   1  -2  -7 1677.78   78.22
   1  -2  -7 1961.07   82.31
   1  -2  -7 1604.28   77.12
   1  -2  -7 1766.80   79.55
   1  -2  -7 1831.77   80.49
   1  -2  -7 1296.27   72.13
   1  -2  -7 1831.46   80.49
   1  -2  -7 1238.54   71.13
   1  -2  -7 1898.49   81.45
   1  -2  -7 1018.97   67.11
   1  -2  -7 1301.81   72.22
   1  -2  -7 1593.53   76.95
   1  -2  -7  426.05   53.22
   1  -2  -7 1341.07   72.89
   1  -2  -7 1604.19   77.12
   1  -2  -7 1409.89   74.03
   1  -2  -7 1928.39   81.86
   1  -2  -7  946.66   65.68
   1  -2  -7 1194.89   70.36
   1  -2  -7 2371.22   87.75
   1  -2  -7 2463.34   88.90
   1  -2  -7 2642.84   91.08
   1  -2  -7 2864.55   93.68
   1  -2   7  827.23   63.21
   1  -2   7 2228.89   85.92
   1  -2   7  709.81   60.61
   1  -2   7 2129.13   84.60
   1  -2   7  969.78   66.14
   1  -2   7 2739.67   92.23
   1  -2   7 1486.40   75.27
   1  -2   7 1722.06   78.89
   1  -2   7 1240.17   71.16
   1  -2   7 1644.31   77.72
   1  -2   7 1436.99   74.47
   1  -2   7 1404.54   73.94
   1  -2   7  725.12   60.96
   1  -2   7 3029.78   95.56
   1  -2   7 1367.92   73.33
   1  -2   7 2489.95   89.23
   1  -2   7 2133.45   84.66
   1  -2   7 1047.49   67.65
   1  -2   7 1314.81   72.44
   1  -2   7 1802.78   80.07
   1  -2   7 1318.47   72.51
   1  -2   7 2083.38   83.99
   1  -2   7 1022.80   67.18
   1  -2   7 1660.19   77.96
   1  -2   7 1982.05   82.61
   1  -2   7 1029.42   67.30
   1  -2   7  920.40   65.15
   1  -2   7 1195.48   70.38
   1  -2   7 1845.44   80.69
   1  -2   7  500.15   55.34
   1  -2   7  578.07   57.41
   1  -2   7  697.01   60.31
   1  -2   7 1028.15   67.29
   1  -2   7 1976.43   82.54
   1  -2   7 1923.12   81.78
   1  -2   7  535.95   56.31
   1  -2   7 1179.05   70.07
   1  -2   7 1296.24   72.13
   1  -2   7 3196.55   97.39
   1  -2   7 2171.35   85.16
   1  -2   7 2356.50   87.57
   1  -2   7 1924.38   81.81
   1  -2   7 1559.77   76.42
   1  -2   7 1459.85   74.84
   1  -2   7 1655.26   77.89
   1  -2   7 1106.16   68.76
   1  -2   7 1584.77   76.81
   1  -2   7 2211.37   85.69
   1  -2   7 1931.62   81.90
   1  -2   7 2267.86   86.43
   1  -2   7 2456.15   88.81
   1  -2   7 1454.44   74.75
   1  -2   7 2363.15   87.64
   1  -2   7 1145.01   69.47
   1  -2   7 2918.56   94.31
   1  -2   7 3175.38   97.17
   1  -2   7 2054.91   83.61
   1  -2   7 3469.29  100.30
   1  -2   7 3119.60   96.56
   1  -2   7 1883.73   81.24
   1  -2   7 1126.50   69.12
   1  -2   7  908.04   64.91
   1  -2   7 1577.48   76.69
   1  -2   7  953.28   65.82
   1  -2   7 1032.21   67.36
   1  -2   7 2699.95   91.76
   1  -2   7 2546.17   89.91
   1  -2   7 1888.82   81.31
   1  -2   7 1951.18   82.17
   1  -2   7 1813.59   80.22
   1  -2   7 2311.20   86.99
   1  -2   7 2481.53   89.13
   1  -2   7 1859.18   80.89
   1  -2   7 1488.50   75.30
   1  -2   7 2295.74   86.78
   1  -2   7 1178.29   70.06
   1  -2   7 2372.97   87.76
   1  -2   7 1511.73   75.66
   1  -2   7 1025.86   67.24
   1  -2   7 1568.40   76.56
   1  -2   7  971.13   66.17
   1  -2   7 2379.43   87.85
   1  -2   7 2014.53   83.05
   1  -2   7 2125.19   84.55
   1  -2   7  914.20   65.03
   1  -2   7 1340.40   72.88
   1  -2   7 1458.04   74.81
   1  -2   7 1816.53   80.27
   1  -2   7 1841.85   80.63
   1  -2   7 1438.13   74.50
   1  -2   7  797.57   62.58
   1  -2   7  285.32   48.61
   1  -2   7 1737.01   79.12
   1  -2   7 2165.80   85.10
   1  -2   7 1268.92   71.66
   1  -2   7 1603.58   77.10
   1  -2   7 1538.01   76.09
   1  -2   7  329.56   50.16
   2   1  -7  366.41   51.37
   2   1  -7  633.82   58.81
   2   1  -7 2454.06   88.78
   2   1  -7 1621.85   77.37
   2   1  -7 2271.32   86.48
   2   1  -7 1792.15   79.92
   2   1  -7  245.25   47.10
   2   1  -7  506.65   55.52
   2   1  -7  985.40   66.45
   2   1  -7 1948.46   82.14
   2   1  -7 1453.88   74.74
   2   1  -7 1693.39   78.46
   2   1  -7 1440.30   74.53
   2   1  -7 2947.35   94.62
   2   1  -7 2229.45   85.93
   2   1  -7 2075.69   83.89
   2   1  -7 2769.81   92.59
   2   1  -7  852.53   63.76
   2   1  -7 1247.46   71.29
   2   1  -7 1144.17   69.45
   2   1  -7 1325.91   72.63
   2   1  -7 1818.18   80.30
   2   1  -7 1508.64   75.62
   2   1  -7  432.88   53.43
   2   1  -7 1904.30   81.52
   2   1  -7 2060.74   83.69
   2   1  -7 1535.48   76.04
   2   1  -7 2253.88   86.25
   2   1  -7 1907.91   81.57
   2   1  -7 1346.76   72.98
   2   1  -7 2202.33   85.57
   2   1  -7 1399.74   73.86
   2   1  -7 2111.12   84.37
   2   1  -7  556.28   56.85
   2   1  -7  735.10   61.18
   2   1  -7  982.17   66.39
   2   1  -7  639.56   58.94
   2   1  -7  564.73   57.06
   2   1  -7 2286.09   86.66
   2   1  -7 1757.48   79.42
   2   1  -7 1223.24   70.86
   2   1  -7 2398.63   88.10
   2   1  -7 1779.85   79.74
   2   1  -7 2081.21   83.96
   2   1   7 1779.81   79.74
   2   1   7 2154.65   84.95
   2   1   7 1349.61   73.03
   2   1   7 1811.07   80.19
   2   1   7 2908.96   94.20
   2   1   7 2016.99   83.08
   2   1   7  260.02   47.66
   2   1   7 2183.71   85.32
   2   1   7  364.71   51.33
   2   1   7  740.22   61.31
   2   1   7  468.27   54.44
   2   1   7 1703.84   78.62
   2   1   7 2317.38   87.07
   2   1   7 2142.52   84.78
   2   1   7 1710.87   78.72
   2   1   7 1878.10   81.14
   2   1   7 2145.82   84.82
   2   1   7  840.84   63.50
   2   1   7 2231.30   85.95
   2   1   7 2351.80   87.51
   2   1   7  983.69   66.42
   2   1   7 1498.87   75.47
   2   1   7 1876.11   81.13
   2   1   7 1510.40   75.65
   2   1   7 2373.08   87.76
   2   1   7  870.10   64.12
   2   1   7 1483.00   75.21
   2   1   7 1688.27   78.39
   2   1   7 1380.55   73.54
   2   1   7 1581.88   76.77
   2   1   7 1965.72   82.39
   2   1   7 1187.15   70.23
   2   1   7  836.53   63.41
   2   1   7 2236.10   86.02
   2   1   7 1898.59   81.45
   2   1   7 1784.50   79.81
   2   1   7 1363.38   73.25
   2   1   7 2022.54   83.16
   2   1   7  660.59   59.44
   2   1   7 1877.66   81.14
   2   1   7  932.59   65.39
   2   1   7 1804.58   80.10
   2   1   7 2095.62   84.16
   2   1   7 1396.88   73.81
   2   1   7  866.54   64.05
   2   1   7 1858.73   80.87
   2   1   7 1107.57   68.77
   2   1   7 1644.22   77.72
   2   1   7 1790.94   79.90
   2   1   7 1241.04   71.18
   2   1   7 1988.70   82.70
   2   1   7 1451.08   74.69
   2   1   7 2638.10   91.03
   2   1   7 1564.89   76.50
   2   1   7  547.96   56.63
   2   1   7 1922.42   81.78
   2   1   7 3001.32   95.24
   2   1   7 1690.12   78.42
   2   1   7 1878.55   81.16
   2   1   7 3029.46   95.56
   2   1   7  829.62   63.26
   2   1   7  937.24   65.50
   2   1   7 2131.01   84.63
   2   1   7 1703.86   78.62
   2   1   7 1764.07   79.51
   2   1   7 2198.83   85.52
   2   1   7 1426.54   74.30
   2   1   7 1878.38   81.16
   2   1   7 1336.77   72.82
   2   1   7 3242.83   97.89
   2   1   7 1590.03   76.89
   2   1   7  914.72   65.05
   2   1   7 1516.68   75.75
   2   1   7  251.55   47.34
   2   1   7  595.08   57.84
   2   1   7  709.30   60.59
   2   1   7 2676.02   91.49
   2   1   7 1986.23   82.66
   2   1   7 1683.71   78.31
   2   1   7 1214.23   70.71
   2   1   7 3252.31   98.00
   2   1   7 2283.41   86.63
   2   1   7 1583.70   76.80
   2   1   7 2358.06   87.58
   2   1   7 1796.63   79.98
   2   1   7 1964.43   82.37
   2   1   7 1791.94   79.92
   2   1   7 1622.02   77.39
   2   1   7 1249.11   71.32
   2   1   7 2002.96   82.90
   2   1   7 3620.69  101.88
   2   1   7 3253.68   98.02
   2   1   7 3625.75  101.92
   2   1   7 1650.94   77.83
   2   1   7 2246.08   86.14
   2   1   7 2669.17   91.40
   2   1   7 2228.19   85.92
   2   1   7 2106.40   84.29
   2   1   7 1595.72   76.98
   2   1   7 2377.09   87.82
   2   1   7 2894.95   94.03
   2   1   7 3011.85   95.35
   2   1   7 1748.02   79.27
   2   1   7 1843.76   80.66
   2   1   7 2128.40   84.60
   2   1   7 1135.09   69.29
   2   1   7 2280.96   86.60
   2   1   7 2399.89   88.11
   2   1   7  693.70   60.23
   2   1   7 1615.11   77.28
   2   1   7 1702.83   78.60
   2   1   7 2745.08   92.29
   2   1   7 2550.20   89.97
   2   1   7 2383.71   87.90
   2   1   7  811.58   62.88
   2   1   7  811.58   62.88
   2   1   7 1826.66   80.42
   2   1   7  436.03   53.52
   2   1   7 1565.80   76.51
   2   1   7 1229.80   70.98
   2   1   7 2566.52   90.17
   2   1   7 2053.82   83.60
   2   1   7 1506.22   75.59
   2   1   7 2039.99   83.40
   2   1   7 1288.35   72.00
   2   1   7 2674.61   91.46
   2   1   7 1731.10   79.02
   2   1   7 1343.13   72.92
   2   1   7  397.74   52.37
   2   1   7 2493.63   89.28
   2   1   7 1092.73   68.50
   2   1   7 1808.94   80.16
   2   1   7 1657.29   77.92
   2   1   7 1741.61   79.18
   2   1   7 1792.27   79.92
   2   1   7  851.17   63.73
   2   1   7  916.17   65.08
   2   1   7  452.04   53.99
   2   1   7 2917.12   94.29
   2   1   7  955.81   65.86
   2   1   7  798.79   62.61
   2   1   7 2376.82   87.82
   2   1   7  961.71   65.98
   2   1   7 2908.53   94.18
   2   1   7 1907.22   81.57
   2   1   7 2020.68   83.14
   2   1   7 1603.30   77.10
   2   1   7 1695.51   78.49
   2   1   7  364.83   51.33
   2   1   7  690.65   60.15
   2   1   7 2736.49   92.20
   2   1   7  659.55   59.43
   2   1   7 1216.88   70.76
   2   1   7 2055.42   83.61
   2   1   7 2850.77   93.53
   2   1   7 2060.66   83.69
   2   1   7 1399.24   73.86
   2   1   7 1739.54   79.15
   2   1   7  666.47   59.59
   2   1   7 2579.23   90.32
   2   1   7 2031.74   83.30
   2   1   7 1727.15   78.96
   2   1   7 2105.51   84.29
   2   1   7 1866.09   80.98
   2   1   7  470.98   54.52
   2   1   7 1016.55   67.06
   2   1   7 1899.33   81.45
   2   1   7  316.05   49.70
   2   1   7 1103.27   68.70
   2   1   7 2939.58   94.55
   2   1   7 2292.92   86.75
   2   1   7 1390.58   73.71
   2   1   7 1171.01   69.94
   2   1   7 1673.55   78.16
   2   1   7  920.61   65.15
   2   1   7 1633.36   77.56
   2   1   7 1117.25   68.95
   2   1   7  970.84   66.17
   2   1   7 1679.69   78.25
   2   1   7 1442.75   74.56
   2   1   7 2175.53   85.22
   2   1   7 1846.78   80.71
   2   1   7  814.29   62.94
   2   1   7 1366.03   73.30
   2   1   7 3481.19  100.42
   2   1   7 2024.03   83.19
   2   1   7 1916.18   81.69
   2   1   7  722.75   60.91
   2   1   7 3358.21   99.14
   2   1   7  838.78   63.46
   2   1   7 2058.09   83.64
   2   1   7 1330.54   72.71
   2   1   7 2464.78   88.91
   2   1   7  511.08   55.64
   2   1   7 1280.87   71.86
   2   1   7 1582.90   76.78
   2   1   7 1668.65   78.09
   2   1   7 1232.69   71.03
   2   1   7 1228.47   70.95
   2   1   7 2026.80   83.22
   2   1   7 2145.70   84.82
   2   1   7 1284.44   71.92
   2   1   7 1758.51   79.43
   2   1   7 1317.97   72.50
   2   1   7  634.27   58.81
   2   1   7 1546.70   76.22
   2   1   7 1583.90   76.80
   2   1   7 1804.87   80.10
  -2  -1  -9  301.59   50.11
  -2  -1  -9   93.32   40.62
  -2  -1  -9  569.63   58.11
  -2  -1  -9  521.03   56.82
  -2  -1  -9  775.90   63.02
  -2  -1  -9  404.57   53.49
  -2  -1  -9  206.13   46.40
  -2  -1  -9 1024.29   68.12
  -2  -1  -9 1350.37   73.95
  -2  -1  -9  834.10   64.27
  -2  -1  -9 1272.10   72.63
  -2  -1  -9  582.73   58.44
  -2  -1  -9  128.96   42.71
  -2  -1  -9  164.64   44.53
  -2  -1  -9  485.97   55.87
  -2  -1  -9  964.41   66.95
  -2  -1  -9  295.68   49.90
  -2  -1  -9  968.53   67.03
  -2  -1  -9  623.76   59.47
  -2  -1  -9  612.84   59.20
  -2  -1  -9  836.10   64.32
  -2  -1  -9 1601.03   77.98
  -2  -1  -9  956.56   66.80
  -2  -1  -9  413.55   53.76
  -2  -1  -9  708.78   61.50
  -2  -1  -9 1072.07   69.03
  -2  -1  -9  836.62   64.33
  -2  -1  -9  578.37   58.34
  -2  -1  -9  896.76   65.59
  -2  -1  -9  725.58   61.88
  -2  -1  -9  508.45   56.49
  -2  -1  -9  993.76   67.53
  -2  -1  -9 1189.89   71.18
  -2  -1  -9 1150.72   70.48
  -2  -1  -9   81.81   39.86
  -2  -1  -9 1492.62   76.28
  -2  -1  -9  377.71   52.66
  -2  -1  -9  131.56   42.84
  -2  -1  -9  408.98   53.63
  -2  -1  -9  931.07   66.29
  -2  -1  -9  510.25   56.53
  -2  -1  -9 1186.23   71.12
  -2  -1   9 1512.91   76.60
  -2  -1   9  109.34   41.60
  -2  -1   9  599.18   58.87
  -2  -1   9  951.52   66.70
  -2  -1   9  714.08   61.62
  -2  -1   9  454.00   54.96
  -2  -1   9  909.80   65.85
  -2  -1   9  326.38   50.96
  -2  -1   9 1054.85   68.71
  -2  -1   9  362.00   52.14
  -2  -1   9  492.34   56.03
  -2  -1   9  218.61   46.93
  -2  -1   9  194.29   45.89
  -2  -1   9  669.89   60.59
  -2  -1   9 1048.37   68.57
  -1   2  -9 1575.01   77.57
  -1   2  -9  804.31   63.64
  -1   2  -9  907.95   65.82
  -1   2  -9  103.54   41.25
  -1   2  -9  438.60   54.51
  -1   2  -9  391.35   53.08
  -1   2  -9  375.95   52.60
  -1   2  -9  711.70   61.56
  -1   2  -9  731.56   62.02
  -1   2  -9  315.92   50.61
  -1   2  -9  217.08   46.87
  -1   2  -9  885.66   65.36
  -1   2  -9  166.20   44.60
  -1   2  -9  146.34   43.62
  -1   2  -9  175.60   45.04
  -1   2  -9  679.55   60.82
  -1   2  -9  443.42   54.66
  -1   2  -9  952.05   66.71
  -1   2  -9 1429.63   75.27
  -1   2  -9 1355.43   74.04
  -1   2  -9 1287.00   72.89
  -1   2  -9  854.91   64.71
  -1   2  -9  942.99   66.53
  -1   2  -9  397.14   53.26
  -1   2  -9  608.95   59.11
  -1   2  -9  427.20   54.17
  -1   2  -9  844.84   64.50
  -1   2  -9 1257.65   72.38
  -1   2  -9  821.94   64.02
  -1   2  -9  688.88   61.03
  -1   2  -9  466.14   55.31
  -1   2  -9  557.37   57.79
  -1   2  -9  766.09   62.80
  -1   2  -9  810.81   63.77
  -1   2  -9  141.42   43.37
  -1   2  -9  594.85   58.75
  -1   2  -9 1797.40   80.90
  -1   2  -9  825.02   64.08
  -1   2  -9  898.97   65.64
  -1   2  -9 1196.47   71.30
  -1   2  -9   60.68   38.32
  -1   2  -9  510.08   56.53
  -1   2  -9  784.88   63.21
  -1   2  -9  367.36   52.32
  -1   2   9 1040.24   68.42
  -1   2   9  433.03   54.34
  -1   2   9 1424.33   75.18
  -1   2   9 1226.42   71.83
  -1   2   9  988.82   67.44
  -1   2   9  427.53   54.19
  -1   2   9  198.35   46.07
  -1   2   9  564.24   57.97
  -1   2   9  668.22   60.55
  -1   2   9  157.08   44.16
  -1   2   9 1222.79   71.77
  -1   2   9 1194.98   71.27
  -1   2   9  221.75   47.05
  -1   2   9  306.07   50.26
  -1   2   9 1137.43   70.24
  -1   2   9  375.87   52.60
   1  -2  -9  566.53   58.03
   1  -2  -9  666.80   60.52
   1  -2  -9  312.11   50.48
   1  -2  -9 1339.89   73.78
   1  -2  -9 1493.88   76.30
   1  -2  -9 1065.24   68.91
   1  -2  -9 1242.55   72.12
   1  -2  -9  185.60   45.49
   1  -2  -9  424.35   54.08
   1  -2  -9 1021.18   68.06
   1  -2  -9 1049.11   68.59
   1  -2  -9  755.02   62.55
   1  -2  -9  842.39   64.46
   1  -2  -9  392.67   53.13
   1  -2  -9  387.26   52.96
   1  -2  -9  409.56   53.64
   1  -2  -9  241.42   47.86
   1  -2  -9  208.42   46.51
   1  -2  -9  425.68   54.13
   1  -2  -9  568.13   58.06
   1  -2  -9 1648.87   78.71
   1  -2  -9 1262.48   72.47
   1  -2   9  231.88   47.48
   1  -2   9  320.50   50.76
   1  -2   9  238.16   47.72
   1  -2   9  688.81   61.03
   1  -2   9  942.64   66.52
   1  -2   9  828.74   64.17
   1  -2   9  778.90   63.08
   1  -2   9  145.72   43.59
   1  -2   9   92.00   40.54
   1  -2   9  797.01   63.47
   1  -2   9   93.58   40.63
   1  -2   9  602.01   58.93
   1  -2   9 1013.01   67.91
   1  -2   9 1198.48   71.35
   2   1  -9  242.01   47.89
   2   1  -9 1270.59   72.60
   2   1  -9  563.77   57.96
   2   1  -9  291.41   49.75
   2   1  -9  449.90   54.84
   2   1  -9   51.31   37.54
   2   1  -9  797.95   63.50
   2   1  -9  545.36   57.47
   2   1  -9  737.18   62.15
   2   1  -9  818.99   63.96
   2   1  -9  347.10   51.66
   2   1  -9 1167.30   70.79
   2   1  -9 1463.72   75.81
   2   1  -9  544.18   57.44
   2   1  -9 1611.54   78.13
   2   1  -9  656.70   60.28
   2   1   9  188.93   45.65
   2   1   9  580.42   58.38
   2   1   9  275.28   49.16
   2   1   9  322.43   50.84
   2   1   9  769.10   62.87
   2   1   9  760.46   62.67
   2   1   9  350.23   51.76
   2   1   9  615.35   59.26
   2   1   9  701.59   61.34
   2   1   9  298.50   49.99
   2   1   9  758.29   62.62
   2   1   9  183.42   45.40
   2   1   9  541.52   57.37
   2   1   9 1549.22   77.18
   2   1   9  531.08   57.10
   2   1   9 1464.94   75.84
   2   1   9  789.21   63.30
   2   1   9  210.92   46.62
   2   1   9  280.19   49.34
   2   1   9  852.38   64.67
   2   1   9  126.20   42.56
   2   1   9  329.76   51.08
   2   1   9  926.68   66.20
   2   1   9 1071.31   69.01
   2   1   9   65.39   38.69
   2   1   9  809.39   63.74
   2   1   9  485.78   55.85
   2   1   9 1200.21   71.38
   2   1   9  209.59   46.55
   2   1   9 1192.03   71.22
   2   1   9  154.49   44.03
   2   1   9  583.19   58.46
  -2  -1 -11 1079.19   84.67
  -2  -1 -11 2425.81  104.86
  -2  -1 -11 2211.09  102.12
  -2  -1 -11 2820.42  109.60
  -2  -1 -11 2105.99  100.73
  -2  -1 -11  471.74   70.98
  -2  -1 -11 2200.95  101.98
  -2  -1 -11 2164.49  101.50
  -2  -1 -11 2192.04  101.86
  -2  -1 -11 2237.32  102.45
  -2  -1 -11 2173.69  101.62
  -2  -1 -11 1994.18   99.20
  -2  -1 -11 2075.70  100.32
  -2  -1 -11 1989.42   99.14
  -2  -1  11 2137.58  101.15
  -2  -1  11 1154.59   86.07
  -2  -1  11  777.96   78.57
  -2  -1  11 1436.34   90.88
  -2  -1  11 1011.20   83.39
  -2  -1  11 2276.85  102.97
  -2  -1  11 1594.83   93.40
  -2  -1  11 2170.45  101.57
  -2  -1  11  476.19   71.10
  -2  -1  11 2162.51  101.48
  -2  -1  11  978.87   82.75
  -2  -1  11 2464.40  105.35
  -2  -1  11 2621.45  107.25
  -2  -1  11  529.64   72.57
  -2  -1  11 2928.46  110.84
  -2  -1  11  742.57   77.78
  -2  -1  11 2542.65  106.30
  -2  -1  11 2789.50  109.25
  -2  -1  11 2690.98  108.09
  -2  -1  11 2797.16  109.33
  -2  -1  11 2435.64  104.98
  -2  -1  11 2147.27  101.27
  -2  -1  11 2154.64  101.38
  -2  -1  11 2843.46  109.87
  -2  -1  11 2530.37  106.15
  -2  -1  11 2187.91  101.82
  -2  -1  11  614.25   74.75
  -2  -1  11 2083.32  100.42
  -2  -1  11 2220.95  102.24
  -2  -1  11 1135.66   85.72
  -2  -1  11 2137.98  101.15
  -2  -1  11 3356.30  115.54
  -2  -1  11 2655.32  107.66
  -2  -1  11 1175.17   86.43
  -2  -1  11 3114.14  112.92
  -2  -1  11 2547.02  106.36
  -2  -1  11 1954.36   98.65
  -1   2 -11  722.20   77.31
  -1   2 -11 1918.29   98.15
  -1   2 -11 2222.26  102.26
  -1   2 -11 1701.54   95.02
  -1   2 -11 2288.88  103.12
  -1   2 -11  946.37   82.11
  -1   2 -11 2127.25  101.01
  -1   2 -11 1319.11   88.94
  -1   2 -11 2534.92  106.21
  -1   2 -11 2141.41  101.20
  -1   2 -11 2093.59  100.56
  -1   2 -11 2171.81  101.61
  -1   2 -11 1878.23   97.58
  -1   2 -11 1819.61   96.74
  -1   2 -11 2371.98  104.18
  -1   2 -11 2450.48  105.16
  -1   2 -11 2236.19  102.44
  -1   2 -11 1330.88   89.14
  -1   2 -11 2317.39  103.50
  -1   2 -11 2623.39  107.28
  -1   2 -11 1799.28   96.46
  -1   2 -11 2008.61   99.41
  -1   2 -11 2326.27  103.60
  -1   2  11 2232.89  102.41
  -1   2  11 2183.89  101.76
  -1   2  11 1027.03   83.69
  -1   2  11 2780.89  109.15
  -1   2  11 2192.22  101.86
  -1   2  11 1381.34   89.99
  -1   2  11 2190.79  101.85
  -1   2  11 1290.30   88.46
  -1   2  11 1424.83   90.70
  -1   2  11 2887.57  110.37
  -1   2  11 1247.43   87.72
  -1   2  11 2273.08  102.92
  -1   2  11 2428.15  104.89
  -1   2  11 2824.13  109.65
  -1   2  11 1716.76   95.24
  -1   2  11 2108.88  100.76
  -1   2  11  416.19   69.35
  -1   2  11 1317.38   88.91
  -1   2  11 1748.85   95.71
  -1   2  11 1182.78   86.57
  -1   2  11 2513.23  105.94
  -1   2  11 2506.16  105.86
  -1   2  11 3465.93  116.70
  -1   2  11 3801.12  120.13
  -1   2  11 2174.82  101.64
  -1   2  11 3830.41  120.41
  -1   2  11 2833.45  109.75
  -1   2  11 2767.99  109.00
  -1   2  11 3685.86  118.96
  -1   2  11 2598.95  106.98
  -1   2  11 4457.04  126.41
  -1   2  11 1565.77   92.94
  -1   2  11 3655.21  118.66
  -1   2  11 3106.85  112.84
  -1   2  11 3550.60  117.58
  -1   2  11 3138.82  113.19
  -1   2  11  784.67   78.72
  -1   2  11 2562.98  106.56
  -1   2  11 2881.00  110.30
  -1   2  11 2902.67  110.56
  -1   2  11 2146.09  101.26
  -1   2  11 2094.36  100.58
  -1   2  11 2598.33  106.98
  -1   2  11 2570.28  106.63
  -1   2  11 4265.32  124.62
  -1   2  11 2135.72  101.12
  -1   2  11 2105.25  100.71
  -1   2  11 2765.40  108.97
  -1   2  11 4105.36  123.10
  -1   2  11 2353.60  103.95
  -1   2  11 2059.09  100.09
  -1   2  11 2904.10  110.57
   1  -2 -11  760.64   78.19
   1  -2 -11 2502.22  105.82
   1  -2 -11 2168.25  101.56
   1  -2 -11  915.81   81.49
   1  -2 -11  519.60   72.30
   1  -2 -11 1964.56   98.79
   1  -2 -11  977.49   82.72
   1  -2 -11  840.93   79.93
   1  -2 -11  875.25   80.66
   1  -2 -11 2820.75  109.60
   1  -2 -11  593.24   74.22
   1  -2 -11 1542.02   92.58
   1  -2 -11 1719.52   95.27
   1  -2 -11 2117.80  100.88
   1  -2 -11 2291.24  103.15
   1  -2 -11 2113.05  100.82
   1  -2 -11 2183.50  101.76
   1  -2 -11 1867.57   97.43
   1  -2 -11 2136.89  101.14
   1  -2 -11  488.73   71.45
   1  -2 -11 1827.85   96.86
   1  -2 -11 2094.03  100.56
   1  -2 -11 2379.49  104.29
   1  -2 -11 1331.69   89.16
   1  -2 -11 2166.37  101.53
   1  -2 -11 2762.01  108.92
   1  -2 -11 2498.84  105.77
   1  -2 -11 1695.53   94.93
   1  -2  11  644.37   75.48
   1  -2  11 2175.05  101.64
   1  -2  11 2064.57  100.17
   1  -2  11 2276.17  102.97
   1  -2  11 2733.72  108.59
   1  -2  11 1660.00   94.40
   1  -2  11 2420.59  104.80
   1  -2  11 3171.52  113.55
   1  -2  11 4164.34  123.67
   1  -2  11 2635.16  107.42
   1  -2  11 2018.85   99.55
   1  -2  11 2625.01  107.30
   1  -2  11 1434.74   90.87
   1  -2  11 2501.57  105.80
   1  -2  11 1806.20   96.55
   1  -2  11 2518.07  106.00
   1  -2  11 1578.31   93.14
   1  -2  11 2173.20  101.62
   1  -2  11 2481.38  105.56
   1  -2  11 2003.93   99.33
   1  -2  11 1614.28   93.70
   1  -2  11 2911.18  110.65
   1  -2  11 2224.54  102.29
   1  -2  11 1233.59   87.48
   1  -2  11 1300.65   88.63
   1  -2  11 2221.51  102.26
   1  -2  11 2151.62  101.33
   1  -2  11 2781.50  109.15
   1  -2  11  977.83   82.73
   1  -2  11 1246.48   87.70
   1  -2  11 1974.26   98.92
   1  -2  11  503.38   71.86
   1  -2  11 2459.50  105.29
   1  -2  11  859.12   80.33
   1  -2  11 2478.96  105.53
   1  -2  11  730.82   77.51
   1  -2  11 3086.45  112.62
   1  -2  11 2164.57  101.50
   1  -2  11 2507.22  105.88
   1  -2  11  605.71   74.54
   1  -2  11  596.59   74.31
   1  -2  11 2110.59  100.79
   1  -2  11 1476.43   91.53
   1  -2  11  552.08   73.16
   1  -2  11 2240.52  102.50
   1  -2  11 2761.01  108.92
   1  -2  11 2869.32  110.16
   1  -2  11 3312.61  115.08
   1  -2  11 2779.26  109.13
   1  -2  11 2290.71  103.15
   1  -2  11 1582.68   93.20
   1  -2  11 2209.90  102.10
   1  -2  11 1957.39   98.70
   1  -2  11 1388.36   90.11
   1  -2  11 1981.02   99.02
   1  -2  11 1609.08   93.61
   1  -2  11 1231.21   87.43
   1  -2  11 1493.79   91.81
   1  -2  11 2106.16  100.73
   1  -2  11 2140.02  101.18
   1  -2  11 2126.97  101.00
   1  -2  11 2896.77  110.48
   1  -2  11 1412.17   90.49
   1  -2  11 1252.09   87.79
   1  -2  11  583.31   73.97
   1  -2  11 4373.60  125.64
   1  -2  11 4382.12  125.72
   1  -2  11 2372.52  104.19
   1  -2  11 2837.14  109.80
   1  -2  11 2188.38  101.82
   1  -2  11 1700.56   95.00
   1  -2  11 1324.50   89.04
   1  -2  11 1620.29   93.79
   1  -2  11 2458.97  105.27
   1  -2  11  792.14   78.89
   1  -2  11 2286.97  103.10
   1  -2  11 2697.67  108.16
   1  -2  11 4645.30  128.12
   2   1 -11 1401.92   90.32
   2   1 -11  404.62   69.00
   2   1 -11  380.46   68.26
   2   1 -11 1896.77   97.85
   2   1 -11 2195.43  101.91
   2   1 -11  561.92   73.42
   2   1 -11 1670.83   94.55
   2   1 -11 2552.36  106.42
   2   1 -11 2491.53  105.68
   2   1 -11 1875.13   97.55
   2   1 -11 1950.35   98.59
   2   1 -11 1681.46   94.71
   2   1 -11  452.22   70.42
   2   1 -11 3282.51  114.75
   2   1 -11 1692.00   94.87
   2   1  11 3008.93  111.75
   2   1  11 1625.04   93.85
   2   1  11  368.38   67.86
   2   1  11 1621.89   93.81
   2   1  11 1039.57   83.93
   2   1  11 1142.01   85.84
   2   1  11 2902.43  110.56
   2   1  11 3345.03  115.42
   2   1  11  786.75   78.77
   2   1  11 2546.67  106.35
   2   1  11  833.50   79.78
   2   1  11  786.50   78.77
   2   1  11 2758.25  108.87
   2   1  11 2135.60  101.12
   2   1  11 2561.37  106.53
   2   1  11 1638.84   94.06
   2   1  11 1367.56   89.76
   2   1  11 1380.10   89.96
   2   1  11 3401.69  116.02
   2   1  11 1965.25   98.80
   2   1  11 1609.42   93.62
   2   1  11 2220.94  102.24
   2   1  11  353.87   67.39
   2   1  11 2389.71  104.41
   2   1  11 2334.81  103.71
   2   1  11 1365.56   89.73
   2   1  11 3078.92  112.54
   2   1  11 1919.29   98.17
   2   1  11 2790.34  109.25
   2   1  11 2352.86  103.94
   2   1  11 1682.50   94.73
   2   1  11 2801.85  109.39
   2   1  11 1423.95   90.69
   2   1  11 1842.10   97.06
   2   1  11 2224.53  102.29
   2   1  11 2112.23  100.80
   2   1  11 1896.28   97.83
   2   1  11 3314.48  115.10
   2   1  11 2289.00  103.12
   2   1  11 1038.74   83.92
   2   1  11 1737.05   95.53
   2   1  11 1657.00   94.35
   2   1  11 1205.52   86.98
   2   1  11 1079.91   84.69
   2   1  11  627.33   75.07
   2   1  11 3176.08  113.60
   2   1  11 3602.65  118.11
   2   1  11 2943.02  111.01
   2   1  11 3858.36  120.69
   2   1  11 2061.25  100.12
   2   1  11 4167.35  123.69
   2   1  11 3640.47  118.51
   2   1  11 2995.66  111.60
   2   1  11 2882.80  110.33
   2   1  11 3822.04  120.32
   2   1  11 4040.48  122.47
   2   1  11 2831.52  109.74
   2   1  11 4187.22  123.88
   2   1  11 3165.87  113.49
   2   1  11 3095.05  112.71
   2   1  11 3166.76  113.51
   2   1  11 4317.19  125.11
   2   1  11 2781.56  109.15
   2   1  11 2790.77  109.25
   2   1  11 2282.21  103.04
   2   1  11 2971.76  111.34
   2   1  11 2768.99  109.01
   2   1  11 2999.52  111.65
   2   1  11 2298.99  103.26
   2   1  11 2147.65  101.29
   2   1  11 2159.50  101.44
   2   1  11 2326.27  103.60
   2   1  11 2193.91  101.89
   2   1  11 2258.78  102.74
   2   1  11 2277.31  102.98
   2   1  11 3066.72  112.40
   2   1  11 2590.31  106.88
   2   1  11 2466.60  105.36
   2   1  11 2308.81  103.38
   2   1  11 2842.61  109.86
   2   1  11 3044.12  112.15
   2   1  11 3470.17  116.75
   2   1  11 2892.34  110.43
   2   1  11 2106.79  100.74
   2   1  11  690.05   76.57
   2   1  11 3806.76  120.17
   2   1  11 2754.88  108.84
   2   1  11 2990.72  111.56
   2   1  11 2719.66  108.42
   2   1  11 2462.30  105.32
   2   1  11 2772.53  109.04
   2   1  11 2164.77  101.51
   2   1  11 2197.24  101.94
   2   1  11 2245.44  102.56
   2   1  11 1666.99   94.49
   2   1  11 2140.37  101.18
   2   1  11 1997.03   99.24
   2   1  11 2967.08  111.28
   2   1  11 2486.80  105.62
   2   1  11 2226.47  102.32
   2   1  11  675.95   76.24
   2   1  11 2770.69  109.03
   2   1  11 1612.10   93.65
   2   1  11 1739.10   95.56
   2   1  11 1262.32   87.97
   2   1  11 2292.84  103.18
   2   1  11 2048.49   99.95
   2   1  11 1960.60   98.74
   2   1  11 3324.89  115.20
   2   1  11 1245.88   87.69
   2   1  11 1913.72   98.09
   2   1  11 1859.41   97.32
   2   1  11 2374.85  104.23
   2   1  11 2487.56  105.63
   2   1  11 2112.15  100.80
   2   1  11  497.94   71.71
   2   1  11 3410.45  116.11
   2   1  11 2035.75   99.77
   2   1  11 2636.99  107.45
   2   1  11 2004.58   99.35
   2   1  11 2363.84  104.09
   2   1  11 2980.06  111.43
  -2  -1 -13  957.30   85.37
  -2  -1 -13  327.65   69.56
  -2  -1 -13  232.76   66.06
  -2  -1 -13 1081.05   87.75
  -2  -1 -13  200.12   64.70
  -2  -1  13 1308.43   91.81
  -2  -1  13  580.31   76.93
  -2  -1  13  710.63   80.10
  -2  -1  13 1380.04   93.00
  -2  -1  13 1210.61   90.11
  -2  -1  13  999.03   86.19
  -2  -1  13  466.91   73.88
  -1   2 -13 1445.07   94.06
  -1   2 -13  800.45   82.10
  -1   2 -13  485.47   74.41
  -1   2 -13  500.07   74.81
  -1   2 -13  301.15   68.65
  -1   2 -13 1022.85   86.64
  -1   2  13 1184.96   89.66
  -1   2  13  372.31   71.03
  -1   2  13  812.02   82.36
  -1   2  13  558.35   76.36
  -1   2  13 1015.07   86.49
  -1   2  13  721.93   80.36
  -1   2  13  271.25   67.56
   1  -2 -13  667.51   79.09
   1  -2 -13  431.26   72.85
   1  -2 -13  606.60   77.60
   1  -2 -13  376.90   71.18
   1  -2 -13  589.34   77.16
   1  -2 -13  800.57   82.11
   1  -2 -13  767.79   81.39
   1  -2 -13  219.66   65.53
   1  -2 -13 1088.20   87.88
   1  -2 -13  788.40   81.84
   1  -2  13  285.31   68.07
   1  -2  13  179.07   63.76
   1  -2  13  335.85   69.85
   1  -2  13  522.52   75.42
   1  -2  13  295.38   68.44
   1  -2  13  858.20   83.34
   2   1 -13 1278.82   91.29
   2   1 -13  490.20   74.54
   2   1 -13  655.03   78.78
   2   1 -13  971.83   85.66
   2   1 -13  371.78   71.01
   2   1 -13  775.49   81.55
   2   1 -13  100.50   59.62
   2   1  13  416.49   72.41
   2   1  13  948.97   85.20
   2   1  13  968.25   85.58
   2   1  13  137.62   61.73
   2   1  13  191.31   64.30
   2   1  13 1343.89   92.40
   2   1  13  517.82   75.28
   2   1  13  467.48   73.89
   2   1  13 1348.02   92.47
   2   1  13  591.93   77.22
   2   1  13 1067.28   87.49
   2   1  13 1556.79   95.85
   2   1  13 1045.20   87.07
   2   1  13  597.82   77.37
   2   1  13  492.32   74.59
  -2  -1  15  431.45  128.99
  -2  -1  15  273.60  123.79
  -2  -1  15 1396.88  149.43
  -2  -1  15 1243.51  146.83
  -2  -1  15  189.44  120.37
  -2  -1  15 1526.20  151.51
  -2  -1  15 1001.89  142.39
  -1   2 -15  805.07  138.35
  -1   2  15  296.36  124.61
  -1   2  15  241.86  122.57
   1  -2 -15 1534.78  151.64
   1  -2 -15  698.67  135.95
   1  -2 -15  706.62  136.15
   1  -2 -15  449.29  129.52
   1  -2  15  887.20  140.09
   1  -2  15 1055.35  143.40
   1  -2  15 2357.98  163.18
   1  -2  15  924.55  140.84
   1  -2  15  298.35  124.69
   2   1 -15  964.06  141.65
   2   1 -15  746.48  137.06
   2   1 -15  435.01  129.09
   2   1 -15 2001.74  158.49
   2   1  15  920.50  140.77
   2   1  15  956.26  141.48
   2   1  15  681.93  135.56
   2   1  15  159.14  118.96
   2   1  15  416.52  128.55
  -2  -1 -17 1742.67  435.82
  -2  -1  17 1601.86  433.70
  -1   2  17 4839.51  470.06
   1  -2 -17 3403.32  456.23
   1  -2  17 3441.88  456.64
   2   1 -17 3501.32  457.26
   2   1 -17 4980.40  471.28
   2   1 -17 3037.61  452.26
   2   1  17 3350.39  455.67
  -2  -2   0 1278.35   79.37
  -2  -2   0 1289.82   79.57
  -2  -2   0  452.78   61.55
  -2  -2   0 1666.10   85.60
  -2  -2   0 2610.65   98.24
  -2  -2   0 1433.77   81.96
  -2  -2   0 1126.59   76.68
  -2  -2   0  624.44   66.12
  -2  -2   0 1426.48   81.84
  -2  -2   0  486.67   62.52
  -2  -2   0  706.77   68.07
  -2  -2   0  799.24   70.15
  -2  -2   0 1479.40   82.70
  -2  -2   0 1184.78   77.72
  -2  -2   0 1551.73   83.84
  -2  -2   0 1128.76   76.71
  -2  -2   0  232.86   54.14
  -2  -2   0 2101.28   91.78
  -2  -2   0  782.07   69.79
  -2  -2   0 1949.58   89.70
  -2  -2   0 1603.54   84.64
  -2  -2   0 2028.63   90.79
  -2  -2   0  379.66   59.34
  -2  -2   0  255.37   55.04
  -2  -2   0 1212.54   78.22
  -2  -2   0  781.11   69.76
  -2  -2   0  453.34   61.56
  -2  -2   0  740.56   68.85
  -2  -2   0  104.80   47.96
  -2  -2   0 1040.34   75.06
  -2  -2   0  277.81   55.88
  -2  -2   0  582.46   65.06
  -2  -2   0  276.95   55.84
  -2  -2   0  701.07   67.95
  -2  -2   0 1933.31   89.47
  -2  -2   0 1550.21   83.83
  -2  -2   0  632.27   66.30
  -2  -2   0  373.87   59.15
  -2  -2   0  670.31   67.23
  -2  -2   0  384.13   59.49
  -2  -2   0  599.51   65.50
  -2  -2   0 1345.16   80.49
  -2  -2   0 1033.27   74.92
  -2  -2   0  275.63   55.79
  -2  -2   0  701.98   67.97
  -2  -2   0  509.57   63.14
  -2  -2   0 1421.77   81.77
  -2  -2   0  505.60   63.03
  -2  -2   0  698.94   67.89
  -2  -2   0 1780.37   87.29
  -2  -2   0 1515.41   83.26
  -2  -2   0  770.25   69.51
  -2  -2   0  628.06   66.21
  -2  -2   0  946.69   73.22
  -2  -2   0 1506.69   83.13
  -2  -2   0  816.04   70.51
  -2  -2   0  665.32   67.11
  -2  -2   0 1531.36   83.52
  -2  -2   0  719.46   68.38
  -2  -2   0  782.28   69.79
  -2  -2   0  351.17   58.43
  -2  -2   0  437.85   61.11
  -2  -2   0 1144.17   77.00
  -2   2   0  633.80   66.35
  -2   2   0 1550.25   83.83
  -2   2   0  705.43   68.04
  -2   2   0 2083.11   91.53
  -2   2   0 2399.51   95.65
  -2   2   0  926.61   72.83
  -2   2   0  336.69   57.94
  -2   2   0 1017.37   74.62
  -2   2   0  522.06   63.49
  -2   2   0  178.92   51.82
  -2   2   0  290.79   56.35
  -2   2   0  824.49   70.69
  -2   2   0 2590.09   98.00
  -2   2   0  468.63   62.00
  -2   2   0 1604.80   84.66
  -2   2   0 2564.34   97.68
  -2   2   0 1788.02   87.40
  -2   2   0  170.48   51.43
  -2   2   0  321.67   57.44
  -2   2   0  562.82   64.56
  -2   2   0  279.28   55.93
  -2   2   0 2102.84   91.79
  -2   2   0 1692.13   85.99
  -2   2   0 1323.80   80.15
  -2   2   0 1386.03   81.17
  -2   2   0  650.81   66.76
  -2   2   0  888.64   72.04
  -2   2   0  960.80   73.51
  -2   2   0 1921.47   89.31
  -2   2   0  505.07   63.02
  -2   2   0  601.66   65.55
  -2   2   0 1024.74   74.75
  -2   2   0 1044.29   75.13
  -2   2   0  495.08   62.74
  -2   2   0  700.39   67.94
  -2   2   0  163.79   51.11
  -2   2   0  820.69   70.62
  -2   2   0  411.37   60.32
  -2   2   0  492.47   62.67
  -2   2   0  383.01   59.44
  -2   2   0  635.47   66.39
  -2   2   0  336.45   57.94
  -2   2   0  819.69   70.60
  -2   2   0  250.43   54.84
  -2   2   0 1051.97   75.28
  -2   2   0  473.42   62.14
  -2   2   0  118.52   48.77
  -2   2   0  912.61   72.54
  -2   2   0 1580.52   84.29
  -2   2   0 1944.50   89.63
  -2   2   0  908.99   72.47
  -2   2   0 1993.32   90.31
  -2   2   0  760.15   69.30
  -2   2   0 1253.50   78.93
  -2   2   0  444.68   61.32
  -2   2   0 2596.84   98.08
  -2   2   0 1461.80   82.42
  -2   2   0 1114.96   76.45
  -2   2   0 2370.16   95.27
  -2   2   0  738.53   68.80
  -2   2   0 1972.73   90.02
  -2   2   0 1047.29   75.19
  -2   2   0  293.27   56.44
  -2   2   0 1728.09   86.52
  -2   2   0  344.96   58.22
  -2   2   0  629.14   66.23
   2  -2   0  903.93   72.36
   2  -2   0  913.67   72.56
   2  -2   0 1076.61   75.74
   2  -2   0  415.75   60.46
   2  -2   0  861.91   71.50
   2  -2   0  708.15   68.12
   2  -2   0  235.53   54.25
   2  -2   0  499.20   62.87
   2  -2   0 1285.82   79.49
   2  -2   0  782.28   69.79
   2  -2   0  384.19   59.49
   2  -2   0 1306.31   79.84
   2  -2   0  611.54   65.80
   2  -2   0 1820.00   87.87
   2  -2   0  235.74   54.26
   2  -2   0 1825.15   87.94
   2  -2   0 1105.07   76.27
   2  -2   0  677.81   67.41
   2  -2   0 1352.26   80.61
   2  -2   0 1721.80   86.43
   2  -2   0 2055.48   91.16
   2  -2   0 1349.76   80.58
   2  -2   0 2512.50   97.05
   2  -2   0  900.74   72.30
   2  -2   0  995.30   74.19
   2  -2   0  847.67   71.19
   2  -2   0  284.08   56.11
   2  -2   0  129.17   49.36
   2  -2   0  470.88   62.06
   2  -2   0  381.93   59.41
   2  -2   0  459.20   61.73
   2  -2   0  787.55   69.91
   2  -2   0  455.93   61.64
   2  -2   0  330.92   57.75
   2  -2   0  744.54   68.94
   2  -2   0  395.02   59.82
   2  -2   0  110.42   48.30
   2  -2   0  555.73   64.38
   2  -2   0   58.09   44.75
   2  -2   0 1342.90   80.46
   2  -2   0 2032.04   90.84
   2  -2   0  935.39   73.00
   2  -2   0  683.35   67.53
   2  -2   0  945.95   73.21
   2  -2   0  414.89   60.43
   2  -2   0 1239.93   78.71
   2  -2   0 1466.00   82.48
   2  -2   0 1564.84   84.05
   2  -2   0 1402.83   81.46
   2  -2   0  359.43   58.70
   2  -2   0  371.72   59.09
   2  -2   0  654.81   66.86
   2  -2   0  529.98   63.70
   2  -2   0 1486.52   82.81
   2  -2   0  631.21   66.29
   2  -2   0  383.31   59.46
   2  -2   0 1186.37   77.75
   2  -2   0  598.57   65.47
   2  -2   0  340.18   58.06
   2  -2   0 1128.45   76.71
   2  -2   0 1846.82   88.25
   2  -2   0 1176.92   77.59
   2  -2   0  303.98   56.82
   2  -2   0  194.15   52.51
   2  -2   0 1236.04   78.63
   2  -2   0 1133.22   76.80
   2  -2   0 1720.86   86.42
   2  -2   0 1446.19   82.16
   2  -2   0 2673.17   98.99
   2  -2   0 2588.83   97.99
   2  -2   0 2549.45   97.50
   2  -2   0 2540.26   97.39
   2  -2   0 2867.04  101.26
   2  -2   0 1612.75   84.78
   2  -2   0 1382.44   81.11
   2  -2   0 2567.02   97.71
   2  -2   0 1845.75   88.23
   2  -2   0 1590.79   84.45
   2  -2   0  463.24   61.85
   2  -2   0 2553.53   97.55
   2  -2   0 1932.15   89.46
   2  -2   0  421.79   60.64
   2  -2   0 2658.90   98.82
   2  -2   0 1079.79   75.80
   2  -2   0  590.67   65.27
   2  -2   0  540.31   63.97
   2  -2   0  808.25   70.35
   2  -2   0 1225.35   78.45
   2  -2   0 1156.20   77.21
   2  -2   0 1102.71   76.24
   2  -2   0 1401.81   81.45
   2  -2   0 1143.60   76.98
   2  -2   0 1413.26   81.63
   2  -2   0 1859.18   88.43
   2  -2   0  606.12   65.67
   2  -2   0  689.62   67.68
   2  -2   0  789.44   69.94
   2  -2   0 2435.16   96.09
   2  -2   0  928.85   72.88
   2  -2   0 2257.41   93.84
   2  -2   0  325.74   57.58
   2   2   0 1129.63   76.72
   2   2   0 1132.62   76.78
   2   2   0 1270.24   79.22
   2   2   0  693.80   67.79
   2   2   0  565.68   64.64
   2   2   0 1188.56   77.80
   2   2   0 1035.19   74.97
   2   2   0 1702.81   86.14
   2   2   0 1116.52   76.48
   2   2   0 2227.48   93.44
   2   2   0 1166.39   77.39
   2   2   0 1140.98   76.93
   2   2   0  141.37   49.99
   2   2   0  888.78   72.06
   2   2   0  617.94   65.95
   2   2   0  448.89   61.44
   2   2   0  402.13   60.05
   2   2   0 1377.95   81.05
   2   2   0 1663.59   85.55
   2   2   0  982.41   73.94
   2   2   0 1737.05   86.66
   2   2   0  636.15   66.41
   2   2   0  829.17   70.80
   2   2   0  334.97   57.88
   2   2   0  508.95   63.12
   2   2   0  446.30   61.37
   2   2   0  501.01   62.91
   2   2   0 1179.94   77.63
   2   2   0 1394.88   81.33
   2   2   0 2331.40   94.79
   2   2   0 1379.43   81.07
   2   2   0 1610.82   84.76
   2   2   0  311.87   57.10
   2   2   0 2690.25   99.20
   2   2   0  781.32   69.77
   2   2   0  221.91   53.70
   2   2   0 1286.15   79.49
   2   2   0 1262.92   79.10
   2   2   0 1356.59   80.69
   2   2   0  483.99   62.44
   2   2   0  607.31   65.70
   2   2   0  582.70   65.08
   2   2   0  687.12   67.62
   2   2   0  790.08   69.95
   2   2   0 1212.76   78.22
   2   2   0  634.80   66.38
   2   2   0  788.79   69.92
   2   2   0  410.01   60.29
   2   2   0  680.54   67.47
   2   2   0 1382.75   81.13
   2   2   0  316.60   57.26
   2   2   0  265.68   55.43
   2   2   0 1882.20   88.76
   2   2   0  670.36   67.23
   2   2   0  207.98   53.11
   2   2   0  243.40   54.57
   2   2   0 1898.49   88.99
   2   2   0 1574.70   84.20
   2   2   0  383.05   59.46
   2   2   0  645.16   66.62
   2   2   0 1007.58   74.44
   2   2   0  834.16   70.91
   2   2   0 1755.23   86.93
   2   2   0  163.56   51.10
   2   2   0 1784.96   87.35
   2   2   0  112.98   48.45
   2   2   0  727.12   68.54
   2   2   0  335.98   57.93
   2   2   0 2586.41   97.96
   2   2   0  877.55   71.82
   2   2   0 2016.00   90.63
   2   2   0 2389.97   95.53
   2   2   0 1413.43   81.63
   2   2   0  686.87   67.62
   2   2   0 1333.51   80.31
   2   2   0  693.56   67.77
   2   2   0  730.09   68.62
   2   2   0  346.16   58.26
   2   2   0  855.90   71.36
   2   2   0 1207.77   78.13
   2   2   0  599.74   65.50
   2   2   0  252.05   54.90
   2   2   0  213.11   53.32
   2   2   0 1455.36   82.31
   2   2   0  846.05   71.16
   2   2   0  644.14   66.61
   2   2   0  696.62   67.85
   2   2   0  444.21   61.31
   2   2   0  759.99   69.29
   2   2   0 2986.41  102.62
   2   2   0 1604.90   84.67
   2   2   0  296.94   56.57
   2   2   0  717.72   68.33
   2   2   0  279.07   55.93
   2   2   0  838.42   71.00
   2   2   0 1321.32   80.10
   2   2   0  840.33   71.04
   2   2   0 1269.89   79.22
   2   2   0 1990.17   90.26
   2   2   0  376.15   59.23
   2   2   0  711.95   68.20
   2   2   0 1588.32   84.42
   2   2   0  305.36   56.87
   2   2   0 3009.09  102.88
   2   2   0 2676.06   99.03
   2   2   0 2718.33   99.53
   2   2   0  934.65   72.98
   2   2   0 1333.86   80.31
   2   2   0 1799.74   87.57
   2   2   0 1756.74   86.95
   2   2   0 1658.39   85.48
   2   2   0  974.07   73.77
   2   2   0  469.15   62.02
   2   2   0  784.69   69.83
   2   2   0  696.88   67.85
   2   2   0  421.69   60.64
   2   2   0  586.69   65.17
   2   2   0  298.70   56.64
   2   2   0  249.83   54.82
   2   2   0  419.01   60.56
   2   2   0  520.13   63.43
   2   2   0 2469.13   96.52
   2   2   0  176.28   51.70
   2   2   0 1292.80   79.62
   2   2   0 1045.10   75.15
   2   2   0  633.21   66.33
  -2  -2  -2  430.21   50.87
  -2  -2  -2 2298.01   84.34
  -2  -2  -2 2872.19   91.29
  -2  -2  -2 1982.99   80.15
  -2  -2  -2 1033.83   64.91
  -2  -2  -2 3069.44   93.52
  -2  -2  -2  941.42   63.11
  -2  -2  -2 2346.34   84.96
  -2  -2  -2 1366.12   70.83
  -2  -2  -2 1375.87   71.00
  -2  -2  -2  760.39   59.28
  -2  -2  -2 1070.03   65.61
  -2  -2  -2  492.91   52.67
  -2  -2  -2  910.99   62.49
  -2  -2  -2 1491.67   72.88
  -2  -2  -2  708.74   58.11
  -2  -2  -2 1339.28   70.38
  -2  -2  -2 1154.00   67.15
  -2  -2  -2  837.81   60.97
  -2  -2  -2  779.36   59.70
  -2  -2  -2 1559.70   73.95
  -2  -2  -2 1207.90   68.12
  -2  -2  -2 2684.39   89.11
  -2  -2  -2  667.30   57.14
  -2  -2  -2 1147.72   67.03
  -2  -2  -2  977.36   63.82
  -2  -2  -2  119.05   38.77
  -2  -2  -2  249.34   44.78
  -2  -2  -2 3130.11   94.20
  -2  -2  -2  493.14   52.67
  -2  -2  -2  235.09   44.21
  -2  -2  -2 1670.34   75.65
  -2  -2  -2 1564.59   74.03
  -2  -2  -2 1848.02   78.25
  -2  -2  -2 1376.05   71.00
  -2  -2  -2  873.15   61.71
  -2  -2  -2  486.88   52.51
  -2  -2  -2 3132.40   94.21
  -2  -2  -2 2111.85   81.90
  -2  -2  -2  384.58   49.48
  -2  -2  -2 1536.07   73.57
  -2  -2  -2  366.32   48.90
  -2  -2  -2 2445.91   86.20
  -2  -2  -2  256.29   45.04
  -2  -2  -2 1965.84   79.90
  -2  -2  -2 1623.64   74.94
  -2  -2  -2  787.31   59.88
  -2  -2  -2  403.92   50.08
  -2  -2  -2 1397.19   71.35
  -2  -2  -2 2828.49   90.79
  -2  -2  -2  310.01   47.01
  -2  -2  -2  989.17   64.05
  -2  -2  -2  472.81   52.10
  -2  -2  -2  169.57   41.38
  -2  -2  -2  248.10   44.72
  -2  -2  -2  183.98   42.04
  -2  -2  -2  644.93   56.60
  -2  -2  -2   75.27   36.01
  -2  -2  -2   56.05   34.56
  -2  -2  -2  115.52   38.57
  -2  -2  -2   65.30   35.29
  -2  -2  -2  345.30   48.21
  -2  -2  -2 1284.29   69.45
  -2  -2  -2 2579.82   87.85
  -2  -2  -2 2386.07   85.46
  -2  -2  -2 1428.83   71.86
  -2  -2  -2  841.19   61.03
  -2  -2  -2 1431.12   71.91
  -2  -2  -2  418.84   50.52
  -2  -2  -2 1664.51   75.56
  -2  -2  -2  179.75   41.84
  -2  -2  -2  751.58   59.08
  -2  -2  -2  660.76   56.97
  -2  -2  -2   57.79   34.70
  -2  -2  -2  554.35   54.32
  -2  -2  -2  915.96   62.59
  -2  -2  -2 1325.53   70.15
  -2  -2  -2 2015.97   80.60
  -2  -2  -2 1780.99   77.28
  -2  -2  -2  898.95   62.24
  -2  -2  -2 1532.44   73.51
  -2  -2  -2  746.63   58.97
  -2  -2  -2  945.37   63.18
  -2  -2  -2  916.20   62.59
  -2  -2  -2  950.76   63.29
  -2  -2  -2 1427.51   71.85
  -2  -2  -2  321.50   47.42
  -2  -2  -2  485.44   52.46
  -2  -2  -2  383.55   49.45
  -2  -2  -2 1603.86   74.63
  -2  -2  -2 1519.18   73.31
  -2  -2  -2  611.52   55.78
  -2  -2  -2  382.01   49.40
  -2  -2  -2 1924.20   79.33
  -2  -2  -2  881.14   61.88
  -2  -2  -2  113.18   38.44
  -2  -2  -2   77.62   36.18
  -2  -2  -2 1827.16   77.95
  -2  -2  -2 1350.41   70.57
  -2  -2   2  822.20   60.64
  -2  -2   2 1286.91   69.50
  -2  -2   2 1764.86   77.04
  -2  -2   2 1647.94   75.30
  -2  -2   2  886.44   61.99
  -2  -2   2 1018.67   64.62
  -2  -2   2 1842.81   78.18
  -2  -2   2 2030.19   80.80
  -2  -2   2 1750.00   76.83
  -2  -2   2 1372.16   70.94
  -2  -2   2 1108.99   66.33
  -2  -2   2 1102.98   66.21
  -2  -2   2  748.67   59.02
  -2  -2   2  613.76   55.84
  -2  -2   2  335.32   47.87
  -2  -2   2 1348.53   70.54
  -2  -2   2 1852.20   78.31
  -2  -2   2 1076.20   65.71
  -2  -2   2 1624.56   74.95
  -2  -2   2 1543.79   73.69
  -2  -2   2 1758.00   76.95
  -2  -2   2  231.94   44.09
  -2  -2   2 2218.03   83.30
  -2  -2   2 1844.46   78.19
  -2  -2   2  309.30   46.99
  -2  -2   2  718.41   58.32
  -2  -2   2  735.41   58.72
  -2  -2   2 2965.93   92.37
  -2  -2   2 1500.15   73.01
  -2  -2   2  759.06   59.25
  -2  -2   2  595.80   55.38
  -2  -2   2 2157.21   82.51
  -2  -2   2  288.50   46.25
  -2  -2   2  474.83   52.16
  -2  -2   2 1523.56   73.38
  -2  -2   2 1246.66   68.80
  -2  -2   2 1271.05   69.23
  -2  -2   2 1367.96   70.86
  -2  -2   2 1693.16   75.98
  -2  -2   2 1039.95   65.03
  -2  -2   2  390.25   49.66
  -2  -2   2 1237.18   68.64
  -2  -2   2  569.51   54.72
  -2  -2   2 1439.31   72.03
  -2  -2   2 1198.18   67.94
  -2  -2   2 1079.73   65.79
  -2  -2   2 1550.64   73.80
  -2  -2   2   93.23   37.23
  -2  -2   2  109.09   38.19
  -2  -2   2  552.43   54.26
  -2  -2   2  231.68   44.07
  -2  -2   2 1714.41   76.30
  -2  -2   2  353.69   48.49
  -2  -2   2 2592.72   88.01
  -2  -2   2 1115.60   66.45
  -2  -2   2  955.40   63.38
  -2  -2   2 1648.61   75.31
  -2  -2   2 1022.05   64.68
  -2  -2   2  278.08   45.87
  -2  -2   2 2112.14   81.90
  -2  -2   2 1775.10   77.19
  -2  -2   2 1429.95   71.88
  -2  -2   2 1777.82   77.24
  -2  -2   2 1663.04   75.53
  -2  -2   2 1891.04   78.86
  -2  -2   2 1282.90   69.42
  -2  -2   2 1325.50   70.15
  -2  -2   2 1659.07   75.47
  -2  -2   2  395.80   49.83
  -2  -2   2  949.66   63.27
  -2  -2   2 1538.67   73.62
  -2  -2   2  859.32   61.43
  -2  -2   2 1114.26   66.42
  -2  -2   2  430.56   50.89
  -2  -2   2 1706.66   76.18
  -2  -2   2  761.20   59.29
  -2  -2   2 1772.63   77.16
  -2  -2   2  294.71   46.46
  -2  -2   2 2515.42   87.07
  -2  -2   2  950.58   63.29
  -2  -2   2 1030.10   64.85
  -2  -2   2 1835.01   78.06
  -2  -2   2  330.42   47.72
  -2  -2   2 1591.35   74.44
  -2  -2   2  895.92   62.18
  -2  -2   2  447.64   51.39
  -2  -2   2  682.25   57.49
  -2  -2   2 1235.51   68.60
  -2  -2   2  378.95   49.30
  -2  -2   2 1041.89   65.06
  -2  -2   2  238.66   44.36
  -2  -2   2 1478.37   72.66
  -2  -2   2  849.72   61.21
  -2   2  -2 1556.00   73.89
  -2   2  -2  810.63   60.38
  -2   2  -2 1498.57   72.98
  -2   2  -2 1043.83   65.11
  -2   2  -2 2385.41   85.45
  -2   2  -2 2136.40   82.22
  -2   2  -2 1061.11   65.42
  -2   2  -2 1328.41   70.20
  -2   2  -2 1603.43   74.62
  -2   2  -2 1190.32   67.80
  -2   2  -2  779.78   59.72
  -2   2  -2 1958.42   79.81
  -2   2  -2 1533.63   73.54
  -2   2  -2 2048.37   81.04
  -2   2  -2 1401.60   71.42
  -2   2  -2 2205.29   83.13
  -2   2  -2  950.85   63.29
  -2   2  -2  339.97   48.04
  -2   2  -2  212.16   43.27
  -2   2  -2  343.52   48.16
  -2   2  -2  632.45   56.29
  -2   2  -2  549.64   54.20
  -2   2  -2  456.70   51.64
  -2   2  -2  287.37   46.21
  -2   2  -2  270.15   45.57
  -2   2  -2  638.90   56.44
  -2   2  -2  459.34   51.72
  -2   2  -2  685.90   57.58
  -2   2  -2  621.19   56.02
  -2   2  -2 2708.67   89.40
  -2   2  -2  589.29   55.22
  -2   2  -2 1525.79   73.42
  -2   2  -2 1129.85   66.71
  -2   2  -2  649.99   56.72
  -2   2  -2 1360.20   70.73
  -2   2  -2  779.76   59.72
  -2   2  -2 1202.77   68.03
  -2   2  -2  610.96   55.76
  -2   2  -2  530.44   53.69
  -2   2  -2 1642.48   75.22
  -2   2  -2 2127.92   82.11
  -2   2  -2 1645.84   75.27
  -2   2  -2  958.38   63.44
  -2   2  -2  574.33   54.84
  -2   2  -2  666.62   57.13
  -2   2  -2 1404.01   71.45
  -2   2  -2 1330.85   70.24
  -2   2  -2 1741.25   76.69
  -2   2  -2  786.47   59.85
  -2   2  -2 1449.65   72.19
  -2   2  -2  359.49   48.67
  -2   2  -2 1040.83   65.05
  -2   2  -2 1437.92   72.01
  -2   2  -2  892.44   62.11
  -2   2  -2 1244.52   68.76
  -2   2  -2 1032.77   64.89
  -2   2  -2  776.77   59.64
  -2   2  -2  578.31   54.94
  -2   2  -2 1268.06   69.17
  -2   2  -2  944.17   63.15
  -2   2  -2  397.58   49.89
  -2   2  -2 1594.44   74.48
  -2   2  -2 1048.84   65.20
  -2   2  -2  240.03   44.40
  -2   2  -2  396.76   49.86
  -2   2  -2 2076.26   81.42
  -2   2  -2 1758.95   76.95
  -2   2  -2 1470.95   72.54
  -2   2  -2  486.81   52.49
  -2   2  -2  859.96   61.43
  -2   2  -2  359.43   48.67
  -2   2  -2  772.66   59.55
  -2   2   2 3054.95   93.37
  -2   2   2  759.68   59.26
  -2   2   2   60.68   34.92
  -2   2   2 1816.49   77.80
  -2   2   2 1573.45   74.16
  -2   2   2 2036.42   80.87
  -2   2   2  163.68   41.09
  -2   2   2 1020.00   64.65
  -2   2   2  976.67   63.80
  -2   2   2 2515.95   87.07
  -2   2   2   85.52   36.73
  -2   2   2 1712.10   76.27
  -2   2   2 1717.00   76.34
  -2   2   2  468.18   51.98
  -2   2   2 1796.38   77.51
  -2   2   2  546.13   54.10
  -2   2   2 1223.55   68.39
  -2   2   2  497.77   52.79
  -2   2   2  799.24   60.14
  -2   2   2 1450.88   72.22
  -2   2   2 1636.19   75.12
  -2   2   2 1715.84   76.31
  -2   2   2  734.06   58.69
  -2   2   2 2092.47   81.64
  -2   2   2 1923.64   79.31
  -2   2   2 1811.73   77.72
  -2   2   2 1342.87   70.44
  -2   2   2 2258.68   83.83
  -2   2   2 1532.06   73.51
  -2   2   2  320.10   47.36
  -2   2   2  953.96   63.35
  -2   2   2  906.30   62.40
  -2   2   2  547.57   54.14
  -2   2   2  891.20   62.08
  -2   2   2  796.97   60.08
  -2   2   2 1934.02   79.46
  -2   2   2 2656.25   88.76
  -2   2   2 1843.26   78.18
  -2   2   2 2909.38   91.72
  -2   2   2  308.10   46.95
  -2   2   2  744.31   58.91
  -2   2   2 1691.82   75.97
  -2   2   2 1942.46   79.58
  -2   2   2 2093.03   81.64
  -2   2   2 1626.66   74.98
  -2   2   2  574.68   54.84
[truncated: 2,293,009 more chars]
