# Supplementary material for: Towards pump–probe single-crystal XFEL refinements for small-unit-cell systems
Source: IUCrJ. 2023 Jan 1;10(Pt 1):103–17. doi: 10.1107/S2052252522011782 (PMC9812214; doi:10.1107/S2052252522011782)
Supplement: Supplementary file 2 [file m-10-00103-sup2.cif]

data_SuperNova
_audit_creation_date               2022-11-30
_audit_creation_method
;
Olex2 1.5
(compiled 2021.07.19 svn.r715e62df for OlexSys, GUI svn.r6383)
;
_shelx_SHELXL_version_number       '2018/3'
_audit_contact_author_address      ?
_audit_contact_author_email        ?
_audit_contact_author_name         ''
_audit_contact_author_phone        ?
_publ_contact_author_id_orcid      ?
_publ_section_references
;
Dolomanov, O.V., Bourhis, L.J., Gildea, R.J, Howard, J.A.K. & Puschmann, H.
 (2009), J. Appl. Cryst. 42, 339-341.

Sheldrick, G.M. (2008). Acta Cryst. A64, 112-122.

Sheldrick, G.M. (2015). Acta Cryst. A71, 3-8.
;
_chemical_name_common              ?
_chemical_name_systematic          ?
_chemical_formula_moiety           'K4 O20 P8 Pt2'
_chemical_formula_sum              'H12 K4 O22 P8 Pt2'
_chemical_formula_weight           1158.44
_chemical_melting_point            ?
_chemical_oxdiff_formula           K4Pt2P8H12O22
loop_
  _atom_type_symbol
  _atom_type_description
  _atom_type_scat_dispersion_real
  _atom_type_scat_dispersion_imag
  _atom_type_scat_source
 'H' 'H' 0.0000 0.0000 'International Tables Vol C Tables 4.2.6.8 and 6.1.1.4'
 'O' 'O' 0.0106 0.0060 'International Tables Vol C Tables 4.2.6.8 and 6.1.1.4'
 'P' 'P' 0.1023 0.0942 'International Tables Vol C Tables 4.2.6.8 and 6.1.1.4'
 'K' 'K' 0.2009 0.2494 'International Tables Vol C Tables 4.2.6.8 and 6.1.1.4'
 'Pt' 'Pt' -1.7033 8.3905
 'International Tables Vol C Tables 4.2.6.8 and 6.1.1.4'

_shelx_space_group_comment
;
The symmetry employed for this shelxl refinement is uniquely defined
by the following loop, which should always be used as a source of
symmetry information in preference to the above space-group names.
They are only intended as comments.
;
_space_group_crystal_system        'tetragonal'
_space_group_IT_number             87
_space_group_name_H-M_alt          'I 4/m'
_space_group_name_Hall             '-I 4'
loop_
  _space_group_symop_operation_xyz
 'x, y, z'
 '-x, -y, z'
 '-y, x, z'
 'y, -x, z'
 'x+1/2, y+1/2, z+1/2'
 '-x+1/2, -y+1/2, z+1/2'
 '-y+1/2, x+1/2, z+1/2'
 'y+1/2, -x+1/2, z+1/2'
 '-x, -y, -z'
 'x, y, -z'
 'y, -x, -z'
 '-y, x, -z'
 '-x+1/2, -y+1/2, -z+1/2'
 'x+1/2, y+1/2, -z+1/2'
 'y+1/2, -x+1/2, -z+1/2'
 '-y+1/2, x+1/2, -z+1/2'

_cell_length_a                     9.3113(3)
_cell_length_b                     9.3113(3)
_cell_length_c                     15.9547(11)
_cell_angle_alpha                  90
_cell_angle_beta                   90
_cell_angle_gamma                  90
_cell_volume                       1383.28(13)
_cell_formula_units_Z              2
_cell_measurement_reflns_used      4690
_cell_measurement_temperature      293(2)
_cell_measurement_theta_max        30.7830
_cell_measurement_theta_min        4.0380
_shelx_estimated_absorpt_T_max     ?
_shelx_estimated_absorpt_T_min     ?
_exptl_absorpt_coefficient_mu      11.249
_exptl_absorpt_correction_T_max    0.48006
_exptl_absorpt_correction_T_min    0.46840
_exptl_absorpt_correction_type     sphere
_exptl_absorpt_process_details
;
CrysAlisPro 1.171.41.93a (Rigaku Oxford Diffraction, 2020)
Spherical absorption correction
using equivalent radius and absorption coefficient.
Empirical absorption correction using spherical harmonics,
implemented in SCALE3 ABSPACK scaling algorithm.
;
_exptl_absorpt_special_details     ?
_exptl_crystal_colour              ?
_exptl_crystal_density_diffrn      2.781
_exptl_crystal_density_meas        ?
_exptl_crystal_density_method      ?
_exptl_crystal_description         sphere
_exptl_crystal_F_000               1080
_exptl_crystal_size_max            ?
_exptl_crystal_size_mid            ?
_exptl_crystal_size_min            ?
_exptl_crystal_size_rad            0.400
_exptl_transmission_factor_max     ?
_exptl_transmission_factor_min     ?
_diffrn_reflns_av_R_equivalents    0.0482
_diffrn_reflns_av_unetI/netI       0.0297
_diffrn_reflns_Laue_measured_fraction_full  0.995
_diffrn_reflns_Laue_measured_fraction_max  0.943
_diffrn_reflns_limit_h_max         12
_diffrn_reflns_limit_h_min         -11
_diffrn_reflns_limit_k_max         13
_diffrn_reflns_limit_k_min         -12
_diffrn_reflns_limit_l_max         22
_diffrn_reflns_limit_l_min         -20
_diffrn_reflns_number              7706
_diffrn_reflns_point_group_measured_fraction_full  0.995
_diffrn_reflns_point_group_measured_fraction_max  0.943
_diffrn_reflns_theta_full          25.242
_diffrn_reflns_theta_max           30.970
_diffrn_reflns_theta_min           4.013
_diffrn_ambient_temperature        293(2)
_diffrn_detector                   'CCD plate'
_diffrn_detector_area_resol_mean   10.3590
_diffrn_detector_type              Atlas
_diffrn_measured_fraction_theta_full  0.995
_diffrn_measured_fraction_theta_max  0.943
_diffrn_measurement_details
;
List of Runs (angles in degrees, time in seconds):

  # Type    Start    End  Width  t~exp~   \w     \q     \k     \f   Frames
--------------------------------------------------------------------------
  1  \w    -41.00  61.00   0.50   40.24    --  -14.53  32.00 154.00  204
  2  \w    -42.00  18.00   0.50   40.24    --  -14.53 -77.00   0.00  120
  3  \w    -60.00  38.00   0.50   40.24    --   13.91 -38.00 -60.00  196
  4  \w    -15.00  23.00   0.50   40.24    --   13.91 -99.00-120.00   76
  5  \w    -42.00  18.00   0.50   40.24    --  -14.53 -77.00-180.00  120
;
_diffrn_measurement_device         'four-circle diffractometer'
_diffrn_measurement_device_type   
 'SuperNova, Single source at offset/far, Atlas'
_diffrn_measurement_method         '\w scans'
_diffrn_orient_matrix_type        
 'CrysAlisPro convention (1999,Acta A55,543-557)'
_diffrn_orient_matrix_UB_11        0.0077128000
_diffrn_orient_matrix_UB_12        0.0451979000
_diffrn_orient_matrix_UB_13        -0.0355166000
_diffrn_orient_matrix_UB_21        0.0304501000
_diffrn_orient_matrix_UB_22        -0.0578060000
_diffrn_orient_matrix_UB_23        -0.0227978000
_diffrn_orient_matrix_UB_31        -0.0694196000
_diffrn_orient_matrix_UB_32        -0.0204010000
_diffrn_orient_matrix_UB_33        -0.0139693000
_diffrn_radiation_monochromator    mirror
_diffrn_radiation_probe            x-ray
_diffrn_radiation_type             'Mo K\a'
_diffrn_radiation_wavelength       0.71073
_diffrn_source                     'micro-focus sealed X-ray tube'
_diffrn_source_type                'SuperNova (Mo) X-ray Source'
_reflns_Friedel_coverage           0.000
_reflns_Friedel_fraction_full      .
_reflns_Friedel_fraction_max       .
_reflns_number_gt                  1023
_reflns_number_total               1074
_reflns_special_details
;
 Reflections were merged by SHELXL according to the crystal
 class for the calculation of statistics and refinement.
 
 _reflns_Friedel_fraction is defined as the number of unique
 Friedel pairs measured divided by the number that would be
 possible theoretically, ignoring centric projections and
 systematic absences.
;
_reflns_threshold_expression       'I > 2\s(I)'
_computing_cell_refinement         'CrysAlisPro 1.171.41.93a (Rigaku OD, 2020)'
_computing_data_collection         'CrysAlisPro 1.171.41.93a (Rigaku OD, 2020)'
_computing_data_reduction          'CrysAlisPro 1.171.41.93a (Rigaku OD, 2020)'
_computing_molecular_graphics      'Olex2 1.5 (Dolomanov et al., 2009)'
_computing_publication_material    'Olex2 1.5 (Dolomanov et al., 2009)'
_computing_structure_refinement    'XL  (Sheldrick, 2008)'
_computing_structure_solution      'XT  (Sheldrick, 2015)'
_refine_diff_density_max           4.329
_refine_diff_density_min           -1.029
_refine_diff_density_rms           0.335
_refine_ls_extinction_coef         .
_refine_ls_extinction_method       none
_refine_ls_goodness_of_fit_ref     1.159
_refine_ls_hydrogen_treatment      undef
_refine_ls_matrix_type             full
_refine_ls_number_parameters       45
_refine_ls_number_reflns           1074
_refine_ls_number_restraints       0
_refine_ls_R_factor_all            0.0385
_refine_ls_R_factor_gt             0.0368
_refine_ls_restrained_S_all        1.159
_refine_ls_shift/su_max            0.000
_refine_ls_shift/su_mean           0.000
_refine_ls_structure_factor_coef   Fsqd
_refine_ls_weighting_details      
 'w=1/[\s^2^(Fo^2^)+(0.0573P)^2^+22.3142P] where P=(Fo^2^+2Fc^2^)/3'
_refine_ls_weighting_scheme        calc
_refine_ls_wR_factor_gt            0.1043
_refine_ls_wR_factor_ref           0.1058
_refine_special_details            ?
_olex2_refinement_description
;
1. Others
 Fixed Sof: K4(0.25)
;
_atom_sites_solution_hydrogens     .
_atom_sites_solution_primary       dual
_atom_sites_solution_secondary     ?
loop_
  _atom_site_label
  _atom_site_type_symbol
  _atom_site_fract_x
  _atom_site_fract_y
  _atom_site_fract_z
  _atom_site_U_iso_or_equiv
  _atom_site_adp_type
  _atom_site_occupancy
  _atom_site_site_symmetry_order
  _atom_site_calc_flag
  _atom_site_refinement_flags_posn
  _atom_site_refinement_flags_adp
  _atom_site_refinement_flags_occupancy
  _atom_site_disorder_assembly
  _atom_site_disorder_group
 Pt1 Pt 0.500000 0.500000 0.59069(2) 0.01136(16) Uani 1 4 d S T P . .
 K2 K 0.500000 0.000000 0.750000 0.0154(5) Uani 1 4 d S T P . .
 P3 P 0.48753(17) 0.25190(17) 0.59270(9) 0.0131(3) Uani 1 1 d . . . . .
 K4 K 0.7826(3) 0.0216(3) 0.500000 0.0120(6) Uani 0.5 2 d S T P . .
 O5 O 0.4463(8) 0.1922(7) 0.500000 0.0204(13) Uani 1 2 d S T P . .
 O6 O 0.6191(5) 0.1689(4) 0.6209(3) 0.0181(8) Uani 1 1 d . . . . .
 O7 O 0.3573(5) 0.1910(5) 0.6455(3) 0.0184(8) Uani 1 1 d . . . . .

loop_
  _atom_site_aniso_label
  _atom_site_aniso_U_11
  _atom_site_aniso_U_22
  _atom_site_aniso_U_33
  _atom_site_aniso_U_23
  _atom_site_aniso_U_13
  _atom_site_aniso_U_12
 Pt1 0.01197(18) 0.01197(18) 0.0101(3) 0.000 0.000 0.000
 K2 0.0172(6) 0.0172(6) 0.0119(11) 0.000 0.000 0.000
 P3 0.0144(7) 0.0126(7) 0.0122(8) 0.0007(4) 0.0005(5) -0.0008(5)
 K4 0.0112(13) 0.0118(13) 0.0130(15) 0.000 0.000 0.0016(10)
 O5 0.032(3) 0.017(3) 0.012(3) 0.000 0.000 -0.009(2)
 O6 0.0157(19) 0.0146(19) 0.024(2) 0.0010(17) 0.0007(17) 0.0018(14)
 O7 0.0173(19) 0.0170(19) 0.021(2) 0.0058(16) 0.0043(16) 0.0003(15)

_geom_special_details
;
 All esds (except the esd in the dihedral angle between two l.s. planes)
 are estimated using the full covariance matrix.  The cell esds are taken
 into account individually in the estimation of esds in distances, angles
 and torsion angles; correlations between esds in cell parameters are only
 used when they are defined by crystal symmetry.  An approximate (isotropic)
 treatment of cell esds is used for estimating esds involving l.s. planes.
;
loop_
  _geom_bond_atom_site_label_1
  _geom_bond_atom_site_label_2
  _geom_bond_distance
  _geom_bond_site_symmetry_2
  _geom_bond_publ_flag
 Pt1 Pt1 2.8940(8) 9_666 ?
 Pt1 P3 2.3133(16) 3_655 ?
 Pt1 P3 2.3133(16) . ?
 Pt1 P3 2.3133(16) 2_665 ?
 Pt1 P3 2.3133(16) 4_565 ?
 K2 P3 3.4370(15) 2_655 ?
 K2 P3 3.4370(15) 15_556 ?
 K2 P3 3.4370(15) . ?
 K2 P3 3.4370(15) 16_546 ?
 K2 O6 2.818(5) 15_556 ?
 K2 O6 2.818(5) 2_655 ?
 K2 O6 2.818(5) . ?
 K2 O6 2.818(5) 16_546 ?
 K2 O7 2.777(4) . ?
 K2 O7 2.777(4) 16_546 ?
 K2 O7 2.777(4) 15_556 ?
 K2 O7 2.777(4) 2_655 ?
 P3 K4 3.786(3) . ?
 P3 O5 1.626(3) . ?
 P3 O6 1.517(4) . ?
 P3 O7 1.581(4) . ?
 K4 K4 2.877(4) 3_645 ?
 K4 K4 2.877(4) 11_666 ?
 K4 K4 4.069(6) 9_756 ?
 K4 O5 2.916(7) 9_656 ?
 K4 O6 2.814(5) 10_556 ?
 K4 O6 2.814(5) . ?
 K4 O7 3.317(5) 2_655 ?
 K4 O7 3.317(5) 9_656 ?

loop_
  _geom_angle_atom_site_label_1
  _geom_angle_atom_site_label_2
  _geom_angle_atom_site_label_3
  _geom_angle
  _geom_angle_site_symmetry_1
  _geom_angle_site_symmetry_3
  _geom_angle_publ_flag
 P3 Pt1 Pt1 90.79(4) . 9_666 ?
 P3 Pt1 Pt1 90.79(4) 4_565 9_666 ?
 P3 Pt1 Pt1 90.79(4) 3_655 9_666 ?
 P3 Pt1 Pt1 90.79(4) 2_665 9_666 ?
 P3 Pt1 P3 89.989(1) 2_665 4_565 ?
 P3 Pt1 P3 89.988(1) . 4_565 ?
 P3 Pt1 P3 89.990(1) . 3_655 ?
 P3 Pt1 P3 178.42(7) 3_655 4_565 ?
 P3 Pt1 P3 178.41(7) . 2_665 ?
 P3 Pt1 P3 89.989(1) 2_665 3_655 ?
 P3 K2 P3 86.20(5) 15_556 16_546 ?
 P3 K2 P3 122.22(3) 15_556 2_655 ?
 P3 K2 P3 86.20(5) . 2_655 ?
 P3 K2 P3 122.22(3) . 15_556 ?
 P3 K2 P3 122.22(3) 2_655 16_546 ?
 P3 K2 P3 122.22(3) . 16_546 ?
 O6 K2 P3 25.71(9) 15_556 15_556 ?
 O6 K2 P3 25.71(9) 16_546 16_546 ?
 O6 K2 P3 25.72(9) . . ?
 O6 K2 P3 80.43(10) 16_546 15_556 ?
 O6 K2 P3 104.25(10) 2_655 16_546 ?
 O6 K2 P3 80.43(10) 2_655 . ?
 O6 K2 P3 104.25(10) 16_546 . ?
 O6 K2 P3 80.43(10) . 2_655 ?
 O6 K2 P3 145.18(9) . 16_546 ?
 O6 K2 P3 25.71(9) 2_655 2_655 ?
 O6 K2 P3 80.43(10) 15_556 16_546 ?
 O6 K2 P3 104.25(10) 15_556 2_655 ?
 O6 K2 P3 145.18(9) 15_556 . ?
 O6 K2 P3 104.25(10) . 15_556 ?
 O6 K2 P3 145.18(9) 2_655 15_556 ?
 O6 K2 P3 145.18(9) 16_546 2_655 ?
 O6 K2 O6 86.10(19) . 2_655 ?
 O6 K2 O6 122.27(11) 2_655 16_546 ?
 O6 K2 O6 122.28(11) . 16_546 ?
 O6 K2 O6 122.27(11) . 15_556 ?
 O6 K2 O6 122.27(11) 2_655 15_556 ?
 O6 K2 O6 86.10(19) 15_556 16_546 ?
 O7 K2 P3 97.68(9) 16_546 2_655 ?
 O7 K2 P3 90.84(10) 16_546 15_556 ?
 O7 K2 P3 26.90(9) 16_546 16_546 ?
 O7 K2 P3 90.84(10) . 2_655 ?
 O7 K2 P3 26.90(9) 2_655 2_655 ?
 O7 K2 P3 138.03(10) 15_556 2_655 ?
 O7 K2 P3 97.68(9) . 16_546 ?
 O7 K2 P3 97.68(9) 15_556 . ?
 O7 K2 P3 138.03(10) . 15_556 ?
 O7 K2 P3 138.03(10) 16_546 . ?
 O7 K2 P3 138.03(10) 2_655 16_546 ?
 O7 K2 P3 26.90(9) 15_556 15_556 ?
 O7 K2 P3 90.84(10) 2_655 . ?
 O7 K2 P3 97.68(9) 2_655 15_556 ?
 O7 K2 P3 90.84(10) 15_556 16_546 ?
 O7 K2 P3 26.90(9) . . ?
 O7 K2 O6 74.34(13) 15_556 16_546 ?
 O7 K2 O6 163.31(13) 15_556 2_655 ?
 O7 K2 O6 85.41(13) 2_655 15_556 ?
 O7 K2 O6 163.31(13) 2_655 16_546 ?
 O7 K2 O6 74.34(13) . 2_655 ?
 O7 K2 O6 52.56(12) 16_546 16_546 ?
 O7 K2 O6 163.31(13) . 15_556 ?
 O7 K2 O6 85.41(13) . 16_546 ?
 O7 K2 O6 52.56(12) 2_655 2_655 ?
 O7 K2 O6 85.41(13) 15_556 . ?
 O7 K2 O6 52.56(12) 15_556 15_556 ?
 O7 K2 O6 74.34(13) 2_655 . ?
 O7 K2 O6 74.34(13) 16_546 15_556 ?
 O7 K2 O6 163.31(13) 16_546 . ?
 O7 K2 O6 52.56(12) . . ?
 O7 K2 O6 85.41(13) 16_546 2_655 ?
 O7 K2 O7 111.15(10) 15_556 2_655 ?
 O7 K2 O7 111.15(10) 2_655 16_546 ?
 O7 K2 O7 111.15(10) 16_546 . ?
 O7 K2 O7 111.15(10) 15_556 . ?
 O7 K2 O7 106.17(19) 2_655 . ?
 O7 K2 O7 106.17(19) 15_556 16_546 ?
 Pt1 P3 K2 133.62(6) . . ?
 Pt1 P3 K4 121.59(7) . . ?
 K2 P3 K4 82.77(4) . . ?
 O5 P3 Pt1 109.9(2) . . ?
 O5 P3 K2 116.0(2) . . ?
 O5 P3 K4 67.8(3) . . ?
 O6 P3 Pt1 118.20(18) . . ?
 O6 P3 K2 53.72(18) . . ?
 O6 P3 K4 40.64(19) . . ?
 O6 P3 O5 106.6(3) . . ?
 O6 P3 O7 106.2(3) . . ?
 O7 P3 Pt1 113.82(18) . . ?
 O7 P3 K2 52.60(16) . . ?
 O7 P3 K4 124.15(18) . . ?
 O7 P3 O5 100.4(3) . . ?
 K2 K4 K2 113.03(6) 9_656 . ?
 P3 K4 K2 87.16(6) . 9_656 ?
 P3 K4 K2 45.48(3) 10_556 9_656 ?
 P3 K4 K2 45.48(3) . . ?
 P3 K4 K2 87.16(6) 10_556 . ?
 P3 K4 P3 45.99(6) 10_556 . ?
 P3 K4 K4 141.08(11) 10_556 9_756 ?
 P3 K4 K4 141.08(11) . 9_756 ?
 K4 K4 K2 108.43(7) 3_645 9_656 ?
 K4 K4 K2 116.88(6) 11_666 . ?
 K4 K4 K2 108.43(7) 3_645 . ?
 K4 K4 K2 116.88(6) 11_666 9_656 ?
 K4 K4 K2 122.91(3) 9_756 . ?
 K4 K4 K2 122.91(3) 9_756 9_656 ?
 K4 K4 P3 101.67(13) 11_666 10_556 ?
 K4 K4 P3 153.90(7) 3_645 10_556 ?
 K4 K4 P3 153.90(7) 3_645 . ?
 K4 K4 P3 101.67(13) 11_666 . ?
 K4 K4 K4 45.0 3_645 9_756 ?
 K4 K4 K4 45.0 11_666 9_756 ?
 K4 K4 K4 90.000(1) 3_645 11_666 ?
 K4 K4 O5 86.3(2) 3_645 9_656 ?
 K4 K4 O5 176.3(2) 11_666 9_656 ?
 K4 K4 O7 133.00(8) 11_666 2_655 ?
 K4 K4 O7 133.00(8) 11_666 9_656 ?
 K4 K4 O7 77.71(13) 3_645 9_656 ?
 K4 K4 O7 77.71(13) 3_645 2_655 ?
 O5 K4 K2 64.49(6) 9_656 . ?
 O5 K4 K2 64.49(6) 9_656 9_656 ?
 O5 K4 P3 81.74(15) 9_656 . ?
 O5 K4 P3 81.74(15) 9_656 10_556 ?
 O5 K4 K4 131.3(2) 9_656 9_756 ?
 O5 K4 O7 46.03(9) 9_656 9_656 ?
 O5 K4 O7 46.03(9) 9_656 2_655 ?
 O6 K4 K2 107.14(12) . 9_656 ?
 O6 K4 K2 31.91(9) 10_556 9_656 ?
 O6 K4 K2 31.91(9) . . ?
 O6 K4 K2 107.14(12) 10_556 . ?
 O6 K4 P3 20.56(10) 10_556 10_556 ?
 O6 K4 P3 20.56(10) . . ?
 O6 K4 P3 66.38(11) . 10_556 ?
 O6 K4 P3 66.38(11) 10_556 . ?
 O6 K4 K4 136.03(11) . 3_645 ?
 O6 K4 K4 96.29(15) 10_556 11_666 ?
 O6 K4 K4 96.29(15) . 11_666 ?
 O6 K4 K4 125.90(13) . 9_756 ?
 O6 K4 K4 125.90(13) 10_556 9_756 ?
 O6 K4 K4 136.03(11) 10_556 3_645 ?
 O6 K4 O5 86.41(15) 10_556 9_656 ?
 O6 K4 O5 86.41(15) . 9_656 ?
 O6 K4 O6 86.6(2) . 10_556 ?
 O6 K4 O7 66.35(12) 10_556 9_656 ?
 O6 K4 O7 123.93(15) 10_556 2_655 ?
 O6 K4 O7 66.35(12) . 2_655 ?
 O6 K4 O7 123.93(15) . 9_656 ?
 O7 K4 K2 110.03(10) 9_656 . ?
 O7 K4 K2 34.45(8) 9_656 9_656 ?
 O7 K4 K2 110.03(10) 2_655 9_656 ?
 O7 K4 K2 34.45(8) 2_655 . ?
 O7 K4 P3 77.28(9) 9_656 10_556 ?
 O7 K4 P3 77.28(9) 2_655 . ?
 O7 K4 P3 109.06(11) 2_655 10_556 ?
 O7 K4 P3 109.06(11) 9_656 . ?
 O7 K4 K4 109.37(11) 2_655 9_756 ?
 O7 K4 K4 109.37(11) 9_656 9_756 ?
 O7 K4 O7 88.81(17) 9_656 2_655 ?
 P3 O5 P3 130.9(4) 10_556 . ?
 P3 O5 K4 114.0(2) 10_556 9_656 ?
 P3 O5 K4 114.0(2) . 9_656 ?
 P3 O6 K2 100.6(2) . . ?
 P3 O6 K4 118.8(3) . . ?
 K4 O6 K2 116.23(15) . . ?
 K2 O7 K4 103.05(14) . 9_656 ?
 P3 O7 K2 100.5(2) . . ?
 P3 O7 K4 98.2(2) . 9_656 ?

loop_
  _geom_torsion_atom_site_label_1
  _geom_torsion_atom_site_label_2
  _geom_torsion_atom_site_label_3
  _geom_torsion_atom_site_label_4
  _geom_torsion
  _geom_torsion_site_symmetry_1
  _geom_torsion_site_symmetry_2
  _geom_torsion_site_symmetry_3
  _geom_torsion_site_symmetry_4
  _geom_torsion_publ_flag
 Pt1 P3 O5 P3 34.1(7) . . . 10_556 ?
 Pt1 P3 O5 K4 -132.5(2) . . . 9_656 ?
 Pt1 P3 O6 K2 125.27(12) . . . . ?
 Pt1 P3 O6 K4 -106.7(2) . . . . ?
 Pt1 P3 O7 K2 -127.72(11) . . . . ?
 Pt1 P3 O7 K4 127.28(11) . . . 9_656 ?
 K2 P3 O5 P3 -152.4(5) . . . 10_556 ?
 K2 P3 O5 K4 41.0(4) . . . 9_656 ?
 K2 P3 O6 K4 128.0(3) . . . . ?
 K2 P3 O7 K4 -105.00(18) . . . 9_656 ?
 K4 P3 O5 P3 -82.9(6) . . . 10_556 ?
 K4 P3 O5 K4 110.5(3) . . . 9_656 ?
 K4 P3 O6 K2 -128.0(3) . . . . ?
 K4 P3 O7 K2 44.8(2) . . . . ?
 K4 P3 O7 K4 -60.2(2) . . . 9_656 ?
 O5 P3 O6 K2 -110.4(2) . . . . ?
 O5 P3 O6 K4 17.6(3) . . . . ?
 O5 P3 O7 K2 114.9(3) . . . . ?
 O5 P3 O7 K4 9.9(3) . . . 9_656 ?
 O6 P3 O5 P3 -95.2(6) . . . 10_556 ?
 O6 P3 O5 K4 98.3(3) . . . 9_656 ?
 O6 P3 O7 K2 4.0(3) . . . . ?
 O6 P3 O7 K4 -101.0(2) . . . 9_656 ?
 O7 P3 O5 P3 154.3(5) . . . 10_556 ?
 O7 P3 O5 K4 -12.3(4) . . . 9_656 ?
 O7 P3 O6 K2 -4.0(3) . . . . ?
 O7 P3 O6 K4 124.0(3) . . . . ?

_shelx_res_file
;
TITL exp_282_a.res in I4/m
    exp_282.res
    created by SHELXL-2018/3 at 12:06:52 on 30-Nov-2022
REM Old TITL exp_282 in I4/m
REM SHELXT solution in I4/m: R1 0.058, Rweak 0.010, Alpha 0.035
REM <I/s> 0.000 for 0 systematic absences, Orientation as input
REM Formula found by SHELXT: O12 K7 Pt
CELL 0.71073 9.3113 9.3113 15.9547 90 90 90
ZERR 2 0.0003 0.0003 0.0011 0 0 0
LATT 2
SYMM -X,-Y,+Z
SYMM -Y,+X,+Z
SYMM +Y,-X,+Z
SFAC H O P K Pt
UNIT 24 44 16 8 4

L.S. 20
PLAN  1
CONF
BOND
LIST 6
MORE -1
BOND $H
fmap 2
acta
REM <olex2.extras>
REM <HklSrc "%.\\exp_282.hkl">
REM </olex2.extras>

WGHT    0.057300   22.314199
FVAR       0.23744
PT1   5    0.500000    0.500000    0.590695    10.25000    0.01197    0.01197 =
         0.01012    0.00000    0.00000    0.00000
K2    4    0.500000    0.000000    0.750000    10.25000    0.01717    0.01717 =
         0.01190    0.00000    0.00000    0.00000
P3    3    0.487529    0.251896    0.592702    11.00000    0.01437    0.01258 =
         0.01221    0.00069    0.00054   -0.00083
K4    4    0.782572    0.021582    0.500000    10.25000    0.01115    0.01183 =
         0.01297    0.00000    0.00000    0.00158
O5    2    0.446257    0.192175    0.500000    10.50000    0.03170    0.01715 =
         0.01221    0.00000    0.00000   -0.00874
O6    2    0.619105    0.168854    0.620911    11.00000    0.01567    0.01462 =
         0.02388    0.00097    0.00074    0.00177
O7    2    0.357270    0.191021    0.645457    11.00000    0.01729    0.01704 =
         0.02077    0.00575    0.00434    0.00032
HKLF 4


REM  exp_282_a.res in I4/m
REM wR2 = 0.105799, GooF = S = 1.15947, Restrained GooF = 1.15947 for all data
REM R1 = 0.036812 for 1023 Fo > 4sig(Fo) and 0.038455 for all 1074 data
REM 45 parameters refined using 0 restraints

END

WGHT      0.0573     22.3021

REM Highest difference peak  4.329,  deepest hole -1.029,  1-sigma level  0.335
Q1    1   0.8819  0.0075  0.5981  11.00000  0.05    4.33
;
_shelx_res_checksum                85026
_shelx_hkl_file
;
   0   0  -4 8075.20  183.74
   0   0  -4 8299.14  178.90
   0   0   4 8063.67  179.16
   0   0   4 7727.37  178.76
   0   0   4 8016.34  177.90
   0   0   6 5300.72  141.87
   0   0   6 4982.15  137.79
   0   0  -6 5695.78  141.85
   0   0  -6 5260.86  148.34
   0   0   6 5132.63  137.74
   0   0   8 2492.34   92.67
   0   0   8 2361.19   90.29
   0   0  -8 2335.56   99.08
   0   0   8 2411.12   88.09
   0   0   8 2408.45   96.38
   0   0  10 5492.91  163.11
   0   0  10 5377.49  164.65
   0   0  10 5100.10  157.60
   0   0 -10 4953.96  171.02
   0   0  10 4844.55  148.63
   0   0 -12 4953.51  177.45
   0   0  12 4843.79  152.77
   0   0  12 5339.73  164.99
   0   0  14   33.88   10.78
   0   0  14   34.65   11.52
   0   0  16 1328.41   73.80
   0   0  18  814.21   58.41
   0   0  20 1146.58   71.51
   0   1  -3  462.81   18.45
   0  -1   3  444.94   17.88
   0  -1  -3  480.66   22.47
  -1   0  -3  481.29   30.66
   1   0   3  431.21   28.47
   1   0   3  445.38   22.43
   0   1  -3  482.12   19.10
   0   1   3  509.57   22.41
   1   0  -3  496.69   20.41
  -1   0   3  441.68   21.55
  -1   0   3  459.33   16.52
  -1   0  -3  496.82   24.07
  -1   0   3  571.99   30.18
   1   0  -3  529.74   28.89
   1   0  -5 8302.77  188.46
   0  -1   5 8212.87  180.81
   0  -1  -5 8184.68  191.80
   1   0   5 8362.76  204.16
   0   1   5 8698.45  191.91
  -1   0   5 8360.71  189.93
  -1   0  -5 8735.75  193.86
   0   1   5 7751.37  190.97
   0   1  -5 8633.85  182.76
   0  -1   5 8351.10  213.52
   0  -1   5 8394.54  177.06
   1   0   5 8213.77  190.13
  -1   0   5 8366.76  176.37
  -1   0   5 8347.94  197.46
   0   1  -5 8995.14  182.34
   0   1   5 8090.71  166.63
  -1   0  -5 8657.54  215.08
   1   0  -5 8556.61  199.07
  -1   0  -7 2121.64   95.67
  -1   0  -7 2732.26   89.48
   0   1   7 2093.37   64.83
   1   0   7 2439.28   86.42
   0  -1   7 2346.87   98.69
  -1   0   7 2320.20   90.78
   0   1   7 2434.69   90.14
   0  -1   7 2266.02   72.90
   0   1  -7 2470.05   80.48
   0   1  -7 2299.46   80.56
  -1   0   7 2398.89   86.26
   0   1   7 2161.93   83.05
   1   0  -7 2299.32   86.19
  -1   0   7 2304.61   73.60
   1   0  -7 2168.36   86.22
   0   1   7 2334.98   83.07
   1   0   7 2299.01   90.70
  -1   0   7 2276.81   86.87
   0  -1   7 2271.68   79.34
   1   0   7 2474.28   91.17
  -1   0   9  608.08   44.08
   0   1  -9  480.35   38.65
   1   0  -9  635.18   49.56
  -1   0   9  539.01   35.05
   1   0   9  569.67   41.86
  -1   0  -9  603.70   43.10
   1   0   9  614.37   45.33
   0   1   9  550.23   42.35
  -1   0   9  555.01   44.32
   0   1   9  475.47   30.23
  -1   0   9  552.93   42.97
   0   1   9  597.13   45.83
   0  -1   9  523.17   34.55
   0  -1   9  587.78   49.50
   0   1   9  580.27   42.68
  -1   0  -9  552.57   50.55
   1   0   9  638.06   44.55
   1   0   9  544.56   42.40
   0   1  -9  594.78   39.79
   0  -1   9  570.53   40.83
  -1   0  11 2545.73   91.70
   0   1  11 2644.61   87.93
  -1   0  11 2786.05  108.74
   0   1  11 2586.51  105.76
   1   0  11 2645.87  105.42
  -1   0  11 2788.41  113.60
   1   0  11 2517.97  104.71
   0  -1  11 2787.37  122.60
   1   0 -11 2496.74  111.12
   0   1 -11 2524.09   98.82
  -1   0  11 2638.41  108.49
  -1   0 -11 2773.19  125.62
   0  -1  11 2393.61   90.53
   0  -1  11 2735.50  105.17
   0   1 -11 2410.56  105.05
   0  -1  13  409.21   46.43
   1   0  13  381.70   38.24
  -1   0  13  385.31   33.41
   0   1  13  343.57   36.51
   1   0  13  382.72   38.40
   0   1  13  311.20   28.48
  -1   0  13  395.42   40.19
   0  -1  13  401.92   34.64
   1   0 -13  349.80   40.85
   0  -1  15 1055.70   61.42
   1   0  15 1107.57   69.42
   0   1  15 1195.19   71.96
  -1   0  15 1099.51   61.29
  -1   0  15 1187.53   74.80
   1   0  15 1143.93   68.92
   0  -1  15 1101.96   79.76
  -1   0  17 1923.73   86.60
   0  -1  17 1812.01   86.00
   0   1  17 1936.76   96.33
   1   0  17 1819.01   93.76
  -1   0  19   22.02    8.71
   1   0  19   52.64   16.09
   0   1  19   45.40   13.30
   1   0  21  770.63   61.39
   0   1  21  688.43   56.78
   1   1  -2 2110.59   46.15
  -1   1  -2 2031.09   46.24
  -1   1  -2 2217.93   54.01
   1  -1   2 1957.87   45.21
   1  -1  -2 2128.72   50.58
  -1  -1   2 2299.87   75.82
   1  -1   2 2169.55   51.93
  -1  -1  -2 2088.09   50.43
  -1   1   2 2112.49   49.12
   1   1  -2 2382.95   76.74
  -1  -1   2 1971.84   44.07
  -1   1   2 2182.60   49.10
   1   1   2 2116.76   49.38
   1   1   2 2322.80   57.01
  -1   1   4 2508.13   68.83
  -1   1   4 2661.64   73.00
   1   1   4 2464.61   79.22
   1  -1  -4 2650.36   72.09
   1  -1   4 2503.29   72.48
   1   1  -4 2616.90   69.66
  -1  -1   4 2479.91   67.69
   1   1  -4 2652.44   94.53
  -1  -1  -4 2559.35   74.55
  -1   1  -4 2665.27   77.28
  -1  -1   4 2592.71   94.02
   1   1   4 2700.04   73.32
  -1   1  -4 2704.09   65.62
   1  -1  -4 2492.20   73.57
   1  -1   4 2503.05   63.72
   1   1   4 2346.99   73.40
   1   1  -4 2588.95   59.94
   1  -1   6 2480.10   81.10
  -1   1   6 3038.79   86.22
  -1   1   6 2559.52   86.07
   1  -1  -6 2314.76   76.19
  -1   1  -6 2589.23   88.46
  -1  -1   6 2357.92   79.55
  -1   1  -6 2619.18   77.23
   1   1  -6 2691.21   80.65
   1   1  -6 2267.48   97.29
   1   1  -6 2496.14   71.39
   1   1   6 2399.57   90.11
   1   1   6 2404.75   84.37
   1  -1   6 2472.46   75.00
  -1  -1   6 2444.42   99.85
   1   1   6 2508.25   85.17
   1   1  -8  804.52   43.51
  -1   1   8  928.41   45.99
  -1   1  -8  928.52   47.52
  -1   1  -8  785.83   51.16
  -1  -1   8  839.59   59.21
   1   1   8  887.75   38.66
   1  -1   8  865.72   46.17
   1   1   8  891.52   52.56
  -1  -1   8  867.74   49.71
   1  -1   8  831.07   47.06
   1   1   8  887.69   53.56
  -1   1   8  875.15   53.54
  -1   1   8  863.60   48.20
  -1  -1   8  828.60   37.10
   1  -1  -8  764.66   42.64
   1   1  -8  835.13   45.80
   1   1   8  792.08   51.50
  -1   1   8  800.83   46.26
  -1   1  10 3074.82  107.41
   1   1  10 2864.34  116.25
   1   1  10 3444.90  121.05
  -1   1 -10 3259.03  109.29
   1   1 -10 3084.27  105.86
  -1   1 -10 2848.27  116.57
  -1   1  10 3007.25  110.62
   1   1 -10 2677.29  103.16
  -1  -1  10 2966.99   91.25
  -1  -1  10 3090.01  113.18
   1  -1  10 2785.18  103.75
  -1  -1  10 3032.28  128.78
   1   1  10 3256.51  121.61
   1  -1  10 2949.71  106.68
  -1   1  10 3239.01  104.32
   1  -1  10 2904.54  121.51
  -1   1  10 3393.31  124.72
   1   1  10 3145.27   92.78
  -1   1  12 1072.68   61.48
   1  -1  12 1092.64   62.17
  -1  -1  12 1218.99   80.72
  -1   1  12 1279.74   63.01
   1   1 -12 1041.19   65.84
  -1   1 -12 1129.77   63.91
  -1  -1  12 1140.58   54.24
   1   1  12 1150.26   71.35
   1  -1  12 1252.65   78.33
   1   1  12 1183.94   52.68
  -1  -1  14    8.06    4.75
   1   1  14    5.27    5.32
   1  -1  14   10.87    7.06
  -1   1  14    2.20    6.30
  -1  -1  14    7.96   10.53
  -1   1 -14   -1.31    4.40
   1   1  14   -3.68    3.38
  -1   1  16 1768.55   85.43
   1  -1  16 1644.91   84.05
   1   1  16 1633.30   91.33
   1  -1  18  255.27   32.16
  -1   1  18  280.09   32.66
   1   1  18  252.43   34.92
  -1   1  20   61.09   15.48
   1  -1  20   58.01   15.42
   1   1  20   52.49   16.59
   1   1  22 1043.57   74.40
  -1   1  22  977.81   63.87
   2  -1   1 1047.40   31.50
   1   2  -1 1017.07   22.78
  -2   1   1 1035.47   24.91
   1   2   1  999.53   24.97
   2  -1  -1  943.35   30.63
  -1  -2  -1 1060.02   46.20
   1   2   1 1042.71   27.54
   2  -1   1  935.75   23.85
   2  -1  -1 1026.57   25.71
  -2   1  -1 1030.66   25.14
  -2   1   1 1013.27   23.99
  -1  -2   1 1008.14   26.19
  -1  -2   1 1147.71   55.74
  -2   1  -1 1052.12   36.49
  -1  -2  -1 1002.99   27.96
   1   2  -1  974.11   53.61
  -2   1   1 1150.04   31.44
   1   2   1 1011.68   47.71
  -1  -2   1  924.05   22.35
   1   2  -3   31.90   12.67
  -1  -2  -3   43.27    6.23
   1   2  -3   43.87    4.65
  -1  -2  -3   51.40    7.41
  -2   1   3   46.42    6.50
   1   2   3   44.13    5.93
   2  -1  -3   45.11    7.05
  -2   1  -3   45.32    5.48
  -1  -2   3   35.98    3.69
   2  -1   3   43.43    4.86
  -1  -2   3   32.94   10.86
  -2   1   3   40.04    5.44
   1   2   3   32.20    5.15
   2  -1   3   44.05    7.83
  -2   1  -3   54.28   10.15
   1   2  -5  740.12   29.86
  -2   1  -5  736.73   31.83
  -1  -2   5  712.14   54.20
  -2   1   5  782.23   37.23
   2  -1   5  711.27   40.47
   2  -1  -5  711.44   39.10
  -2   1  -5  745.11   45.71
  -2   1   5  740.74   30.98
  -1  -2  -5  732.64   35.74
  -1  -2   5  678.20   26.91
   2  -1   5  728.67   30.06
   1   2   5  720.51   33.21
   2  -1  -5  791.62   42.73
  -1  -2   7  664.86   56.09
   2  -1   7  611.73   41.58
   1   2   7  659.80   40.61
   1   2   7  616.83   42.50
   1   2  -7  653.91   34.42
   1   2  -7  614.70   30.18
   2  -1  -7  627.52   41.61
  -1  -2   7  610.21   32.30
   2  -1   7  619.57   33.93
  -1  -2  -7  633.05   39.91
  -2   1   7  670.82   34.66
   1   2   7  638.47   37.80
  -2   1  -7  654.41   36.10
  -2   1  -7  616.83   46.26
  -2   1   7  680.57   41.91
  -2   1   9   17.61    7.97
  -1  -2   9   17.53    6.40
  -2   1   9   11.42    4.58
   1   2  -9   14.17    5.70
   1   2  -9   14.36    5.27
  -1  -2   9   20.65   10.41
  -2   1  -9   19.56    8.42
   2  -1   9   26.17    8.35
   1   2   9   18.13    7.99
   1   2   9   22.15    7.86
   2  -1   9   17.62    8.05
   2  -1  -9    9.35    4.67
  -2   1   9   22.83    8.99
  -2   1  -9   14.72    6.90
   1   2   9    2.56    4.77
   1   2 -11  977.74   55.71
  -2   1  11 1120.39   64.25
   1   2  11 1024.56   66.02
  -1  -2  11 1112.14   60.66
  -2   1  11 1247.82   57.49
   1   2 -11 1084.97   58.27
  -1  -2  11 1300.11   89.75
  -2   1 -11 1042.38   60.25
   2  -1 -11 1067.68   64.34
   2  -1  11 1079.71   63.96
   1   2 -13  667.49   48.20
  -2   1  13  722.13   45.52
   1   2  13  735.05   59.51
  -2   1 -13  658.29   49.55
  -1  -2  13  733.17   69.87
   2  -1  13  666.59   56.34
   2  -1  13  654.82   51.09
   1   2  15  237.89   34.69
  -2   1 -15  222.34   30.15
  -2   1  15  249.77   27.03
   2  -1  15  244.59   35.18
   2  -1  15  244.50   31.44
  -2   1  17  953.31   56.34
   2  -1  17  899.81   63.89
   1   2  17  993.46   73.84
  -2   1  19   14.43    7.63
   2  -1  19   27.26   11.47
   1   2  19   19.93   11.19
   1   2  21  513.95   53.43
   2  -1  21  494.48   48.70
   0   2   0 5714.86  107.28
   0  -2   0 5605.34  107.58
   2   0   0 5194.26  100.62
   2   0   0 5413.68  112.82
  -2   0   0 5632.15  101.52
   0  -2  -2  233.00   12.82
  -2   0   2  223.14   14.16
   2   0  -2  217.71   14.51
   2   0   2  230.79   10.83
   0   2  -2  246.40   10.01
   2   0   2  245.86   14.99
  -2   0  -2  243.80   12.54
  -2   0   2  261.61   14.85
   2   0   2  252.45   21.74
  -2   0  -2  241.26   20.70
   0   2   2  245.43   12.43
   0  -2   2  209.25    9.10
   2   0  -2  251.15   23.04
   2   0   4  168.67   13.75
   0   2   4  198.39   14.46
  -2   0  -4  204.37   24.08
  -2   0   4  208.19   22.48
   0   2  -4  202.89   12.16
   2   0  -4  182.84   21.69
  -2   0  -4  201.54   16.99
  -2   0   4  168.66   17.52
   2   0  -4  158.66   10.91
   0  -2  -4  177.02   14.90
   2   0   4  182.08   21.76
   0  -2   4  165.98   10.41
   0   2  -4  224.28   13.35
  -2   0   6 5690.13  119.83
   0  -2  -6 5633.73  145.42
   2   0   6 5312.05  163.67
   2   0  -6 5530.77  163.33
   0  -2   6 5597.30  128.81
   0   2   6 5676.62  141.31
  -2   0   6 5709.64  164.94
  -2   0  -6 5714.18  178.06
  -2   0   6 5398.43  141.75
  -2   0   6 5568.14  155.04
   2   0   6 5722.95  152.94
   0   2  -6 5745.98  132.56
   0   2  -6 5913.04  131.69
   2   0   6 5420.23  140.97
  -2   0  -6 5594.84  147.60
  -2   0   8   40.60   11.31
   2   0   8   41.48   10.43
   2   0   8   37.45   11.09
   0   2   8   40.52    9.78
  -2   0  -8   55.43   12.60
   2   0  -8   48.90   12.26
   0  -2  -8   43.89   10.64
  -2   0  -8   40.86   13.41
   0   2   8   64.23   13.19
   2   0   8   49.92   12.26
   0   2  -8   50.00   10.06
  -2   0   8   47.76   13.68
  -2   0   8   57.98    8.44
   2   0  -8   33.32   12.63
   0   2   8   49.34   12.15
   0   2  -8   46.89    9.17
   0  -2   8   40.26    9.07
   0  -2   8   67.53   18.38
  -2   0   8   46.59   11.50
   0   2 -10 1398.25   68.35
   0   2  10 1395.36   74.09
   0   2  10 1590.88   76.03
   0   2 -10 1491.59   66.84
   0   2  10 1603.45   76.70
   2   0  10 1590.08   77.91
   0  -2  10 1453.05   66.52
  -2   0 -10 1645.53   94.77
   2   0  10 1634.06   75.77
   2   0  10 1574.43   81.53
  -2   0  10 1668.54   78.46
   2   0 -10 1540.65   77.30
  -2   0  10 1669.68   83.02
  -2   0 -10 1640.43   77.02
   2   0 -10 1427.71   80.66
  -2   0  10 1607.46   84.52
  -2   0  10 1513.09   56.97
   0  -2  10 1558.53   93.85
  -2   0  12 2417.78  111.25
   0   2 -12 2269.91   91.41
  -2   0  12 2135.93   76.76
   2   0  12 2011.42   92.13
   2   0  12 2066.95   98.95
   0   2  12 2164.39  100.98
   0  -2  12 2311.15  121.75
  -2   0 -12 2371.45  100.49
   2   0 -12 2277.15  102.31
   2   0 -14  254.99   34.46
   2   0  14  256.33   33.55
   2   0  14  252.73   31.51
   0   2  14  229.09   32.28
  -2   0  14  243.81   24.48
  -2   0  14  199.50   31.33
   0   2 -14  250.89   30.18
   0  -2  14  265.03   41.91
   0   2  16  626.02   55.76
  -2   0  16  679.69   43.87
   2   0  16  764.28   60.33
   2   0  18  552.91   52.36
   0   2  18  629.90   55.72
   2   0  20  229.84   33.86
   0   2  20  234.76   33.81
   0   2  22  483.94   49.16
  -2  -1   1  683.56   39.84
  -2  -1   1  663.70   24.15
   1  -2   1  552.82   17.00
   2   1   1  555.32   20.04
  -1   2   1  582.11   18.80
  -2  -1   1  589.24   15.04
   1  -2  -1  591.33   19.52
   1  -2   1  572.51   17.81
   1  -2  -1  580.21   16.85
   2   1  -1  548.98   22.53
   2   1  -1  680.55   40.60
  -2  -1  -1  594.74   17.32
   2   1   1  650.95   35.93
   2   1   1  590.79   16.27
  -1   2  -1  604.21   17.33
  -2  -1   3  105.40   16.94
  -2  -1  -3  105.40   10.73
  -1   2  -3  131.65   10.27
   1  -2   3  119.60    8.02
  -1   2  -3  113.03    8.19
   2   1   3  100.39   11.46
   1  -2  -3  110.55   10.10
   2   1  -3  102.95    8.80
   2   1  -3  112.09   18.82
   2   1   3  105.60    9.24
  -2  -1   3  112.99    9.18
  -1   2   3  104.40    8.99
  -2  -1   5 2267.56   93.46
   2   1   5 2194.13   74.83
  -1   2   5 2047.11   64.56
   2   1   5 2284.77   85.89
   2   1   5 2148.88   69.89
  -1   2  -5 2264.19   67.17
  -2  -1  -5 2137.89   75.37
   2   1  -5 2183.70   95.13
   2   1  -5 2179.47   53.50
  -1   2  -5 2333.77   60.49
  -2  -1   5 2114.46   69.85
   2   1  -5 2168.07   65.90
   1  -2   5 2093.84   57.03
   1  -2  -5 2253.64   69.97
  -1   2  -7 1469.24   52.50
   2   1   7 1396.91   63.12
   1  -2   7 1409.12   53.32
   1  -2   7 1383.42   50.08
   2   1   7 1453.85   64.73
  -1   2   7 1431.63   59.06
   2   1  -7 1326.67   47.63
  -2  -1   7 1403.16   62.33
   1  -2  -7 1419.89   61.83
   1  -2  -7 1377.15   49.93
   2   1  -7 1359.93   77.89
   2   1   7 1314.20   69.52
  -1   2   7 1297.52   57.53
  -2  -1   7 1340.24   75.88
  -1   2  -7 1141.65   54.05
   1  -2   9  391.75   29.60
  -1   2  -9  405.72   30.02
  -1   2   9  395.75   33.96
   2   1   9  439.90   37.70
   2   1  -9  422.96   44.97
  -1   2  -9  372.36   33.34
   1  -2  -9  353.86   25.29
  -2  -1   9  413.80   44.06
   2   1  -9  367.19   28.75
   2   1   9  387.74   39.09
   2   1   9  451.02   38.13
  -2  -1   9  413.84   36.08
   1  -2   9  402.99   29.41
  -1   2   9  389.73   33.96
   2   1  11 1039.59   51.64
   1  -2  11 1007.21   73.90
   2   1  11 1041.85   69.03
  -2  -1  11 1124.16   65.39
   1  -2  11 1015.86   53.96
  -2  -1  11 1040.11   75.07
  -1   2  11 1034.53   61.93
  -1   2 -11 1026.92   56.48
   2   1 -11  906.34   53.85
  -1   2 -13   18.84    7.43
   2   1 -13   29.02   11.42
   1  -2  13   25.05   12.04
   2   1  13   25.47   10.25
  -1   2  13   50.85   13.89
   2   1  13   29.42    7.68
  -2  -1  13   16.19   10.23
   1  -2  13   38.41   11.14
   1  -2  15  205.34   36.20
   1  -2  15  195.76   25.45
   2   1  15  183.78   31.19
  -2  -1  15  247.38   38.67
  -1   2 -15  213.88   29.13
  -1   2  15  264.94   33.59
   2   1  15  222.68   21.09
  -1   2  17  308.39   36.21
   2   1  17  275.34   37.38
   2   1  19   44.93   15.17
  -1   2  19   37.40   12.70
  -1   2  21   91.01   19.87
   2   1  21  102.96   24.42
   2   2   0  582.48   42.15
   2   2   0  575.39   22.85
   2   2   0  585.61   17.58
  -2   2   0  579.80   17.59
  -2  -2   0  561.75   17.98
  -2  -2   0  598.94   21.82
  -2  -2   0  606.26   39.91
  -2   2   0  612.06   17.95
   2  -2   0  567.18   18.33
   2   2   2  986.59   28.86
  -2  -2  -2 1036.55   46.03
  -2  -2   2  893.40   21.12
   2   2  -2 1005.36   61.15
   2   2  -2  986.62   23.61
   2   2   2 1021.70   50.87
  -2  -2   2 1024.73   34.79
  -2   2   2 1049.47   30.77
  -2  -2   2 1050.36   59.19
  -2  -2  -2  969.26   30.37
   2  -2  -2 1006.49   31.03
  -2   2  -2 1032.87   27.79
   2  -2   2  952.49   26.48
  -2   2   2  957.10   28.27
  -2   2  -2 1032.35   34.40
   2  -2  -2  874.99   30.21
  -2  -2  -4  612.84   29.71
   2  -2   4  614.53   22.88
  -2   2   4  643.45   26.77
   2   2  -4  659.57   52.28
  -2  -2   4  554.94   20.01
  -2   2  -4  626.92   32.66
   2   2   4  620.89   26.66
   2  -2  -4  632.77   30.08
  -2   2   4  663.24   27.39
   2  -2   4  696.67   30.40
  -2   2  -4  657.43   25.34
   2   2  -4  631.26   25.12
  -2  -2   4  605.53   49.37
   2   2   4  618.36   34.28
   2   2   6 2009.24   62.83
  -2   2   6 2092.39   66.33
   2   2   6 2281.39   71.32
  -2  -2  -6 2131.03   75.42
   2  -2  -6 2256.35   77.18
   2  -2   6 2158.78   71.81
   2   2   6 2370.05   81.43
   2   2  -6 2144.37   67.78
   2   2  -6 2188.72  107.48
  -2   2  -6 2314.74   65.09
  -2   2   6 2140.82   69.49
   2  -2   6 2135.82   60.79
   2   2  -6 2188.89   56.59
   2   2   6 2139.02   84.37
  -2   2  -6 2084.03   77.95
   2  -2  -6 2168.62   74.54
  -2  -2   6 2129.18  104.79
  -2  -2   6 1981.31   60.98
  -2  -2   8  119.14   25.83
   2   2   8  125.43   21.30
  -2  -2  -8  136.37   20.30
  -2  -2   8  108.89   14.60
  -2   2   8  134.52   18.09
   2   2   8  152.28   19.10
  -2   2  -8  118.66   19.57
   2  -2  -8  114.78   16.96
   2  -2   8  129.09   14.61
   2   2  -8  119.19   15.77
   2  -2  -8  127.73   19.46
   2   2  -8  118.88   25.93
   2   2   8  128.45   19.75
  -2   2  -8  127.23   15.36
  -2   2   8  118.24   16.42
   2   2  -8  115.60   12.65
   2  -2   8  114.09   16.40
   2  -2 -10   96.18   16.97
   2  -2  10   94.72   16.41
  -2   2  10   83.95   15.66
  -2   2  10  118.03   18.03
  -2  -2  10   79.20   21.18
   2   2  10   82.31   17.49
   2   2 -10   71.42   12.16
  -2   2 -10   88.28   15.00
  -2  -2  10   81.31   14.64
   2   2  10   94.95   20.80
   2   2 -10   82.90   14.95
  -2   2  10   88.53   16.57
   2   2  10   89.83   16.77
  -2   2 -12  252.03   28.63
   2   2 -12  244.23   26.87
  -2  -2  12  249.25   40.68
  -2   2  12  270.90   29.37
   2   2  12  232.01   32.86
   2  -2  12  239.37   27.62
   2  -2 -12  233.07   26.98
   2  -2  14  135.62   28.32
   2   2  14  159.90   28.75
  -2   2  14  156.10   22.58
  -2   2 -14  147.58   23.34
   2  -2  14  126.63   21.39
   2   2  16  301.57   40.89
  -2   2  16  257.35   30.40
  -2   2 -16  219.01   30.51
   2  -2  16  258.06   31.75
   2   2  18  550.37   57.30
   2  -2  18  693.24   54.27
  -2   2  18  682.62   50.04
  -2   2  20    9.39    3.02
   2   2  20   11.33    9.43
  -2  -3   1 3308.50   73.90
   3  -2   1 3314.92   70.07
  -2  -3   1 3504.24   79.75
  -3   2  -1 3539.60   72.65
   3  -2  -1 3446.96   73.88
  -2  -3   1 3321.55  124.17
  -2  -3  -1 3611.05  115.81
   2   3   1 3129.67  119.42
  -3   2  -1 3649.83   87.54
  -3   2   1 3450.70   70.70
   2   3   1 3466.96   74.71
   3  -2   1 3244.82   70.74
   2   3  -1 3332.33   66.71
  -3   2   1 3324.01   69.86
   3  -2  -1 3199.26   81.24
  -2  -3  -1 3387.16   76.58
   2   3  -1 3426.46  132.08
  -3   2   1 3418.82   74.13
   2   3   1 3194.54   76.05
   3  -2  -3   80.11    9.09
  -2  -3   3   67.40    4.88
   3  -2   3   98.40   11.24
  -2  -3  -3   81.09    9.21
  -3   2   3   74.98    9.03
  -2  -3  -3   70.61   12.51
   2   3  -3   91.59    6.61
  -2  -3   3   74.89   17.71
   2   3  -3   85.96   23.27
  -3   2  -3   76.59    7.43
   2   3   3   78.62   15.10
   3  -2  -3   68.99    9.01
  -3   2  -3   81.55   12.29
   3  -2   3   69.57    6.57
  -3   2   3   77.24    7.17
  -2  -3   3   76.66    7.10
   2   3   3   82.10    8.48
   2   3   5 1680.01   53.83
   3  -2  -5 1867.77   64.55
  -3   2  -5 1816.22   75.63
   3  -2   5 1717.80   62.98
  -3   2   5 1731.05   53.81
   2   3  -5 1500.38   95.83
  -2  -3   5 1675.00   97.32
   2   3   5 1617.04   64.78
  -3   2   5 1890.59   58.53
  -2  -3   5 1606.49   43.01
  -3   2  -5 1823.93   53.42
  -2  -3  -5 1783.48   60.85
   3  -2   5 1699.61   48.86
   2   3  -5 1667.08   48.65
  -2  -3  -7  159.98   19.78
  -3   2   7  142.69   16.37
  -3   2  -7  130.38   21.11
   3  -2   7  115.22   12.71
   3  -2  -7   96.19   17.74
  -2  -3   7  126.70   11.58
   2   3   7  139.57   15.65
  -3   2  -7  130.49   14.41
  -3   2   7  144.43   14.50
   3  -2   7  134.61   18.06
   2   3  -7  145.48   14.83
   2   3   7  165.47   20.87
  -2  -3   7  153.89   29.59
   3  -2  -7  133.12   18.66
  -3   2   7  134.28   15.66
  -3   2  -9  467.45   44.85
   2   3   9  597.90   45.75
  -2  -3  -9  499.68   40.15
   2   3  -9  484.11   33.39
   3  -2  -9  542.05   43.52
   3  -2   9  482.21   30.85
   2   3   9  507.44   35.92
  -2  -3   9  507.04   57.72
   2   3  -9  503.88   29.36
   2   3   9  490.40   44.30
  -3   2   9  493.57   37.10
  -3   2   9  566.65   34.44
  -2  -3   9  478.90   29.36
  -3   2  -9  496.76   34.18
   3  -2   9  483.89   38.83
   2   3 -11  925.15   48.09
   2   3  11  924.93   67.92
   3  -2 -11  998.00   63.94
   3  -2  11  814.42   54.78
  -3   2 -11  934.05   53.64
  -2  -3  11  879.93   48.21
   2   3 -11  948.62   52.80
  -3   2  11  954.11   48.55
   3  -2  13  259.76   31.73
  -3   2  13  319.09   28.28
   3  -2 -13  287.38   34.70
   2   3  13  221.25   33.41
   2   3 -13  270.43   29.77
  -3   2 -13  259.31   30.53
  -3   2  15  156.20   20.38
  -3   2 -15  146.61   24.44
   2   3  15  125.93   27.68
   3  -2 -15  113.06   22.35
   3  -2  15  141.79   24.31
  -3   2 -17  389.29   42.26
  -3   2  17  453.42   35.55
   3  -2  17  459.77   45.04
   2   3  17  507.86   56.94
   2   3  19    5.38    8.14
   3  -2  19    3.88    3.82
   2   3  21  303.38   44.95
  -1  -3   0 8705.43  170.90
  -3   1   0 8610.38  163.93
   3  -1   0 8812.83  179.21
   3  -1   0 8937.57  172.82
  -3   1   0 8598.82  189.44
  -1  -3   0 8898.80  229.16
   3  -1   0 8753.99  161.74
  -1  -3   0 8783.42  166.78
   1   3   0 8708.14  169.79
  -1  -3   2 2197.57   52.06
   1   3  -2 2286.23   47.92
   3  -1  -2 1976.93   59.29
  -1  -3  -2 1993.66   77.30
  -3   1   2 2179.01   47.60
   3  -1  -2 2132.64   54.28
   1   3   2 2085.00   45.81
  -3   1  -2 2150.71   50.43
   3  -1   2 2006.22   47.64
   3  -1   2 2092.97   67.00
  -3   1   2 2364.66   60.78
  -1  -3  -2 2124.04   55.50
  -3   1  -2 2165.31   78.08
   1   3   2 2263.29   54.85
  -1  -3   2 2043.08   46.42
  -1  -3   2 2246.64  101.31
  -3   1  -4 4726.41  137.61
   3  -1   4 3937.94   90.47
  -1  -3   4 3953.53   86.03
   1   3  -4 4255.08   89.91
  -1  -3  -4 4031.79  101.35
  -3   1   4 4178.05   97.67
  -1  -3   4 3938.51  154.34
   1   3   4 4045.49   96.65
   3  -1  -4 4100.22  108.53
  -3   1  -4 4315.88   96.49
  -1  -3  -4 3769.58  103.19
   3  -1   4 4170.45  122.32
  -3   1   4 4550.14  104.40
   1   3   6  789.53   36.95
   3  -1   6  773.13   49.21
  -3   1   6  790.79   38.89
  -1  -3   6  753.05   28.95
  -3   1   6  780.49   23.75
  -1  -3  -6  778.51   40.59
  -1  -3   6  747.04   63.92
   3  -1  -6  784.89   50.68
  -3   1   6  787.11   40.73
  -3   1  -6  787.67   37.23
  -3   1  -6  795.69   55.58
   1   3  -6  942.53   34.80
   3  -1   6  781.68   33.65
   1   3  -8   25.54    6.28
   1   3  -8   22.73    5.93
   3  -1   8   26.43    9.79
   1   3   8   18.06    6.08
   3  -1  -8   26.97   10.84
  -1  -3  -8   25.16    8.70
  -3   1   8   27.21    5.56
  -3   1  -8   34.89    9.74
   1   3   8   18.78    9.22
   3  -1   8   53.70   10.10
  -3   1  -8   18.86   10.30
  -1  -3   8   25.09   12.00
  -3   1   8   31.59    9.02
  -1  -3   8   27.85    6.16
   1   3  10 2089.19   98.62
  -3   1  10 2219.69   95.31
   1   3 -10 2136.72   80.04
  -1  -3 -10 2182.01   94.52
   3  -1  10 2174.39   97.52
   1   3 -10 2107.41   76.87
   3  -1 -10 2410.13  106.53
  -3   1  10 2177.66   67.62
  -3   1  10 2075.33   85.77
  -1  -3  10 2096.18   75.65
  -3   1 -10 2177.70   87.61
  -1  -3  10 2335.29  128.28
  -3   1 -12 1055.39   62.27
   3  -1 -12 1050.03   71.81
  -3   1  12 1138.70   48.49
   1   3  12 1074.78   72.13
   3  -1  12 1030.35   67.27
   1   3 -12  939.45   55.82
   3  -1 -14   50.91   14.93
   1   3  14   73.58   20.48
   1   3 -14   73.42   15.98
  -3   1 -14   50.23   13.58
  -3   1  14   83.85   13.62
   3  -1  14   74.13   18.23
   1   3 -16 1329.24   75.94
   3  -1  16 1430.28   84.04
   1   3  16 1527.60   96.73
  -3   1 -16 1394.49   81.39
  -3   1  16 1463.13   62.68
   1   3  18  264.66   39.53
   3  -1  18  267.85   35.91
   1   3  20  134.62   28.98
   3  -1  20  142.65   26.47
   1   3  22 1238.84   88.30
   3   0  -1 6386.31  132.22
   3   0   1 6193.50  151.35
   3   0   1 5649.15  111.49
   3   0  -1 5592.08  129.13
   0   3  -1 5847.42  118.81
  -3   0   1 6574.99  130.20
   0  -3  -1 6051.10  122.31
   0   3  -1 6145.13  115.15
   0  -3   1 6073.71  119.91
  -3   0   1 5665.64  109.20
   0   3   1 6104.78  120.52
  -3   0  -1 5949.86  115.17
  -3   0   3   35.57    6.46
   3   0   3   15.08    6.96
   0   3  -3   44.01    4.94
   3   0  -3   34.18   10.51
   0   3   3   39.23    5.92
  -3   0  -3   37.01    6.21
   3   0   3   32.27    6.61
   3   0  -3   32.57    6.29
  -3   0   3   42.71    7.74
  -3   0  -3   44.55   11.45
   0  -3   3   34.17    4.08
   3   0   3   35.65    4.76
   0  -3  -3   40.16    6.49
   0  -3   5 4773.87  106.01
   3   0  -5 4846.77  107.13
   3   0   5 5039.61  131.03
   3   0   5 4920.23  154.17
  -3   0   5 5119.00  124.48
   0  -3  -5 4988.32  124.26
  -3   0  -5 5218.94  163.64
  -3   0  -5 5285.55  129.01
  -3   0   5 4941.19  131.77
   0   3  -5 5126.63  110.56
   0   3   5 4961.56  117.69
   3   0  -5 5025.99  156.41
   3   0   5 4866.92  116.59
   0  -3   7 1371.74   89.49
  -3   0  -7 1404.65   63.96
  -3   0   7 1668.65   83.17
   3   0  -7 1511.10   80.80
   3   0   7 1439.30   57.94
  -3   0  -7 1570.40   87.05
   0   3  -7 1477.30   51.24
   0  -3  -7 1518.60   63.87
  -3   0   7 1429.13   67.46
   3   0   7 1464.79   79.09
  -3   0   7 1375.62   59.04
   0   3   7 1588.74   59.04
   0   3  -7 1453.70   52.69
   0  -3   7 1490.97   49.14
   3   0   7 1563.03   67.42
   3   0  -7 1511.80   56.85
   0   3   9 1012.56   53.36
   0   3   9  964.56   57.82
   3   0   9  921.84   64.30
   0  -3   9  961.53   44.41
   0  -3   9  853.72   73.41
   3   0   9  974.79   52.65
   3   0   9 1080.53   59.57
   3   0  -9  986.99   69.40
  -3   0  -9 1112.43   77.23
  -3   0   9 1040.63   68.98
  -3   0   9 1025.02   56.58
   0   3  -9  961.20   46.81
   0   3  -9  991.31   48.52
   0  -3  -9 1042.04   58.55
   3   0  -9  968.60   53.27
  -3   0  -9 1043.94   58.62
  -3   0   9 1053.29   62.39
  -3   0 -11 3163.56  117.23
   0  -3 -11 2976.11  120.90
  -3   0  11 3209.13  117.71
   0  -3  11 2847.39  145.25
   3   0 -11 3233.76  116.00
   3   0 -11 2862.14  131.41
   3   0  11 2997.77  125.40
   0   3 -11 3014.85  103.23
  -3   0  11 3216.39  133.82
   0   3  11 2903.02  120.78
  -3   0  13  443.16   48.14
   3   0  13  496.88   48.15
   3   0 -13  441.92   50.14
   0   3  13  409.84   42.98
   0   3 -13  418.27   37.63
  -3   0 -13  493.76   44.42
   3   0 -13  305.23   34.97
   3   0  15  840.31   64.92
   0   3 -15  737.06   54.06
   0   3  15  798.94   65.34
   0   3 -17 1111.89   71.15
   0   3  17 1406.03   88.88
   3   0  17 1325.80   84.38
   3   0  19   15.20    7.59
   0   3  19    0.41    8.91
   3   0  21  853.40   69.17
   0   3  21  811.71   67.64
  -3  -1   0 3566.07   70.39
   3   1   0 3365.57   87.34
   1  -3   0 3632.21   79.07
  -1   3   0 3671.41   78.32
  -1   3   0 3831.78   75.93
  -3  -1   2  839.11   33.02
   3   1   2  775.26   44.85
  -3  -1   2  806.72   50.61
  -1   3   2  732.64   26.14
  -3  -1  -2  782.09   27.69
   1  -3   2  742.27   24.75
   3   1  -2  749.33   51.68
  -1   3  -2  808.12   24.04
   1  -3  -2  721.36   27.15
   3   1   2  714.74   21.77
   3   1   2  717.80   24.30
   1  -3   2  712.80   22.53
  -3  -1  -2  760.13   32.95
   3   1  -2  658.85   31.61
  -3  -1  -4 5545.12  138.02
   1  -3   4 5463.58  116.09
   3   1  -4 5769.49  177.33
   3   1   4 5429.35  125.06
  -3  -1   4 6074.82  134.89
  -3  -1  -4 6052.38  147.99
  -3  -1   4 5587.63  174.53
  -1   3  -4 5812.15  119.04
  -1   3  -4 5614.50  123.14
   3   1   4 5297.00  130.12
   1  -3  -4 5816.60  130.61
  -1   3   4 5524.99  123.65
  -3  -1   4 5306.80  127.64
   3   1   4 5483.10  155.57
   3   1   6 1878.18   86.32
  -1   3   6 1933.89   63.21
  -1   3  -6 1931.27   63.07
  -3  -1   6 1988.70   96.19
   3   1   6 1942.24   69.22
  -3  -1  -6 2136.72   82.26
   3   1   6 1826.48   69.19
   1  -3  -6 1886.04   68.85
   1  -3   6 1934.05   54.51
   3   1  -6 1905.84   97.56
   3   1  -6 1932.43   50.30
  -1   3  -6 2014.83   58.10
  -3  -1   6 1863.97   69.09
   3   1   8  119.90   18.39
  -1   3  -8  123.61   16.14
   3   1  -8  147.59   28.07
   3   1  -8  139.09   14.09
  -1   3  -8  146.98   15.56
  -3  -1   8  151.58   27.12
   3   1   8  169.78   26.81
  -3  -1   8  145.82   19.66
   1  -3   8  154.55   14.95
   1  -3  -8  114.65   12.21
   3   1   8  147.85   19.64
   1  -3  -8  151.13   19.93
  -1   3   8  139.03   18.57
  -1   3   8  167.57   18.96
   1  -3 -10 1370.98   48.43
   3   1 -10 1551.29   96.63
  -3  -1  10 1619.40   96.02
   3   1  10 1547.27   86.20
   3   1  10 1684.55   77.84
   3   1  10 1706.30   78.86
   3   1 -10 1399.38   61.89
   1  -3 -10 1646.01   79.35
  -3  -1  10 1693.97   77.87
  -1   3 -10 1567.68   64.26
   1  -3  12  184.17   34.97
   3   1  12  208.71   32.13
  -3  -1  12  242.86   38.00
  -1   3 -12  233.59   26.37
   3   1 -12  181.56   23.86
  -1   3  12  289.94   33.58
   3   1 -12  198.84   35.31
  -1   3 -14   15.57    8.07
   3   1 -14   -9.11    6.60
   3   1  14    8.63    8.66
  -1   3  14    3.31    4.67
   3   1  14    5.46    4.08
   3   1  16 1025.67   76.29
  -1   3 -16 1017.96   66.18
  -1   3  16 1167.06   75.94
  -1   3  18  268.25   35.68
   3   1  18  225.30   35.58
  -1   3 -18  212.48   31.24
   3   1  20   11.57   10.01
  -1   3  20   -0.24    6.41
   2  -3  -1 2425.75   58.72
  -3  -2   1 2730.48   68.74
  -3  -2   1 2508.30   54.48
   3   2   1 2387.32   65.73
   2  -3  -1 2550.20   61.46
  -3  -2  -1 2841.05   96.63
   2  -3   1 2586.82   59.36
   3   2   1 2809.47  105.78
  -3  -2   1 2746.02  104.44
  -3  -2  -1 2522.17   57.57
   3   2   1 2407.85   60.99
  -2   3  -1 2710.88   58.21
   3   2  -1 2732.82  111.85
  -2   3   1 2536.41   58.88
   3   2   1 2560.01   55.25
   3   2  -1 2352.22   68.60
   3   2   3  141.41   20.98
   2  -3   3  132.09    9.11
  -2   3  -3  148.65   10.08
   3   2   3  127.39   13.51
   3   2  -3  116.70   24.34
   3   2  -3  115.04    8.72
  -2   3   3  132.59   10.54
   2  -3  -3  139.68   12.17
  -2   3  -3  136.40   11.90
  -3  -2   3  134.36    5.73
  -3  -2  -3  126.09   11.47
  -3  -2   3  141.37   23.42
  -2   3   3  132.65    9.86
   3   2   3  130.20    9.65
  -3  -2   3  145.06   13.97
  -3  -2  -5  467.75   29.52
  -3  -2   5  417.41   43.90
   3   2   5  437.23   34.09
  -2   3  -5  472.04   27.98
  -3  -2   5  435.99   19.32
   3   2   5  423.03   30.64
  -3  -2   5  456.57   28.61
   2  -3  -5  457.57   28.11
   2  -3   5  440.18   20.75
   3   2  -5  415.78   23.47
   3   2   5  488.26   25.32
  -2   3   5  432.96   23.55
   3   2  -5  446.03   47.59
  -2   3  -5  466.28   22.57
  -2   3   5  474.54   23.59
   3   2   7  112.65   15.92
   3   2   7  117.43   18.07
  -3  -2  -7   98.84   15.94
   3   2  -7  110.35   10.23
  -2   3  -7  107.87   15.40
   3   2   7   92.24   13.10
   3   2  -7   89.34   12.59
   2  -3  -7  125.71   18.01
  -2   3   7  106.18   13.60
   3   2   7  102.18   19.56
  -2   3  -7  110.43   12.60
   2  -3   7  113.17   11.85
  -3  -2   7   97.91   12.11
  -3  -2   7   91.78   21.82
   3   2  -7  112.85   25.91
   3   2   9  465.17   39.81
  -2   3   9  409.13   33.81
   3   2   9  479.03   35.76
   3   2   9  396.90   41.47
   2  -3  -9  426.95   31.61
  -2   3  -9  434.76   29.81
   3   2  -9  400.91   25.20
  -2   3   9  451.54   33.83
  -3  -2   9  379.61   30.06
   2  -3   9  409.73   26.81
  -3  -2   9  429.26   51.15
   2  -3  -9  415.05   36.84
   3   2  -9  409.59   51.45
   3   2   9  412.81   28.73
  -2   3  -9  415.92   35.47
   3   2 -11 1425.03  101.21
   3   2  11 1188.23   45.57
  -2   3  11 1071.52   62.50
   3   2 -11 1099.55   53.52
   2  -3 -11 1145.83   57.35
  -3  -2  11 1173.32   62.00
  -3  -2  11 1330.68   95.40
  -2   3 -11 1256.52   60.04
   3   2  11 1465.90   85.23
   3   2  13  474.48   51.25
   3   2 -13  396.36   35.54
  -2   3 -13  480.69   40.10
   2  -3 -13  429.08   32.64
  -2   3  13  507.30   44.96
  -2   3 -15   60.39   15.74
  -2   3  15   84.12   18.46
   3   2  15   62.46   19.68
  -2   3  17  395.63   39.88
  -2   3 -17  323.75   37.85
   3   2  17  362.60   47.08
  -2   3 -19   -0.96    4.15
  -2   3  19   -1.57    3.52
   3   2  19    8.64    9.42
   3   2  21  420.20   52.23
   3   3   0  180.79   29.37
   3  -3   0  214.10   12.08
  -3  -3   0  200.53   14.37
  -3   3   0  180.48   10.25
   3   3   0  190.76   14.81
  -3  -3   0  198.00   11.64
  -3   3   0  206.34   11.02
  -3  -3   0  179.02   25.44
   3   3   0  195.77   10.60
  -3  -3   2 1084.70   31.53
  -3  -3   2 1069.13   69.14
  -3  -3   2 1140.96   41.29
  -3  -3  -2 1109.82   59.03
   3  -3   2 1101.10   31.94
   3   3   2 1002.43   36.34
  -3   3  -2 1155.26   33.40
   3   3   2 1049.38   32.49
   3   3  -2 1087.75   25.92
  -3   3  -2 1101.38   39.93
   3   3  -2 1086.57   76.09
   3   3   2 1150.71   69.20
   3  -3  -2  926.94   35.67
  -3  -3  -2 1077.05   35.63
   3  -3  -2 1117.37   36.41
   3  -3   2 1018.81   31.26
  -3   3   2 1063.85   32.24
   3   3   4  560.34   25.24
  -3  -3   4  552.57   52.99
   3   3  -4  565.75   57.28
   3  -3   4  597.84   23.35
  -3   3   4  575.63   25.17
  -3   3   4  653.38   28.73
   3   3  -4  565.29   22.41
  -3  -3   4  508.27   29.81
  -3   3  -4  546.57   32.42
  -3   3  -4  596.48   25.28
   3   3   4  555.82   44.59
   3  -3  -4  615.68   30.60
  -3  -3  -4  561.07   28.98
  -3  -3   4  552.84   16.99
   3  -3  -6 2020.86   72.85
  -3   3   6 1996.25   62.35
  -3  -3  -6 1874.45   70.57
   3   3  -6 1909.31   61.37
  -3   3   6 1939.42   63.09
   3   3   6 1973.41   62.85
  -3   3  -6 2296.60   81.68
   3   3   6 1827.78   77.63
   3   3   6 2046.59   79.42
  -3  -3   6 1848.02   49.46
  -3  -3   6 1943.25  109.85
   3   3  -6 1992.97  117.34
   3  -3   6 1959.38   56.90
  -3   3  -6 2032.68   61.00
   3   3   8 1063.67   48.84
  -3   3   8  989.56   47.42
   3   3   8  910.68   62.44
   3  -3  -8  905.91   54.29
  -3   3   8  994.61   46.63
  -3   3  -8  949.42   57.70
   3   3  -8  926.37   45.75
   3   3   8 1100.76   62.34
   3  -3   8  992.85   41.01
   3   3  -8  989.42   38.02
  -3   3  -8 1024.41   45.30
  -3  -3   8  997.05   81.51
  -3   3   8  952.75   46.87
  -3  -3   8 1092.26   40.42
   3  -3  -8  984.55   55.75
   3   3  -8  834.64   78.59
  -3  -3  -8  982.91   55.29
   3   3   8 1022.68   46.89
   3   3 -10 1883.14   65.82
   3   3 -10 1783.15   74.35
   3  -3  10 2089.22   82.07
  -3   3 -10 2037.52   76.24
  -3  -3 -10 1986.66   92.62
   3  -3 -10 2089.93   88.88
  -3  -3  10 1764.53   67.11
   3   3  10 1763.84   98.12
  -3   3  10 2093.93   79.91
   3  -3 -10 1999.03   93.29
  -3   3  12  866.68   52.49
   3  -3  12  885.22   54.12
   3  -3 -12  780.82   54.76
   3   3 -12  561.95   38.95
   3   3  12  762.76   64.94
  -3   3 -12  780.89   49.58
   3   3 -12  831.25   51.06
   3  -3 -14    9.99    5.80
  -3   3 -14   13.54    6.93
   3   3  14    2.24    7.93
  -3   3  14   14.88    8.36
  -3   3  16 1452.78   70.92
  -3   3 -16 1111.66   72.19
   3   3  16 1290.99   94.18
  -3   3 -18  180.69   29.56
   3   3  18  185.74   35.16
  -3   3 -20    2.79    4.57
   3   3  20   15.91    8.24
   4  -3  -1 1889.99   60.63
   3   4   1 1902.40  104.81
  -4   3   1 2084.52   50.05
   4  -3   1 2083.24   50.07
   3   4  -1 1842.15  108.90
   3   4   1 1848.07   57.22
  -3  -4  -1 1933.71   55.16
  -3  -4   1 2070.96   59.06
  -4   3   1 1932.57   48.08
  -4   3  -1 2094.50   51.63
  -4   3  -1 1971.52   63.87
  -4   3   1 1935.92   54.70
  -3  -4   1 2015.14  102.05
  -3  -4  -1 2024.91   94.21
   4  -3  -1 2038.95   53.02
  -3  -4   1 2026.94   53.14
   3   4  -1 2032.99   44.13
   3   4   1 2054.43   52.78
   3   4   3   21.12    4.70
   4  -3   3   25.13    4.38
  -4   3  -3   12.53    4.40
   4  -3  -3   21.15    5.02
  -4   3   3   14.37    3.20
  -3  -4   3   22.65    5.89
  -3  -4  -3   15.57    4.84
   3   4   3   19.18    7.58
   3   4  -3    9.49   11.85
   4  -3  -3   19.71    5.52
  -3  -4   3   22.41    4.35
   4  -3   3   25.58    4.28
   3   4   3   22.54    4.66
  -3  -4   3   18.65   10.50
  -4   3  -3   27.75    5.07
   3   4  -3   25.02    3.49
  -3  -4  -3   18.73    7.57
   3   4   5 3659.64  132.40
   3   4  -5 3746.98   87.23
  -3  -4   5 3549.60  162.27
  -4   3  -5 3942.26   94.20
  -4   3   5 3769.78   91.04
  -3  -4  -5 3691.91  103.34
   4  -3   5 3692.96   87.53
   3   4   5 3757.85   94.32
   4  -3  -5 3852.97  105.58
  -4   3  -5 3787.12  122.11
  -4   3   5 3924.04  100.82
  -3  -4  -5 3770.62  112.70
  -3  -4   5 3646.87  105.39
  -3  -4   5 3422.98   77.39
   3   4  -5 3309.00  166.45
  -4   3   7 2096.83   67.99
   4  -3   7 2045.66   77.16
  -4   3   7 2095.35   72.86
  -4   3   7 2132.35   63.98
  -4   3  -7 2003.80   92.92
   4  -3  -7 2141.22   83.22
  -3  -4   7 2155.06  128.18
  -4   3  -7 2101.97   68.75
   3   4   7 2539.91   94.85
   3   4  -7 2043.98   66.53
   3   4  -7 1905.72  126.20
   4  -3   7 2232.78   64.22
  -3  -4   7 2049.00   54.64
  -3  -4  -7 2029.24   79.16
   3   4   7 2255.30   70.58
   3   4   9  494.04   47.58
   4  -3  -9  480.09   42.03
   3   4  -9  478.02   32.72
  -3  -4  -9  487.16   40.48
   4  -3   9  450.01   36.52
  -4   3   9  502.99   34.68
  -4   3  -9  489.76   32.90
  -4   3   9  514.15   34.58
   4  -3  -9  515.95   45.52
  -3  -4   9  468.12   24.82
   3   4  -9  522.22   28.66
  -4   3   9  514.96   30.90
   3   4  11 2219.93  115.96
  -4   3 -11 2287.27   88.28
  -4   3  11 2461.38   78.94
  -3  -4  11 2154.85   72.47
   4  -3 -11 2392.94  108.56
  -4   3  11 2270.84   89.59
   3   4 -11 2249.11   86.95
   4  -3  11 1950.61   89.33
  -3  -4 -11 2205.15  102.46
  -4   3  13  163.25   18.40
   4  -3 -13  176.59   29.39
   3   4  13  138.85   29.48
  -4   3  13  159.48   23.87
   3   4 -13  152.53   22.28
  -4   3 -13  145.23   22.07
   4  -3  13  116.30   20.73
   4  -3 -15  810.16   63.67
   3   4  15  834.66   74.89
   4  -3  15  925.45   63.02
  -4   3  15  773.16   58.51
  -4   3 -15  698.94   55.20
  -4   3  15  864.08   44.40
  -4   3 -17  888.13   66.02
  -4   3  17  956.82   69.86
   3   4  17 1082.27   89.43
  -4   3 -19    7.10    5.49
  -4   3  19   20.83   12.45
  -4   3  21  427.61   52.73
   2   4   0 6079.98  115.13
   4  -2   0 5555.21  132.29
   2   4   0 5694.96  122.24
  -2  -4   0 5727.55  124.44
  -2  -4   0 5849.93  121.58
  -4   2   0 5854.52  143.71
  -2  -4   0 5710.48  184.82
   4  -2   0 5902.45  116.36
  -4   2   0 5903.12  117.40
   4  -2  -2   82.94    8.27
  -2  -4   2   86.21    8.31
  -4   2   2   86.74    9.40
   4  -2  -2   78.64   10.38
  -2  -4   2   72.70    8.76
  -2  -4  -2   77.72    8.86
  -2  -4  -2   53.51   13.68
   2   4   2   88.23    8.50
   2   4   2   96.84    8.25
   2   4  -2   80.48    6.11
  -2  -4   2   70.27   18.98
  -4   2  -2   78.83   13.93
   4  -2   2   75.40    6.56
   4  -2   2   91.25   10.40
  -4   2  -2   90.90    7.91
  -4   2   2   76.87    6.04
   4  -2   2   75.00    5.78
  -2  -4   4 1353.50   36.64
   4  -2   4 1551.64   58.45
  -2  -4   4 1433.96   94.08
  -4   2  -4 1564.83   46.97
  -4   2  -4 1516.16   74.06
  -2  -4   4 1503.13   44.93
  -4   2   4 1474.26   42.69
  -4   2   4 1600.24   54.36
   4  -2  -4 1244.77   51.68
   2   4  -4 1446.69   40.60
   4  -2  -4 1604.12   55.76
  -2  -4  -4 1480.51   64.18
   2   4   4 1511.78   48.37
  -2  -4  -4 1576.15   53.18
   4  -2   4 1456.72   41.95
   4  -2  -6 3739.33  130.61
  -2  -4  -6 3778.20  108.07
   4  -2   6 3433.50  112.96
  -2  -4   6 3700.26  167.90
   2   4   6 3816.49   98.42
  -2  -4  -6 3368.72   96.26
  -4   2  -6 3565.84  134.15
  -4   2  -6 3743.75   97.27
  -2  -4   6 3555.37   82.62
   2   4  -6 3697.78   90.36
   4  -2   6 3713.51   89.97
  -4   2   6 3761.71   96.23
   4  -2  -6 3834.67  113.23
  -4   2   6 3848.18  104.71
   4  -2  -8   30.72   11.40
  -4   2   8   40.34    9.22
   2   4  -8   40.09    7.94
   4  -2   8   37.78   11.91
  -4   2   8   42.33    9.57
  -2  -4   8   48.22   19.73
  -4   2   8   48.53    5.74
  -4   2  -8   35.85    7.93
   4  -2   8   43.76    8.51
  -2  -4  -8   32.00    9.84
  -4   2  -8   22.37   11.59
  -2  -4   8   40.49    6.59
   2   4   8   36.98    8.50
   4  -2  10  673.50   51.02
  -4   2  10  768.72   48.58
  -4   2  10  791.68   31.84
  -4   2  10  766.95   47.44
   2   4 -10  749.41   43.28
  -2  -4 -10  799.38   54.73
   4  -2 -10  802.52   60.86
  -4   2 -10  806.65   47.13
  -2  -4  10  907.96   40.19
   2   4  10  712.31   57.31
   2   4 -10  770.89   39.98
  -4   2  12  971.12   59.53
  -4   2  12 1123.14   42.75
   2   4  12  944.93   73.28
  -2  -4 -12 1018.22   69.91
  -4   2 -12 1020.72   60.38
   4  -2  12  937.15   63.25
   4  -2 -12  985.15   72.54
   2   4 -12 1032.19   57.57
   4  -2  14  146.36   25.24
  -4   2 -14  170.81   25.85
  -4   2  14  193.68   17.70
   2   4  14  119.29   26.99
   2   4 -14  144.99   22.22
   4  -2 -14  170.55   30.43
   2   4 -16  432.38   41.58
   4  -2  16  496.33   48.57
  -4   2 -16  454.67   45.75
   2   4  16  485.17   56.61
   4  -2 -16  533.80   53.98
   2   4  18  621.71   66.37
  -4   2 -18  474.72   48.84
   4  -2  18  632.45   56.26
   2   4  20  163.63   34.32
   4  -2  20  148.66   27.84
   1   4  -1 3622.42   73.35
   4  -1   1 3480.02   67.13
  -4   1   1 3303.93   66.42
  -1  -4  -1 3570.23  132.46
   4  -1   1 3531.04   93.86
  -4   1  -1 3664.17   74.67
   1   4   1 3458.88   80.23
   1   4  -1 3393.24   79.25
  -1  -4   1 3617.24  144.82
  -4   1   1 3560.70   87.77
   4  -1  -1 3447.04   91.46
  -1  -4  -1 3383.43   82.37
   4  -1   1 3232.05   71.17
   4  -1  -1 3676.92   75.68
  -1  -4   1 3394.17   77.41
   4  -1  -1 3595.32   73.68
  -1  -4   1 3490.12   80.34
  -4   1  -1 4180.54  116.97
  -4   1   1 3545.76   70.75
  -1  -4   3  223.00   35.46
  -4   1  -3  249.92   14.85
   1   4   3  244.58   15.80
  -4   1   3  261.67   19.11
   4  -1   3  238.70   12.31
   1   4   3  214.60    9.23
  -1  -4   3  231.08   11.63
  -1  -4  -3  224.16   16.57
  -1  -4   3  241.71   14.60
  -4   1   3  239.59   12.18
   4  -1  -3  205.90   18.26
   4  -1   3  218.01   22.62
  -1  -4  -3  227.06   25.83
   1   4  -3  232.95   12.11
  -4   1  -3  252.97   29.32
  -4   1   5 6682.16  145.11
  -1  -4  -5 5890.88  154.31
   1   4   5 6408.98  145.19
  -1  -4   5 6105.23  130.54
  -4   1  -5 6526.25  199.97
   4  -1   5 6294.10  136.31
  -4   1   5 6983.64  155.80
   4  -1   5 5965.91  176.43
  -4   1  -5 6576.01  146.17
  -1  -4   5 6337.17  227.04
   1   4  -5 6539.34  136.01
   4  -1  -5 6107.93  187.34
  -1  -4  -5 6673.31  153.57
   4  -1   7 3007.33  115.52
   1   4   7 2849.47   83.87
  -1  -4   7 2755.27   70.21
  -1  -4   7 2588.23  139.66
  -4   1   7 2762.09   89.54
   4  -1  -7 2693.10  114.03
  -4   1  -7 3020.97  133.80
   1   4  -7 2690.51   75.72
  -1  -4  -7 2559.83   62.37
   4  -1   7 2643.08   77.38
  -4   1   7 2831.43   89.48
  -4   1  -7 2761.44   87.31
  -1  -4  -7 2880.72   94.32
   1   4  -9  655.94   36.75
   4  -1  -9  665.74   56.30
  -1  -4   9  692.60   70.81
  -4   1  -9  700.98   44.04
  -4   1   9  673.03   41.87
   1   4  -9  689.98   36.62
  -4   1   9  690.02   43.84
  -1  -4  -9  759.77   50.20
  -4   1   9  683.11   45.96
   4  -1   9  644.03   52.24
   4  -1   9  659.17   37.83
  -1  -4   9  688.59   33.05
   4  -1 -11 2721.99  128.44
   1   4  11 2716.83  118.99
  -1  -4 -11 2779.39  113.41
   4  -1  11 2695.30  117.93
   1   4 -11 2557.81   92.61
  -4   1 -11 2786.30  105.89
   1   4  13  157.97   29.77
   1   4 -13  146.13   21.78
   4  -1 -13  162.42   30.60
   4  -1  13  173.14   28.30
  -4   1 -13  182.14   25.94
   1   4 -15 1073.91   65.68
   1   4  15 1151.37   83.03
   4  -1  15 1130.53   76.20
   4  -1 -15 1239.33   89.03
  -4   1 -15 1166.77   72.73
   1   4  17 1530.36  101.69
   1   4 -17 1285.19   77.09
   4  -1  17 1558.57   91.48
   1   4  19   39.53   15.57
   4  -1  19   46.08   15.64
   1   4  21  589.58   62.05
   0  -4   0 9608.71  195.21
   4   0   0 9527.60  205.41
   0   4   0 9613.33  192.96
   0   4   0 9628.48  187.35
  -4   0   0 9999.00  183.24
   0  -4   2 1558.79   44.33
   4   0   2 1745.62   74.57
  -4   0  -2 1583.91   43.30
   0   4  -2 1598.86   39.99
   4   0   2 1502.03   37.67
  -4   0   2 1479.79   32.63
   0  -4  -2 1495.30   47.12
   0   4   2 1527.92   44.90
   4   0  -2 1440.78   52.95
  -4   0   2 1731.22   53.99
   4   0  -2 1599.08   77.98
   4   0   2 1539.32   36.76
  -4   0   2 1512.01   36.07
   0  -4   2 1482.48   39.31
  -4   0   4  358.98   22.63
   0  -4  -4  367.55   23.07
   4   0  -4  357.62   37.59
  -4   0   4  413.47   26.05
  -4   0  -4  356.63   34.59
   0   4  -4  353.42   17.44
   4   0   4  343.42   35.31
   4   0   4  367.77   23.08
   0   4   4  325.28   19.86
   4   0   4  336.99   17.37
   0  -4   4  375.00   19.39
  -4   0  -4  356.30   23.00
   0  -4   4  349.72   16.10
   4   0   6 6064.52  142.15
  -4   0   6 6107.41  159.92
   0  -4  -6 6118.49  155.05
  -4   0  -6 6657.73  202.61
  -4   0   6 6394.14  155.81
   4   0  -6 6365.45  132.38
   0   4   6 6192.12  145.50
  -4   0  -6 6416.96  160.47
   4   0   6 6190.32  158.79
   0  -4   6 6091.33  133.11
   0   4  -6 6301.64  138.07
   4   0  -6 6220.51  196.96
   4   0   6 6352.98  194.48
  -4   0   8    8.55    4.94
   0  -4  -8   14.13    6.38
  -4   0   8   14.84    7.45
   0   4  -8   34.32    7.28
   4   0  -8   11.04    8.89
   4   0   8   27.39    7.11
   0   4  -8    6.85    3.72
  -4   0  -8   27.54   13.65
   0  -4   8   13.09    3.99
   4   0  -8   14.07    5.07
   4   0   8    8.99    8.26
  -4   0  -8    9.36    5.41
   0  -4   8   13.68   12.02
  -4   0   8   21.21    6.97
   0   4   8    5.24    3.60
   4   0   8   13.89    6.16
  -4   0 -10 3608.09  125.83
   4   0  10 3755.46  126.94
  -4   0  10 3910.28  135.67
  -4   0  10 3467.25  121.52
   4   0 -10 3559.50  154.87
   0   4 -10 3300.27  104.85
   0  -4 -10 3614.25  128.45
   0   4  10 3438.95  128.05
   4   0  10 3602.99  143.88
   4   0 -10 3950.88  115.46
   0   4 -12 4430.38  136.34
   4   0 -12 4681.20  186.88
  -4   0 -12 4752.16  155.80
   4   0  12 4671.10  169.50
   0  -4 -12 4732.67  163.80
   0   4  12 4026.63  156.83
   0   4  14  128.49   26.10
   4   0  14  149.91   27.42
   0   4 -14  131.22   21.59
   4   0 -14  182.26   35.18
   4   0  16 1701.96   99.00
   0   4 -16 1476.88   80.92
   0   4  16 1591.32   98.80
   0   4  18  832.08   71.48
   4   0  18  878.45   70.55
   0   4  20  892.08   73.58
   4   0  20  807.09   68.84
   4   1   1 3564.74   94.79
  -4  -1  -1 3789.28   79.93
  -1   4   1 3767.02   85.70
  -4  -1   1 3846.80   71.81
   4   1   1 3644.63   72.78
   4   1   1 3725.34   71.91
  -1   4  -1 4329.14   82.47
   4   1  -1 4112.23  141.28
   4   1  -1 3723.99   98.04
   1  -4  -1 3459.95   73.40
   1  -4  -1 3992.01   89.28
  -4  -1   1 4330.21   98.73
  -1   4  -1 3770.42   84.68
   4   1   1 3855.14  132.96
  -4  -1  -1 3688.34   89.30
   1  -4   1 3965.97   86.74
   1  -4   3  567.39   21.58
   4   1  -3  609.38   52.30
   4   1   3  592.68   41.70
   4   1   3  594.02   22.84
  -4  -1   3  565.34   23.20
   1  -4   3  601.94   24.63
  -1   4   3  586.22   25.85
  -4  -1  -3  609.30   34.06
   4   1   3  587.87   21.44
   4   1  -3  549.91   31.78
  -1   4  -3  627.58   23.25
  -4  -1   3  637.02   32.72
   1  -4  -3  683.42   29.72
  -4  -1   5 4103.06  112.12
  -1   4   5 4560.71  109.10
   4   1   5 4451.21  109.15
  -4  -1   5 4644.19  119.80
   4   1   5 4378.16  109.49
   4   1   5 4428.85  147.96
   1  -4   5 4439.56   99.07
  -1   4  -5 4624.34  102.30
   4   1  -5 4399.62  163.41
  -1   4   5 4251.02   97.15
  -4  -1  -5 4623.49  131.82
   1  -4  -5 4486.06  116.35
  -4  -1   5 4743.25  164.61
  -4  -1   7 1053.51   74.71
   4   1   7 1079.32   50.94
   4   1   7 1019.47   48.55
  -1   4  -7 1075.61   46.04
   4   1  -7 1010.88   34.37
  -4  -1   7  966.99   50.14
  -1   4   7 1105.85   46.40
  -1   4  -7 1095.22   42.05
   4   1  -7  925.45   73.17
  -4  -1  -7 1101.69   60.50
   1  -4  -7 1100.80   53.58
   1  -4   7 1149.30   40.22
  -4  -1   7 1065.68   51.75
   4   1   7 1021.04   66.74
  -4  -1   9  303.27   42.41
  -4  -1  -9  337.69   34.86
   4   1   9  269.78   35.94
   4   1   9  286.32   27.74
   4   1   9  293.44   28.91
   4   1  -9  270.54   21.33
   1  -4  -9  293.20   19.71
   4   1  -9  311.49   44.37
  -4  -1   9  319.68   30.45
  -1   4  -9  292.15   23.48
   1  -4  -9  330.83   32.82
   4   1  11 1761.69   98.76
   4   1 -11 1736.43  111.08
   1  -4 -11 1769.07   87.99
  -1   4 -11 1728.84   70.89
  -4  -1  11 1821.38   83.30
  -1   4  11 1735.95   85.86
   4   1 -11 1420.30   65.00
  -4  -1  11 1848.44  111.16
   4   1 -13  414.63   55.63
  -1   4 -13  448.32   37.82
   4   1  13  434.85   48.76
  -1   4  13  444.88   45.45
   4   1 -13  430.24   39.14
   4   1  15  757.73   66.00
  -1   4 -15  696.38   52.41
  -1   4  15  651.35   58.18
  -1   4 -17 1524.14   85.70
  -1   4  17 1917.64  105.00
   4   1  17 1787.69  106.05
  -1   4 -19   28.66   13.36
   4   1  19   23.54    9.21
  -1   4  19   47.56   17.63
  -2   4   0 5625.58  112.15
   2  -4   0 5476.83  116.70
   4   2   0 5110.47  127.51
  -4  -2   0 5282.44  107.18
   4   2   0 5585.43  183.03
  -2   4   0 5303.15  113.77
   4   2  -2   92.31   21.91
  -4  -2   2   91.88    6.23
   2  -4   2   80.67    7.55
   2  -4   2   86.56    8.65
  -2   4   2   88.11    8.44
   4   2   2  108.14   11.92
  -4  -2   2   95.49   11.72
   2  -4  -2   84.15    7.46
  -4  -2   2   97.90   21.04
  -2   4  -2   92.42    7.89
  -4  -2  -2   87.34    8.38
   2  -4  -2   81.66    9.17
   4   2   2   81.39    7.89
   4   2   2  113.75   21.59
   4   2   2   88.74    6.61
   4   2  -2   82.85   11.28
   4   2  -4  671.40   61.69
  -2   4   4  647.54   28.73
  -4  -2   4  686.86   57.67
  -4  -2  -4  670.46   33.73
  -2   4  -4  711.92   27.45
  -4  -2   4  667.69   35.23
  -2   4   4  656.24   24.25
  -2   4  -4  674.80   30.62
   4   2   4  634.10   32.88
   4   2   4  637.04   49.98
   4   2   4  714.22   26.90
   2  -4   4  644.78   24.72
  -4  -2   4  626.41   17.81
   2  -4   4  711.16   27.92
   2  -4  -4  707.56   33.49
  -4  -2   6 2369.76  118.48
  -2   4   6 1978.01   60.96
   4   2   6 2224.15   95.88
   4   2   6 2176.54   96.79
   4   2  -6 2399.96  125.80
   2  -4  -6 2353.42   79.28
  -4  -2   6 2241.33   78.16
   4   2   6 2206.56   67.66
  -4  -2   6 2143.22   59.66
  -4  -2  -6 2193.73   81.43
  -2   4  -6 2162.89   72.17
  -2   4   6 2330.29   69.43
   4   2   6 2243.99   80.17
  -2   4  -6 2339.11   65.50
   2  -4   6 2251.67   61.20
   4   2   8    7.92    6.64
  -4  -2   8   -4.73   11.05
   2  -4  -8    2.47    4.08
  -2   4  -8   -1.51    2.13
   4   2   8    7.51    4.75
   4   2  -8    1.50    7.08
  -4  -2   8    0.81    6.24
   4   2   8    5.68    5.70
  -2   4   8    4.56    3.48
   4   2  -8    4.90    2.31
  -4  -2   8    1.66    1.76
   4   2   8    1.00    2.63
   2  -4 -10  400.97   30.52
   4   2  10  430.06   46.02
   4   2 -10  467.60   58.76
   4   2  10  436.61   35.67
   4   2 -10  359.93   25.29
  -2   4  10  457.56   37.81
  -4  -2  10  397.85   32.07
   4   2  10  495.36   37.77
  -2   4 -10  479.09   32.62
   2  -4 -10  477.23   42.15
   4   2  12 1576.27   96.63
  -4  -2  12 1564.63   75.29
  -2   4  12 1784.81   87.11
   2  -4 -12 1721.63   65.86
  -2   4 -12 1623.10   73.08
   4   2 -12 1452.75   66.22
   4   2  12 1887.28   72.70
   4   2 -12 1727.27  120.24
   2  -4 -12 1630.54   91.16
  -2   4 -14   42.93   12.90
   4   2  14   36.49    7.17
  -2   4  14   27.84   11.57
   4   2  14   57.67   17.79
   4   2  16  752.46   70.05
  -2   4  16  778.65   61.02
  -2   4 -16  682.08   54.53
   4   2  18  697.66   68.20
  -2   4 -18  573.29   52.64
  -2   4  18  783.09   60.48
   4   2  20  339.57   48.17
   3  -4  -1 2833.63   74.33
  -3   4   1 3160.38   70.96
   4   3   1 3050.96  135.30
   4   3  -1 3115.13  142.61
   4   3  -1 2771.28   85.47
   4   3   1 2946.52   83.65
   3  -4   1 3213.92   73.89
  -4  -3   1 3331.96   84.47
   3  -4  -1 3098.52   76.32
  -3   4   1 2973.10   71.48
   4   3   1 3194.66   76.18
  -4  -3  -1 3345.88  124.53
  -4  -3  -1 3028.21   71.59
   4   3   1 2944.91   67.39
  -4  -3   1 3268.72  130.16
  -4  -3   1 2938.15   68.25
  -3   4  -1 3186.40   72.00
   3  -4   3   34.98    5.31
   3  -4  -3   42.26    7.55
  -4  -3  -3   44.15    7.04
  -3   4  -3   34.54    7.27
   4   3   3   41.27    8.41
   4   3  -3   48.75   20.46
   4   3   3   38.70    5.47
  -3   4   3   32.45    5.50
  -3   4  -3   39.22    5.92
   3  -4   3   30.39    5.22
   4   3   3   41.40   13.96
  -4  -3   3   33.95    4.68
  -4  -3   3   38.07    8.39
   3  -4  -3   30.92    5.69
   4   3   3   32.69    6.64
  -4  -3   3   42.71   14.95
   4   3  -3   32.97    4.12
   4   3   5 2835.25  119.98
  -4  -3   5 3073.40  143.06
   3  -4  -5 3197.25   93.22
   4   3  -5 3029.31  152.48
  -3   4   5 3173.01   80.64
  -4  -3   5 3253.73   95.58
   4   3   5 3175.89   80.41
  -3   4  -5 2922.87   90.95
   4   3   5 3445.34  104.89
   4   3  -5 2999.24   79.14
  -4  -3   5 2965.66   64.03
  -3   4  -5 3223.47   80.39
  -3   4   5 3094.24   81.38
  -4  -3  -5 3094.67   91.67
   3  -4   5 3037.02   76.36
   4   3  -7 2069.10   69.73
   4   3  -7 2196.77  132.11
   4   3   7 2102.27   99.28
   3  -4  -7 2212.01   83.24
  -4  -3   7 2141.63   81.75
  -3   4  -7 2105.24   80.67
   4   3   7 2201.66   70.37
  -3   4   7 2193.19   70.28
  -4  -3   7 2092.15  121.34
   4   3   7 2386.05   92.71
  -4  -3   7 2018.38   54.92
  -3   4   7 2295.82   70.34
  -3   4  -7 2230.12   68.66
   4   3   7 2137.71   94.35
  -4  -3  -7 2217.25   84.18
   3  -4  -9  637.55   47.28
  -3   4   9  596.75   38.97
   4   3   9  631.32   56.48
  -3   4  -9  606.65   35.56
   4   3  -9  599.54   69.75
   4   3  -9  593.57   29.47
   3  -4  -9  628.17   44.13
   4   3   9  589.95   42.11
   4   3   9  700.19   51.28
   4   3   9  647.94   39.23
  -3   4   9  611.68   36.49
  -4  -3   9  555.63   29.59
  -4  -3  -9  619.01   47.35
   3  -4 -11 3607.47  123.75
   4   3 -11 3852.67  192.57
  -3   4  11 3683.57  123.59
   4   3  11 3295.37  147.63
  -4  -3  11 3079.67  100.96
   4   3  11 3684.44  101.75
  -3   4 -11 3652.28  113.77
  -3   4  11 3519.78  113.51
   4   3 -11 3285.78   99.42
   3  -4 -11 3768.96  139.35
  -3   4  13  541.53   44.78
   3  -4 -13  539.98   42.77
   4   3  13  582.12   59.10
  -3   4 -13  460.02   39.12
   4   3  15  968.94   81.72
  -3   4 -15  868.06   60.35
  -3   4  15 1020.32   63.70
  -3   4  17 1563.11   77.81
   4   3  17 1410.74  102.83
   4   3  19   13.02   11.23
  -3   4 -19    2.42    4.10
   4  -4   0 8651.47  189.01
  -4  -4   0 8822.20  181.24
   4   4   0 8728.50  284.01
   4  -4   0 9209.85  182.75
  -4   4   0 8751.25  185.12
  -4   4   0 8618.46  177.40
   4   4   0 8325.63  195.20
   4   4   0 9098.58  166.75
   4   4   0 8970.02  177.75
  -4  -4   0 9104.86  258.19
  -4   4   0 9241.19  178.39
   4   4   2  738.51   34.97
   4  -4   2  805.85   28.97
  -4  -4  -2  797.15   57.43
   4   4  -2  727.10   72.88
  -4  -4   2  821.43   28.92
  -4   4   2  837.07   28.21
   4  -4  -2  698.90   33.23
  -4   4   2  739.48   27.58
   4   4  -2  765.65   21.33
  -4   4  -2  793.02   36.90
   4  -4  -2  819.16   33.15
  -4  -4   2  726.52   63.37
  -4  -4   2  823.71   37.64
  -4  -4  -2  769.11   32.18
  -4   4  -2  832.06   30.19
   4   4   2  775.25   28.25
   4   4   2  737.46   66.07
   4   4   4 1225.59   47.70
   4  -4   4 1424.49   43.46
  -4   4   4 1369.74   44.31
   4   4   4 1403.47   45.26
  -4  -4   4 1374.97   94.48
   4   4  -4 1407.84   40.50
  -4   4  -4 1309.72   57.17
  -4  -4   4 1366.30   54.86
   4   4  -4 1469.53  108.01
  -4  -4   4 1379.89   42.59
   4   4   4 1242.14   83.13
  -4   4  -4 1727.94   49.44
  -4  -4  -4 1345.05   51.77
   4  -4   4 1469.00   43.81
   4  -4  -4 1368.51   52.85
   4   4   6 4635.16  162.47
  -4   4   6 4945.10  118.61
   4  -4  -6 4755.82  131.70
  -4  -4   6 4686.98  129.97
   4   4  -6 4548.50  208.94
  -4  -4  -6 4574.19  128.53
   4   4   6 4611.56  113.74
  -4   4   6 4606.04  112.63
   4   4  -6 4660.19  113.21
  -4   4  -6 4773.04  115.00
  -4   4  -6 4341.01  134.78
  -4  -4   6 4201.45   93.18
   4   4  -8   70.00   12.21
   4  -4  -8   63.82   14.22
   4   4  -8   69.77   26.20
  -4   4   8   57.39   10.53
  -4  -4  -8   55.76   12.99
  -4   4   8   58.65   10.15
   4   4   8   57.55   14.55
   4   4   8   56.13   14.23
  -4  -4   8   52.31   12.25
   4   4   8   49.87    9.04
  -4  -4   8   56.33    6.73
  -4   4  -8   60.51   10.67
   4   4 -10 2366.81   73.19
  -4   4  10 2420.06   86.03
   4  -4 -10 2588.33  110.44
   4   4  10 2256.91  117.71
   4  -4 -10 2440.10  105.14
  -4  -4 -10 2423.01  103.61
  -4  -4  10 2195.11   66.79
  -4   4 -10 2296.74   82.99
  -4   4  10 2534.38   87.89
   4   4 -10 2336.56  154.12
   4  -4 -12 2693.12  116.44
   4   4  12 2451.80  132.80
  -4   4  12 2794.85   98.12
  -4   4 -12 2463.79   96.93
  -4   4  12 2681.57  100.33
  -4   4  14  124.25   18.03
   4  -4 -14  158.05   26.39
  -4   4 -14  110.93   20.49
   4   4  14  120.61   28.39
  -4   4  14  121.51   21.01
   4   4  16 1056.62   90.44
  -4   4  16 1083.25   69.88
  -4   4 -16  950.50   67.11
  -4   4  18  737.30   61.44
  -4   4 -18  578.68   54.39
   4   4  18  724.30   76.01
  -4   4  20  384.27   47.27
  -5   4  -1 2578.28   83.84
   5  -4   1 2771.76   68.53
  -4  -5  -1 2734.12   74.32
  -4  -5   1 2703.52   71.48
  -4  -5   1 2709.98  132.33
   4   5  -1 2587.82  149.36
  -4  -5   1 2871.81   78.13
   4   5   1 2591.66  143.22
   5  -4  -1 2560.42   80.76
   5  -4  -1 2825.76   71.77
  -5   4   1 2581.43   63.91
   4   5   1 2458.82   77.56
  -4  -5  -1 2769.42  124.56
  -5   4  -1 2844.89   69.29
  -5   4   1 2435.54   74.24
   4   5  -1 2725.24   58.12
   5  -4   1 2574.22   81.13
   4   5   1 2677.25   68.61
  -5   4   1 2672.52   66.08
   4   5  -3  152.32    9.74
  -5   4   3  158.02   11.51
   5  -4   3  138.76   11.63
  -4  -5   3  158.97   13.08
  -5   4   3  148.33   11.33
   4   5   3  147.84   12.60
   4   5   3  126.34   28.58
   4   5   3  124.90   13.54
  -5   4   3  139.28   11.43
  -4  -5  -3  142.19   14.79
  -4  -5   3  173.76   17.31
  -5   4  -3  145.13   19.05
  -4  -5  -3  150.23   24.76
   5  -4   3  163.21   12.13
  -5   4  -3  157.73   13.26
   5  -4  -3  159.57   15.24
   4   5  -3  124.74   32.75
   5  -4  -3  135.46   15.61
  -4  -5  -5 3196.04   96.72
   5  -4  -5 3247.72   98.13
  -4  -5  -5 3148.57  114.66
   4   5  -5 3292.65   78.58
   4   5   5 2781.60   82.98
  -5   4  -5 2920.88  110.79
  -5   4  -5 3184.31   85.91
   5  -4   5 3176.76   78.37
   4   5  -5 2737.95  167.35
   4   5   5 3166.50   84.49
  -4  -5   5 3134.13   97.15
  -5   4   5 3055.53   79.67
   4   5   5 2968.34  138.55
  -4  -5   5 3101.96   81.32
   5  -4  -7  925.65   53.94
  -4  -5   7  874.19   50.61
  -5   4   7  921.67   39.91
   4   5   7  687.11   51.64
   4   5  -7  802.18   89.54
   4   5  -7  783.55   38.02
   4   5   7  961.66   66.90
  -5   4  -7  960.92   43.34
  -4  -5   7  937.84   38.81
  -5   4   7  943.77   45.72
  -4  -5   7  873.72   28.18
  -4  -5  -7  887.37   51.08
   5  -4  -9  543.55   51.96
  -4  -5  -9  547.08   45.27
  -5   4   9  641.25   31.17
  -4  -5   9  611.30   46.83
   4   5  -9  561.23   36.49
  -5   4   9  611.62   39.73
  -5   4  -9  591.20   37.18
   5  -4  -9  593.64   47.51
  -4  -5   9  552.54   24.84
  -5   4 -11 1671.75   74.24
   4   5  11 1709.26  106.38
  -5   4  11 1768.97   77.13
   5  -4 -11 1706.37   98.25
   4   5 -11 1760.19   75.02
  -4  -5 -11 1686.73   89.75
  -5   4  11 1726.67   57.16
  -4  -5  11 1598.91   54.69
   5  -4 -13  119.98   25.13
  -5   4  13  144.77   22.35
   4   5  13  124.68   30.27
   4   5 -13  125.39   19.96
  -5   4 -13  106.56   19.11
   4   5  15  593.58   67.97
  -5   4  15  592.42   49.33
  -5   4 -15  511.03   46.92
   4   5  17  829.92   82.48
  -5   4  17  740.66   59.57
  -5   4 -17  690.49   59.40
  -5   4  19    8.12    7.38
  -3  -5   0  642.00   28.79
   3   5   0  657.67   20.85
   5  -3   0  616.50   23.70
   5  -3   0  603.93   32.46
  -5   3   0  617.99   37.20
  -3  -5   0  609.18   55.98
   3   5   0  638.81   26.23
  -5   3   0  633.27   23.80
  -5   3   2  318.89   15.69
  -3  -5   2  272.27   40.62
   5  -3   2  333.53   16.63
  -5   3   2  311.66   14.41
  -5   3   2  309.92   21.38
  -3  -5   2  329.41   19.25
  -3  -5   2  339.26   21.60
  -3  -5  -2  298.79   35.33
  -5   3  -2  325.25   30.64
  -3  -5  -2  294.14   20.11
   3   5   2  324.07   19.49
   5  -3  -2  299.41   22.91
   3   5  -2  335.92   14.30
   5  -3   2  354.53   15.79
  -5   3  -2  334.20   17.93
   5  -3  -2  334.78   19.39
   3   5   2  310.18   18.27
  -5   3  -4 1317.00   71.20
  -3  -5   4 1275.00   43.13
  -5   3   4 1247.45   38.59
   5  -3  -4 1297.13   50.31
  -5   3   4 1356.91   52.14
  -3  -5   4 1164.85   91.78
  -3  -5   4 1251.47   50.65
  -5   3   4 1304.92   38.72
   5  -3  -4 1183.84   52.48
   5  -3   4 1287.51   37.69
   3   5   4 1125.93   40.32
  -3  -5  -4 1223.82   66.66
   3   5  -4 1198.64   37.04
  -5   3  -4 1278.68   43.99
  -3  -5  -4 1233.41   49.75
   3   5   4 1297.93   45.07
   5  -3   4 1197.16   38.70
  -3  -5   6  610.76   22.77
   5  -3  -6  658.68   40.77
  -3  -5  -6  574.48   37.00
   5  -3   6  624.94   38.45
  -3  -5  -6  627.46   40.74
  -5   3  -6  626.26   52.52
  -5   3   6  637.91   36.26
   3   5   6  639.45   32.84
  -5   3   6  615.03   29.14
   3   5  -6  632.32   28.86
  -5   3  -6  685.56   33.74
  -3  -5   6  632.89   30.31
   5  -3   6  661.29   28.84
  -5   3   8  363.91   25.64
   5  -3  -8  319.06   39.15
   5  -3   8  349.36   31.92
   3   5  -8  345.49   24.92
  -5   3   8  384.39   30.47
  -5   3  -8  354.79   26.95
  -3  -5   8  363.47   19.10
   5  -3  -8  353.84   34.33
  -3  -5  -8  355.02   32.87
  -5   3  10  504.14   16.85
  -3  -5 -10  557.06   46.70
   3   5 -10  554.85   36.72
   5  -3 -10  551.55   53.51
  -5   3 -10  575.06   39.35
  -5   3  10  573.82   40.57
  -3  -5  10  480.53   26.36
   5  -3  10  491.25   41.91
   5  -3  12  393.69   39.79
  -5   3  12  418.03   37.43
   3   5 -12  386.55   34.34
  -5   3 -12  391.97   35.83
   5  -3 -12  386.80   45.99
   3   5  12  439.73   51.41
  -3  -5 -12  425.55   44.76
  -5   3  12  382.25   17.42
  -5   3 -14   25.42   11.01
   5  -3 -14   44.18   16.55
   3   5 -14   27.31    9.74
  -5   3  14   27.97   11.53
   5  -3  14   26.68   10.72
   3   5  14   16.79   13.21
   3   5  16 1066.21   89.95
  -5   3  16 1154.17   74.75
   3   5 -16  926.37   62.30
  -5   3 -16  973.58   69.22
   5  -3  16 1159.81   75.18
   3   5  18  274.27   46.63
  -5   3  18  253.18   36.81
  -5   3 -18  203.92   32.34
  -5   3  20   18.41    7.84
   5  -2   1  663.96   34.68
  -2  -5   1  703.79   28.98
   5  -2   1  666.14   20.40
  -2  -5  -1  609.27   28.59
  -2  -5  -1  631.13   55.13
  -2  -5   1  690.15   27.07
   5  -2   1  722.75   29.03
   5  -2  -1  653.89   35.08
  -2  -5   1  702.47   63.49
  -5   2   1  657.74   18.88
   2   5  -1  674.51   27.11
  -5   2  -1  602.98   43.27
  -5   2  -1  704.90   24.53
   2   5   1  660.95   27.44
  -5   2   1  685.83   38.45
   5  -2  -1  665.72   23.70
  -5   2   1  689.34   22.37
   2   5  -1  615.30   21.06
  -2  -5   3  186.63   13.99
   2   5   3  121.42    9.46
  -5   2   3  167.14    9.81
   2   5   3  166.38   13.52
   5  -2  -3  156.30   17.34
  -2  -5   3  171.32   15.20
   5  -2  -3  196.45   16.17
   2   5  -3  171.83   10.77
   5  -2   3  192.55   18.39
  -2  -5  -3  168.37   15.57
  -5   2  -3  189.09   13.65
  -2  -5   3  164.80   32.62
  -5   2  -3  164.63   25.54
   5  -2   3  169.97    9.49
  -2  -5  -3  157.36   24.11
   5  -2   3  190.27   11.48
  -2  -5   5 1175.00   34.89
  -2  -5  -5 1079.86   56.79
  -5   2  -5 1152.21   74.48
   2   5   5 1181.47   44.83
   5  -2   5 1174.24   38.81
   5  -2   5 1178.16   58.17
  -5   2   5 1232.26   51.38
  -5   2   5 1177.69   38.69
  -2  -5   5 1108.75   92.12
   2   5  -5 1165.99   38.44
   5  -2  -5 1190.77   53.58
  -5   2  -5 1229.92   45.19
  -2  -5  -5 1192.97   50.81
  -2  -5   5 1148.08   41.59
  -5   2  -7  479.18   50.58
   5  -2   7  444.62   38.58
  -2  -5  -7  468.58   34.73
  -5   2   7  524.21   34.82
  -5   2  -7  512.74   31.49
   2   5  -7  501.62   26.88
  -2  -5  -7  495.22   29.52
  -5   2   7  502.78   28.94
   5  -2  -7  492.29   49.61
   5  -2   7  506.19   26.17
  -2  -5   7  495.93   22.46
  -5   2   9   20.60    6.45
  -2  -5   9   19.57    5.03
   5  -2  -9   16.02    8.98
  -5   2  -9   11.67    5.61
   2   5  -9    8.86    3.70
  -5   2   9   16.42    5.99
   5  -2   9   22.61   11.09
  -2  -5  -9   12.25    6.12
   5  -2 -11  458.11   51.35
   2   5 -11  444.74   34.14
  -5   2  11  549.39   42.22
   2   5  11  483.68   49.19
   5  -2  11  448.32   44.01
  -5   2 -11  461.54   38.28
  -2  -5 -11  502.22   45.93
  -2  -5 -13  217.53   33.20
  -5   2  13  254.83   30.97
   5  -2  13  201.49   30.63
   2   5 -13  189.13   24.81
  -5   2 -13  192.50   27.26
   5  -2 -13  228.12   38.27
   2   5  13  197.57   34.96
   5  -2 -15  244.15   40.31
  -5   2  15  213.40   30.44
   2   5 -15  232.39   29.38
  -5   2 -15  193.06   29.21
   5  -2  15  236.08   33.72
   2   5  15  212.44   37.29
   2   5  17  723.53   72.03
  -5   2  17  776.14   64.11
   2   5 -17  599.62   50.96
  -5   2 -17  541.26   52.01
   5  -2  17  755.72   62.48
  -5   2 -19   30.39   13.63
  -5   2  19   40.48   15.94
   2   5  19   26.67   15.97
   5  -2  19   40.14   15.60
   1   5   0 2394.85   55.92
   5  -1   0 2314.23   67.79
  -1  -5   0 2413.94   65.23
   5  -1   0 2252.85   72.97
  -1  -5   0 2426.40   53.39
  -1  -5   0 2225.47  121.40
  -5   1   0 2361.47   54.15
   1   5   0 2332.27   62.14
   5  -1   2 2138.95   78.27
   5  -1   2 1981.20   42.43
  -1  -5   2 2094.58   58.22
  -5   1  -2 2147.76   88.52
   5  -1  -2 1828.76   67.35
  -5   1   2 2039.49   42.26
  -1  -5   2 1981.61  120.41
  -1  -5  -2 2064.47  105.17
   5  -1  -2 2221.98   46.12
  -1  -5  -2 2078.20   61.88
   1   5  -2 2135.65   51.25
  -5   1  -2 2175.30   54.51
  -5   1   2 2042.93   46.22
   1   5   2 2119.82   58.68
   5  -1   2 1942.06   47.72
   1   5   4  850.24   35.56
  -1  -5   4  853.32   28.51
  -1  -5  -4  763.44   52.82
  -5   1  -4  862.33   62.26
   5  -1  -4  773.56   42.35
  -5   1   4  838.78   28.36
   5  -1   4  963.61   56.56
   1   5   4  807.07   21.69
   5  -1  -4  878.81   62.06
  -5   1   4  949.00   42.98
  -1  -5   4  882.09   81.97
   1   5  -4  915.05   30.64
  -1  -5  -4  829.57   38.71
  -5   1  -4  902.35   35.62
   5  -1   4  856.31   29.26
  -1  -5   4  934.25   34.79
  -5   1   6 1434.37   51.30
  -5   1  -6 1519.16   57.13
   5  -1  -6 1400.02   84.29
   5  -1   6 1327.06   76.15
  -1  -5  -6 1295.75   59.11
   1   5   6 1430.59   52.84
  -5   1   6 1566.83   62.64
  -1  -5  -6 1411.83   59.77
   1   5  -6 1490.06   47.68
   5  -1   6 1450.47   46.74
  -1  -5   6 1376.39  105.07
  -1  -5   6 1459.90   43.33
  -5   1  -6 1549.54   92.81
  -5   1   8  142.61   17.84
   5  -1  -8  137.51   27.37
  -1  -5  -8  125.13   10.31
  -5   1   8  144.90   19.04
  -1  -5  -8  139.30   19.75
  -5   1  -8  131.26   17.74
   1   5  -8  141.96   14.73
   5  -1   8  137.71   24.37
   5  -1   8  148.19   15.10
  -1  -5   8  153.99   13.19
   5  -1   8  121.43   18.00
  -5   1  10 3289.73  110.94
   5  -1 -10 3065.12  141.22
   5  -1  10 3066.56  129.39
  -5   1  10 2892.30  107.12
  -5   1  10 2714.47  100.93
  -5   1 -10 2992.81  108.86
   1   5 -10 2911.75   93.48
  -1  -5 -10 3257.98  122.09
   5  -1  10 2793.26  104.20
   5  -1 -12 1149.03   87.37
   5  -1  12 1145.28   76.76
  -5   1  12 1157.98   67.01
  -5   1 -12 1055.66   64.90
   1   5 -12 1059.38   56.52
  -1  -5 -12 1123.81   73.15
   1   5  12 1039.99   74.07
  -5   1  14   -4.51    7.40
   1   5 -14    3.89    3.96
   5  -1 -14   -4.81    7.42
  -5   1 -14   -4.49    6.02
   1   5  14    5.56    6.94
   5  -1  14   -4.13    7.09
  -1  -5 -14   -0.43    4.96
  -5   1  16 1063.37   74.59
   5  -1 -16  997.25   86.66
  -5   1 -16  854.45   64.26
   5  -1  16 1103.71   77.95
   1   5 -16  815.82   58.75
   1   5  16  797.71   71.73
   1   5 -18   87.37   19.80
   1   5  18   89.53   24.97
   5  -1  18  130.18   28.15
  -5   1  18  105.91   24.50
  -5   1  20   72.49   21.02
   1   5  20  116.89   28.49
   5   0   1  785.20   21.73
   0   5   1  837.72   31.71
   5   0  -1  830.92   43.87
   0  -5   1  931.35   33.59
   0  -5  -1  842.14   33.76
   5   0  -1  850.69   41.36
   5   0   1  791.67   38.35
  -5   0  -1  877.11   27.47
   5   0   1  876.08   53.11
   0   5  -1  840.11   31.17
  -5   0   1  850.82   22.11
   0   5  -1  868.62   27.49
  -5   0   3   58.47    5.64
   0  -5   3   65.10    6.93
   0  -5   3   60.95    8.08
   5   0  -3   64.06    8.15
   5   0  -3   73.06   12.02
   5   0   3   70.17    6.29
  -5   0   3   74.51   11.43
   5   0   3   71.16    6.69
   5   0   3   58.95   15.40
   5   0  -3   66.73   18.28
   0  -5  -3   63.01    9.12
   0   5   3   64.52    8.44
   0   5  -3   66.22    7.14
  -5   0  -3   67.43    9.11
   0   5   5 4139.18  106.54
  -5   0   5 4170.28  107.90
   5   0   5 4456.88  156.94
  -5   0  -5 4347.03  116.53
   5   0   5 4453.91  111.74
   5   0   5 4084.71   97.60
   0   5  -5 4312.02   99.43
   0  -5  -5 4223.13  114.49
  -5   0   5 4633.53  121.64
   0  -5   5 4443.54  104.32
   5   0  -5 4131.17  159.35
   0  -5   5 4155.96   95.57
   0  -5   7 3624.82   88.71
  -5   0   7 3034.85   98.66
  -5   0   7 3660.50  113.24
  -5   0  -7 3785.25  117.43
   0  -5  -7 3336.67  110.63
  -5   0   7 3688.86  111.85
   0  -5   7 3638.51  184.22
   5   0   7 3806.77  113.10
   0  -5  -7 3863.77  115.16
   0   5  -7 3800.46   95.14
   5   0   7 3599.59   96.46
   5   0   7 3860.00  148.75
   5   0  -7 3619.45  152.27
  -5   0   9  142.47   21.55
   0  -5  -9  129.11   20.72
   5   0  -9  116.16   28.22
   5   0   9  119.78   18.83
  -5   0   9  109.51   17.12
   0   5  -9  128.69   15.18
  -5   0  -9  111.62   19.48
  -5   0   9  137.31   19.25
   5   0   9  119.93   24.77
   5   0   9  114.83   15.32
   0  -5 -11 2198.02  101.72
   5   0  11 2252.76  113.45
  -5   0  11 2206.50   94.20
  -5   0 -11 2194.22   97.15
   5   0 -11 2188.58  126.82
  -5   0  11 2206.16   94.61
   0   5  11 2215.13  102.45
   0   5 -11 2125.77   80.48
   5   0  13  167.17   29.42
   5   0 -13  162.40   34.99
   0  -5 -13  174.73   29.27
  -5   0  13  149.27   25.00
  -5   0 -13  142.31   24.44
   0   5 -13  110.44   18.23
   0   5  13  149.64   27.76
  -5   0  15 1414.63   85.42
   5   0  15 1368.11   89.96
   5   0 -15 1336.73  105.28
   0   5  15 1177.80   84.56
   0   5 -15 1209.86   70.61
   5   0  17 1841.02  106.53
  -5   0  17 1726.23  101.41
   5   0 -17 1542.63  116.03
   0   5 -17 1362.68   80.83
   0   5  17 1576.86  102.36
   0   5 -19   45.16   15.21
  -5   0  19   53.49   20.94
   0   5  19   46.48   15.46
   5   0  19   62.19   19.28
   0   5  21  463.35   53.28
  -1   5   0 1410.62   39.49
   1  -5   0 1385.72   44.86
   5   1   0 1334.93   53.77
  -5  -1   0 1322.48   38.02
   5   1   0 1468.08   61.48
   5   1   0 1246.71   79.60
  -1   5   0 1337.00   42.11
   5   1   2  598.47   16.24
   5   1   2  636.34   45.28
  -1   5   2  642.75   27.35
  -5  -1  -2  672.55   33.08
   5   1   2  546.27   49.49
   5   1  -2  595.36   54.61
   1  -5   2  667.47   27.93
   5   1   2  590.58   32.92
  -5  -1   2  695.64   34.69
   5   1  -2  586.09   34.98
   1  -5  -2  627.56   29.60
  -5  -1   2  603.40   15.41
   5   1   2  598.25   18.29
  -1   5  -2  649.27   24.28
   1  -5   4 1968.20   54.08
  -1   5   4 2086.52   61.66
   5   1   4 2021.90   94.62
  -5  -1   4 2204.41   73.82
   5   1  -4 1987.08  108.58
  -5  -1  -4 2089.12   76.03
  -5  -1   4 1876.12   57.13
   1  -5  -4 2131.93   67.64
   5   1   4 1945.48   53.93
   5   1   4 2031.52   52.98
  -1   5  -4 2099.93   56.29
   1  -5   4 2129.40   59.65
   5   1   6 1303.12   48.80
  -1   5  -6 1316.14   44.96
   5   1   6 1143.77   73.21
  -5  -1   6 1195.51   55.55
  -1   5   6 1276.74   49.16
  -1   5   6 1239.29   37.32
   1  -5  -6 1261.80   55.70
  -5  -1  -6 1297.15   64.10
  -5  -1   6 1171.93   50.42
   5   1  -6 1226.89   32.43
   5   1   6 1231.89   46.74
   5   1  -6 1136.10   83.60
   1  -5   6 1307.86   41.95
   5   1  -8  276.23   17.24
   5   1   8  288.52   25.74
   1  -5  -8  311.08   30.29
  -5  -1   8  252.18   25.02
   5   1   8  313.65   39.52
  -5  -1   8  303.20   28.62
  -5  -1  -8  295.91   31.79
   5   1   8  271.02   24.14
  -1   5  -8  284.11   21.46
  -5  -1   8  274.37   29.89
   5   1  -8  241.52   39.84
   5   1  10 1198.81   62.68
   1  -5 -10 1299.12   44.40
   5   1 -10 1147.98   49.36
   5   1 -10 1255.19   97.19
   5   1  10 1144.57   80.70
  -5  -1  10 1133.02   63.64
  -5  -1  10 1159.21   62.39
  -1   5 -10 1122.97   52.22
   1  -5 -10 1463.73   77.67
  -5  -1  10 1265.75   72.26
  -5  -1  12  476.12   41.63
   5   1  12  471.72   52.13
  -1   5  12  399.57   42.30
   5   1 -12  486.55   61.42
  -1   5 -12  456.43   35.62
  -5  -1  12  510.59   45.56
   1  -5 -12  432.64   44.98
   5   1 -12  380.88   32.61
  -1   5 -14   -3.07    4.11
   1  -5 -14   -1.01    7.10
  -1   5  14   -0.64    6.79
   5   1 -14   -0.36    6.86
  -5  -1  14   -0.82    5.55
   5   1  14   -2.93    6.81
   5   1  16 1138.67   85.44
  -1   5 -16 1015.31   67.37
   5   1 -16 1185.44  105.31
  -1   5  16 1153.20   81.26
   5   1  18  243.07   38.93
  -1   5 -18  162.28   27.43
  -1   5  18  189.63   33.05
  -5  -2  -1 1631.47   42.81
  -2   5   1 1663.11   48.30
  -2   5   1 1649.99   45.03
   5   2  -1 1638.49   98.41
   2  -5  -1 1549.54   41.46
   5   2   1 1540.89   59.26
   2  -5  -1 1627.41   51.58
  -2   5  -1 1635.44   47.80
   5   2  -1 1529.49   60.16
  -5  -2   1 1599.76   37.81
   5   2   1 1510.57   92.56
   5   2   1 1606.19   33.24
   2  -5   1 1645.25   49.45
   5   2   1 1572.35   36.53
  -2   5  -1 1753.09   46.05
   5   2   3  101.55    8.89
   2  -5   3   94.94    8.96
   5   2   3   94.19    7.41
   5   2   3   89.92   22.16
   5   2  -3  125.79   28.44
   5   2   3   78.43   11.53
  -5  -2   3  111.56   14.22
   2  -5   3   89.32    9.82
   5   2  -3   86.44   13.59
  -5  -2  -3   87.68   10.69
   2  -5  -3   94.40   11.29
  -2   5   3   95.55   10.07
  -2   5  -3  100.54    9.61
  -5  -2   3  101.45    6.86
   2  -5   5 1952.91   55.69
  -5  -2   5 2090.43   73.96
   5   2  -5 1941.56  116.77
  -2   5  -5 1908.77   62.91
  -2   5   5 2062.59   51.05
   5   2   5 1926.56   62.92
  -2   5   5 2069.82   62.90
   5   2   5 1950.74   93.10
   5   2   5 1763.87   96.55
   5   2   5 1977.73   56.02
  -5  -2   5 1962.99   44.95
  -2   5  -5 2065.07   59.15
  -5  -2   5 1999.09  110.88
   2  -5  -5 2056.98   70.93
   2  -5   5 2027.60   59.93
  -5  -2  -5 1877.06   72.51
   5   2  -7  553.40   63.12
   2  -5  -7  548.36   38.33
   5   2   7  592.43   53.49
   5   2   7  414.44   43.81
  -2   5   7  526.84   25.92
  -5  -2   7  521.96   36.90
   5   2   7  515.93   34.27
  -5  -2   7  491.87   25.14
  -2   5  -7  532.55   29.09
   5   2   7  528.46   29.95
   5   2   9  349.10   38.07
   5   2  -9  382.11   22.02
  -2   5   9  378.83   26.07
   2  -5  -9  441.36   38.59
  -5  -2   9  380.63   34.47
   5   2   9  399.17   34.12
  -5  -2   9  361.92   26.88
  -2   5  -9  397.44   27.78
   5   2  -9  345.74   51.83
   5   2   9  342.45   41.97
   5   2   9  382.22   30.19
  -2   5  11  758.10   53.29
  -2   5 -11  865.81   47.44
   5   2  11  869.98   58.30
   5   2  11  849.25   70.79
   2  -5 -11  910.53   63.38
   5   2 -11  778.33   40.46
  -5  -2  11  872.49   58.55
  -5  -2  11  755.60   46.12
   5   2 -11  883.45   87.49
   2  -5 -11  789.98   42.56
   5   2  13   49.21   13.51
  -2   5 -13   53.01   12.24
  -5  -2  13   52.85   15.84
   2  -5 -13   66.31   19.64
   5   2 -13   38.99   18.41
   2  -5 -13   51.23    7.67
   5   2  13   47.98   18.95
  -2   5  13   57.76   17.14
  -2   5 -15  208.84   27.99
   5   2 -15  256.21   49.37
   5   2  15  265.68   42.07
  -2   5  15  244.99   34.29
  -2   5  17  416.86   45.96
   5   2  17  407.87   53.14
  -2   5 -17  295.64   37.13
  -2   5 -19   25.22    9.93
   5   2  19   19.85    9.63
  -3   5   0 2883.51   68.90
  -5  -3   0 3077.75  126.26
   3  -5   0 2855.76   74.84
   5   3   0 2840.20  141.26
   3  -5   0 2608.46   70.11
  -5  -3   0 2742.82   65.55
   5   3   0 2725.10   86.06
  -3   5   0 2854.27   70.56
  -3   5   2 1392.83   41.10
   5   3   2 1229.47   51.57
   5   3   2 1348.34   40.44
   5   3  -2 1275.47   95.69
   5   3   2 1214.87   86.99
   3  -5   2 1342.60   43.70
  -5  -3   2 1278.33   35.36
  -3   5   2 1326.94   42.48
   5   3   2 1262.75   35.49
  -5  -3   2 1319.37   52.09
  -5  -3  -2 1241.40   41.90
   3  -5  -2 1171.46   40.52
   3  -5  -2 1306.67   46.96
   5   3  -2 1222.92   54.94
  -3   5  -2 1400.26   41.99
  -5  -3   2 1380.94   88.54
   3  -5   4 1678.89   51.46
   3  -5   4 1644.50   49.62
  -5  -3   4 1614.70   43.86
  -3   5   4 1603.95   52.09
  -5  -3  -4 1530.95   56.83
   5   3   4 1571.54   46.45
  -5  -3   4 1658.05   64.43
   5   3  -4 1643.73  113.30
  -5  -3   4 1657.78  102.72
   5   3   4 1614.59   97.71
  -3   5  -4 1564.51   56.52
   5   3   4 1638.43   58.99
   3  -5  -4 1746.70   60.99
  -3   5  -4 1723.82   51.41
   5   3   6 1151.13   79.24
   5   3   6 1400.82   80.20
   3  -5  -6 1406.75   60.95
  -3   5   6 1362.15   45.30
   5   3   6 1414.66   62.91
   5   3   6 1360.57   47.23
   3  -5   6 1459.58   49.18
  -5  -3   6 1394.92   61.10
  -3   5   6 1350.74   50.50
  -5  -3  -6 1325.43   60.59
  -3   5  -6 1359.01   48.85
  -5  -3   6 1292.31   32.62
   5   3  -6 1344.25  105.45
   3  -5  -8  119.10   19.18
  -3   5   8   98.17   12.38
  -5  -3  -8   88.00   16.93
   5   3   8  102.43   20.82
  -3   5  -8  106.33   13.78
   5   3  -8  101.06   30.07
  -5  -3   8  106.45   17.54
   5   3   8  106.89   18.46
   5   3   8   84.67   21.35
  -5  -3   8   93.36    9.01
   5   3   8  106.13   13.90
  -3   5  10 2204.68   76.07
  -5  -3  10 2177.97   94.22
   5   3 -10 1953.42   63.83
   3  -5 -10 2171.89   99.22
   3  -5 -10 2148.34   88.16
  -3   5 -10 2073.78   76.03
   5   3  10 1983.53  112.55
  -5  -3  10 1856.48   63.47
   5   3 -10 2172.87  144.64
   5   3  10 2016.37   93.80
   5   3  12  798.23   71.27
  -5  -3  12  945.24   65.80
  -3   5  12  597.64   49.82
   5   3 -12  961.52   98.94
   3  -5 -12  967.18   56.45
  -3   5  12  970.06   52.88
   5   3  12  949.96   53.02
  -3   5 -12  861.65   51.12
  -5  -3  12  781.21   43.49
   3  -5 -12  946.74   68.67
   5   3 -12  957.20   46.93
  -3   5 -14    7.01    5.60
  -3   5  14   14.09    7.66
   5   3  14   13.94    9.09
  -3   5  14    5.84    7.24
  -3   5  16 1270.52   75.56
  -3   5  16 1185.06   71.01
  -3   5 -16 1039.44   68.97
   5   3  16 1272.58   98.81
  -3   5  18  208.98   31.24
  -3   5 -18  201.10   31.71
   5   3  18  228.03   42.31
  -4   5   1 2692.82   66.77
  -4   5   1 2559.63   66.51
  -5  -4  -1 2696.62  121.57
  -5  -4   1 2884.92  132.71
   4  -5   1 2646.27   70.56
  -5  -4   1 2623.37   65.61
   4  -5  -1 2395.48   72.39
   5   4   1 2471.91   81.20
   5   4  -1 2384.02   83.32
   4  -5  -1 2689.06   73.78
   5   4  -1 2826.73   58.05
   5   4   1 2995.60   74.07
  -4   5  -1 2356.21   70.80
  -5  -4  -1 2500.96   67.59
   5   4   1 2582.69  143.36
   5   4  -1 2502.58   50.67
   5   4  -1 2505.15  146.90
   5   4   1 2589.64   62.83
  -4   5  -1 2798.02   68.41
   5   4  -3 1087.84   96.51
  -4   5   3 1181.33   40.99
   5   4   3 1099.50   49.02
  -5  -4   3 1230.64   38.23
   4  -5   3 1253.42   42.49
  -4   5  -3 1300.53   42.81
   4  -5  -3 1251.56   48.71
   4  -5  -3 1077.20   44.41
   5   4   3 1157.34   89.47
   5   4   3 1225.20   38.44
   5   4   3 1340.67   54.74
  -4   5  -3 1208.87   49.27
  -5  -4   3 1242.02   52.96
  -5  -4  -3 1213.59   46.24
   4  -5  -5 5917.59  150.11
   5   4   5 5214.82  203.48
  -5  -4  -5 5473.67  146.64
   5   4   5 5430.12  142.11
  -4   5   5 5713.39  132.80
   5   4   5 5570.46  129.42
   5   4  -5 5873.49  127.78
   5   4   5 6638.09  168.22
   5   4  -5 5902.99  247.45
  -4   5  -5 6019.39  135.29
  -5  -4   5 5715.67  151.44
  -5  -4   5 5660.06  125.66
   4  -5   5 5822.33  131.25
   5   4   7 1794.79   82.70
   5   4   7 1422.29   89.44
   4  -5  -7 1438.99   68.14
   5   4   7 1475.42   53.79
  -4   5   7 1503.58   54.29
  -5  -4   7 1444.07   66.41
  -5  -4  -7 1430.74   68.10
  -4   5  -7 1477.55   55.62
   4  -5   7 1506.87   52.13
  -5  -4   7 1405.34   36.69
   5   4  -7 1342.55  114.81
  -5  -4   9  180.93   24.84
   5   4   9  169.96   27.42
  -4   5   9  193.94   20.20
   5   4  -9  157.26   40.44
   4  -5  -9  209.82   28.37
   5   4   9  200.39   33.38
  -4   5  -9  179.43   19.48
  -5  -4  -9  186.91   26.28
  -5  -4   9  174.08   12.50
  -4   5  11 1063.43   55.49
   4  -5 -11 1356.87   80.53
   5   4  11 1276.40   62.81
   4  -5 -11 1331.10   77.01
  -5  -4  11 1284.86   75.77
   5   4 -11 1108.88   48.53
  -4   5 -11 1193.49   58.85
   5   4  11 1095.42   87.21
   5   4 -11 1307.00  120.55
  -5  -4  11 1123.44   43.64
  -4   5  11 1144.41   61.67
  -4   5  13  150.98   21.67
  -4   5  13  148.00   21.24
  -5  -4  13  138.13   25.62
   4  -5 -13  138.80   24.13
  -4   5 -13  144.35   21.60
   5   4  13  140.27   31.65
   4  -5 -13  132.39   27.26
  -4   5 -15  925.58   62.60
   5   4  15 1163.98   95.55
  -4   5  15 1126.77   66.40
  -4   5  17 1875.25   94.58
   5   4  17 2036.37  132.62
  -4   5  19   70.25   18.56
   5   5   0 2170.56  141.24
   5  -5   0 2430.86   67.12
   5   5   0 2060.02   76.58
  -5  -5   0 2196.55   64.55
  -5   5   0 2039.69   67.67
  -5  -5   0 2336.80  120.96
   5  -5   0 2003.27   69.58
   5   5   0 2366.66   48.96
  -5   5   0 2450.79   63.31
  -5   5   2  912.82   33.37
   5   5   2  967.79   34.23
  -5   5   2  984.97   34.51
   5   5   2  919.06   86.28
   5  -5   2  984.05   36.57
  -5  -5   2  928.93   35.20
  -5  -5   2  947.88   43.89
  -5   5  -2  871.76   43.93
   5   5   2  867.28   42.81
  -5   5   2  826.14   33.82
   5   5  -2  844.43   90.12
   5  -5  -2  970.50   40.55
  -5  -5  -2  925.77   39.40
   5   5  -2  943.59   25.50
  -5   5  -2  924.04   35.87
  -5  -5  -2  964.91   71.31
   5  -5  -2  751.16   39.25
  -5  -5  -4 1092.52   48.77
   5   5   4 1131.44   40.50
  -5   5   4 1067.25   39.35
  -5  -5   4 1075.87   39.33
   5   5   4 1050.88   88.49
   5   5  -4 1024.70  102.72
   5   5   4  882.01   44.72
  -5  -5   4 1127.81   52.99
   5  -5  -4  974.57   47.34
   5   5   4 1400.53   64.42
   5  -5   4 1163.53   41.22
   5   5  -4 1196.79   36.41
  -5   5  -4 1200.50   44.15
   5  -5  -4 1132.34   50.24
   5   5   6  820.46   54.82
   5   5   6  677.94   64.94
  -5  -5  -6  591.10   39.68
  -5   5   6  604.09   30.50
   5   5   6  612.07   31.15
  -5  -5   6  630.56   41.03
   5   5  -6  628.05   81.78
   5   5  -6  652.46   32.20
  -5   5  -6  663.37   34.14
   5  -5  -6  647.54   41.96
   5  -5   6  651.26   30.51
  -5  -5   6  624.49   29.58
   5  -5  -8   19.48    9.28
   5  -5   8   12.92    4.53
  -5  -5   8    8.84    3.43
   5   5  -8   15.82    6.38
  -5   5  -8   19.01    6.66
   5   5   8   10.89    6.84
  -5  -5   8   13.18    3.11
   5   5   8   19.85    9.76
   5   5  -8    3.99   17.11
  -5   5   8   10.97    4.82
  -5  -5   8   16.52    7.85
  -5  -5  -8   19.30    7.98
   5  -5 -10 1471.65   88.69
  -5   5 -10 1407.80   63.82
  -5   5  10 1585.88   67.37
  -5  -5  10 1523.34   80.93
   5   5 -10 1439.05   64.60
   5   5  10 1429.50   98.96
  -5   5  10 1059.68   54.35
   5  -5 -10 1459.57   81.81
  -5  -5 -10 1368.51   78.27
  -5  -5  10 1386.68   43.50
  -5  -5 -12  593.22   56.47
   5  -5 -12  637.61   58.12
   5   5  12  597.62   67.66
  -5   5  12  645.33   45.08
  -5  -5  12  601.61   55.39
  -5   5 -12  622.04   44.83
   5  -5 -12  590.59   56.76
  -5   5  14   25.82    9.01
  -5  -5  14   27.83   11.15
   5   5  14   16.63   13.65
  -5   5 -14   21.79    8.69
   5   5  16  800.72   81.75
  -5   5  16  797.42   57.76
  -5   5 -16  624.64   54.46
  -5  -5  16  848.81   77.78
  -5   5  18  100.19   21.93
   5   6   1  605.53   20.20
  -5  -6  -1  572.37   30.79
   6  -5  -1  585.49   36.40
   5   6  -1  493.27   72.08
  -6   5   1  456.05   30.98
   6  -5   1  601.31   28.71
  -6   5  -1  511.01   36.37
   5   6   1  550.03   35.24
  -5  -6   1  551.38   29.27
   6  -5  -1  613.31   30.77
   5   6   1  507.14   70.05
   6  -5   1  530.09   34.28
   5   6  -1  602.26   19.92
   5   6   1  576.08   27.32
  -6   5  -1  639.17   29.07
  -6   5   1  630.72   27.48
   5   6  -3   28.05    4.35
  -6   5  -3   34.10    6.84
  -6   5   3   24.91    5.23
  -5  -6  -3    6.89    3.27
  -5  -6  -3   26.01    7.13
   5   6   3   44.96   22.75
   5   6  -3   31.51   21.58
  -5  -6   3   28.62    6.36
  -5  -6   3   28.09    7.69
   5   6   3   23.41    6.71
   6  -5  -3   22.68    6.03
   6  -5   3   32.09    6.14
   6  -5  -3   23.78    6.73
  -6   5  -3   23.29    8.70
  -6   5   3   27.00    6.46
  -6   5   3   24.10    4.85
  -6   5   5  611.88   28.93
  -5  -6  -5  622.12   39.56
   6  -5   5  801.76   33.27
   6  -5  -5  699.09   42.28
   5   6  -5  732.24   93.40
   5   6   5  685.74   72.42
  -5  -6   5  689.18   42.24
   5   6   5  643.70   36.50
  -6   5   5  540.04   25.80
  -5  -6   5  647.65   32.11
   5   6  -5  662.41   28.74
  -6   5  -5  668.40   34.40
  -5  -6   7  723.55   35.58
   5   6   7  650.65   37.02
  -5  -6  -7  642.68   45.95
   6  -5  -7  755.07   50.45
  -5  -6   7  759.06   48.35
   5   6   7  862.73   62.22
  -6   5   7  605.36   23.55
   5   6  -7  761.48   37.38
  -6   5  -7  755.58   40.33
   6  -5   7  734.66   34.07
  -6   5   9  136.67   18.56
   6  -5  -9  105.15   20.70
  -5  -6  -9  119.03   21.71
  -5  -6   9  125.82   21.82
   5   6  -9   93.97   15.07
  -6   5  -9  123.71   17.42
   6  -5   9  123.54   14.44
  -5  -6   9  117.64   14.67
   5   6  11 1238.93   96.61
  -5  -6  11 1311.63   80.47
  -6   5  11 1292.14   64.46
   6  -5 -11 1196.24   89.58
   5   6 -11 1135.04   59.83
  -6   5 -11 1085.35   60.42
  -5  -6 -11 1173.75   77.21
   6  -5 -11 1248.29   81.22
   6  -5 -13  179.47   34.46
  -5  -6  13  187.63   33.75
  -6   5 -13  137.13   22.44
  -6   5  13  175.28   24.82
  -5  -6 -13  134.93   28.02
   5   6  13  202.07   41.14
  -6   5  15  315.21   36.30
  -5  -6  15  335.69   48.70
  -6   5 -15  220.29   31.21
   5   6  15  300.00   51.83
  -5  -6  17  477.94   62.47
  -6   5  17  447.10   45.87
  -4  -6   0 1405.18   95.43
   6  -4   0 1429.41   59.38
  -4  -6   0 1494.42   52.56
  -6   4   0 1447.91   66.31
   6  -4   0 1520.79   47.03
   4   6   0 1497.50   48.41
  -6   4   0 1497.99   45.66
   4   6   0 1521.71   38.86
   4   6   2  141.85   13.06
  -6   4   2  131.22   16.00
  -4  -6  -2  113.77   24.36
  -6   4  -2  144.24   22.09
   6  -4   2  146.22   11.56
  -4  -6   2  150.81   15.31
   4   6   2  133.28   14.58
  -4  -6  -2  133.90   14.43
   6  -4  -2  122.35   16.42
  -6   4  -2  152.90   13.14
   4   6  -2  145.23    9.62
   6  -4  -2  143.52   14.06
  -4  -6   2  142.33   13.88
  -6   4   2  128.13    9.82
  -6   4   2  146.31   11.46
  -6   4   4  127.26   10.85
   6  -4   4  129.16   11.23
  -6   4   4  112.53   10.09
  -4  -6   4  136.35   16.46
   4   6   4  117.91   13.04
  -6   4   4  133.84   13.41
   6  -4  -4  113.77   16.27
  -4  -6   4  123.93   13.12
   6  -4  -4  121.69   15.28
  -6   4  -4  113.15   22.15
   4   6  -4  130.92   10.53
  -6   4  -4  137.93   13.81
  -4  -6  -4  127.05   15.68
  -4  -6  -4  131.52   24.15
   4   6   6 2014.20   65.29
  -4  -6   6 2148.88   66.92
  -6   4   6 1942.32   50.46
  -4  -6  -6 2110.87   81.32
  -4  -6  -6 2204.59   93.47
  -6   4   6 2095.99   62.19
  -4  -6   6 2265.25   83.35
   6  -4  -6 2363.71   87.44
   4   6  -6 2158.35   63.24
  -6   4  -6 2271.88   72.17
   6  -4   6 2166.64   61.12
  -4  -6   8    5.38    3.24
   4   6  -8    5.41    3.99
  -4  -6   8    7.88    2.78
  -6   4  -8    6.54    3.29
  -4  -6   8    2.69    4.80
  -6   4   8    5.87    3.95
  -6   4   8   11.79    4.14
   6  -4  -8   21.11   10.05
  -4  -6  -8   11.14    7.37
  -6   4  10  714.71   47.29
  -4  -6  10  801.18   59.07
  -4  -6 -10  652.10   53.68
   4   6 -10  623.23   40.67
  -6   4 -10  637.75   42.91
   6  -4 -10  711.88   67.88
  -4  -6  10  703.74   30.01
   6  -4 -12 1010.36   81.42
   4   6  12  976.88   83.73
  -6   4  12 1142.63   64.38
   4   6 -12  953.13   56.16
  -6   4 -12  920.36   57.99
  -4  -6 -12  977.86   71.50
   4   6 -14  106.20   19.11
  -6   4 -14  129.07   22.82
   6  -4 -14  145.31   31.55
  -6   4  14   98.25   19.11
   4   6  14  118.81   30.59
  -4  -6 -14   82.34   21.46
  -6   4  16  352.28   39.74
  -6   4 -16  287.14   37.22
   4   6  16  327.44   52.10
  -6   4  18  377.11   44.62
   3   6   1  926.02   28.47
   6  -3  -1  779.57   42.74
  -3  -6   1  872.70   37.08
  -6   3   1  832.42   48.74
  -6   3  -1  841.43   56.08
   6  -3   1  841.10   43.03
  -3  -6   1  832.13   33.99
   6  -3   1  864.70   28.51
  -3  -6  -1  844.97   37.84
  -3  -6  -1  783.48   67.09
  -6   3  -1  882.88   31.63
   6  -3  -1  849.93   31.54
  -6   3   1  879.35   29.82
   3   6  -1  885.17   27.77
  -3  -6   1  819.80   74.58
   3   6   1  858.11   34.55
  -6   3   3   29.33    4.24
   6  -3   3   34.94    4.84
  -6   3   3   30.52    4.80
   3   6   3   31.28    6.31
  -3  -6  -3   32.89   12.37
   6  -3   3   27.01    4.82
  -3  -6   3   28.48    6.11
  -3  -6   3   28.13    6.71
   6  -3  -3   41.68    9.25
  -6   3   3   30.59    7.08
  -6   3  -3   39.59   14.15
   3   6  -3   25.57    4.42
  -3  -6  -3   40.49    8.44
  -6   3  -3   31.39    6.02
   6  -3  -3   33.01    6.90
   3   6   3   24.61    5.46
  -3  -6   5  187.95   16.41
  -6   3  -5  192.15   17.09
  -3  -6  -5  172.99   24.78
  -6   3   5  183.12   20.13
  -6   3   5  165.04   12.45
  -6   3  -5  193.74   31.05
   3   6   5  159.82   13.35
  -3  -6   5  188.47   19.87
   6  -3   5  188.20   20.41
   6  -3  -5  184.98   20.13
   3   6  -5  173.61   13.33
  -3  -6  -5  169.69   18.99
   6  -3   5  188.25   12.78
   6  -3   5  178.54   13.48
  -3  -6   7   82.83    8.53
  -3  -6  -7   97.58   16.29
   6  -3  -7   90.14   16.31
  -6   3   7  116.59   17.09
  -6   3   7   71.09    9.58
  -3  -6  -7   84.62   15.31
   3   6  -7   75.89   10.47
  -6   3  -7   99.84   13.90
   6  -3  -7   67.57   18.89
   6  -3   7   89.79   16.54
  -3  -6   7   84.90   11.62
  -3  -6  -9   94.46   18.26
  -6   3   9   99.60   16.80
   6  -3  -9  109.18   25.13
  -6   3   9   94.18   13.14
   3   6  -9   83.50   12.76
  -6   3  -9  103.13   15.79
   6  -3   9   88.23   18.03
  -3  -6   9   96.80   10.24
   6  -3 -11  678.86   66.76
  -6   3  11  728.82   49.97
  -3  -6 -11  672.66   55.65
   6  -3  11  572.41   49.33
   3   6 -11  666.00   42.88
  -6   3 -11  656.86   46.64
  -6   3  13  342.66   36.31
   3   6  13  323.74   46.57
   6  -3 -13  324.05   47.29
   3   6 -13  312.73   32.13
  -6   3 -13  311.43   34.69
   6  -3  13  317.97   37.91
  -3  -6 -13  293.29   39.41
  -6   3 -15   44.79   14.65
  -6   3  15   39.80   13.13
   3   6 -15   33.46   11.32
   3   6  15   29.50   14.41
   6  -3  15   56.52   17.71
   6  -3 -15   21.85   13.45
  -6   3  17  252.46   35.39
   3   6  17  193.07   39.08
   3   6 -17  205.41   29.35
  -6   3 -17  230.68   33.93
  -6   3  19  -16.18   10.02
   2   6   0  806.78   27.13
  -2  -6   0  807.18   35.67
  -6   2   0  790.59   48.09
   6  -2   0  729.46   40.26
  -2  -6   0  784.13   71.59
  -6   2   0  836.40   28.00
   6  -2   0  774.03   24.21
   2   6   0  788.39   32.50
  -6   2   2   16.24    3.10
  -6   2  -2   15.34    3.87
  -2  -6  -2   16.23    9.10
   2   6  -2   17.90    3.47
   6  -2   2   13.38    3.10
   2   6   2   16.11    4.43
  -2  -6   2   17.48   12.41
  -2  -6   2   12.85    4.18
   6  -2  -2   10.41    5.54
  -6   2   2   12.60    2.06
  -6   2  -2   18.86   10.82
  -2  -6   2   11.26    3.82
  -2  -6  -2    9.79    4.00
   6  -2  -2   21.54    4.32
   6  -2   2   21.53    6.05
   6  -2   2   17.58    2.70
  -2  -6  -4   56.94   10.22
   6  -2  -4   48.75   10.56
  -2  -6  -4   49.68   13.73
  -6   2   4   57.48    5.95
   2   6   4   49.36    5.51
  -2  -6   4   52.91    9.87
  -6   2   4   60.29   11.36
  -2  -6   4   52.84    8.37
  -6   2  -4   52.71   17.61
  -6   2  -4   65.10    9.24
   2   6  -4   47.99    6.68
   6  -2   4   72.59   13.47
   6  -2   4   52.16    5.40
   6  -2   4   56.10    6.79
  -2  -6   6  643.29   25.82
  -2  -6  -6  568.43   41.59
   6  -2  -6  579.03   56.13
  -6   2  -6  601.00   60.96
  -6   2   6  659.56   39.74
   6  -2   6  583.55   44.56
  -6   2   6  623.98   27.25
  -6   2  -6  639.50   34.53
   2   6  -6  632.94   28.95
   2   6   6  582.62   22.78
   6  -2   6  428.39   23.65
  -2  -6   6  644.12   31.92
  -2  -6  -6  622.11   39.05
  -2  -6   8    4.01    2.66
  -6   2   8    3.40    2.40
  -6   2  -8   -2.56    5.87
  -2  -6  -8    2.54    2.09
   6  -2  -8    2.21    6.04
  -2  -6   8    0.24    1.25
   2   6  -8    6.81    3.91
  -6   2   8    1.20    3.03
  -2  -6  -8    7.51    4.77
   6  -2   8   -2.29    4.68
  -6   2  10   28.28    8.28
  -2  -6 -10   20.70    8.92
   2   6 -10   33.65    8.71
  -6   2  10   33.30   11.27
   6  -2 -10   23.91   13.48
  -6   2 -10   27.49    8.71
   6  -2  10   19.57    8.31
   6  -2 -12  425.29   54.29
   2   6  12  407.42   48.15
   6  -2  12  469.40   48.04
  -6   2  12  542.18   44.86
  -6   2 -12  412.35   39.38
   2   6 -12  435.70   35.33
  -2  -6 -12  516.83   49.92
   2   6 -14    1.78    6.18
   6  -2 -14   27.38   19.16
  -6   2  14    5.62    5.48
  -2  -6 -14   14.32   10.07
  -6   2 -14    8.99    4.82
   2   6  14   16.95   11.38
   6  -2  14   18.72    8.53
  -6   2  16  138.31   26.09
  -6   2 -16  132.38   25.33
   6  -2 -16  173.01   36.53
   6  -2  16  172.62   30.68
   2   6  16  154.12   33.24
   2   6 -16  125.72   22.11
  -6   2  18  337.19   43.48
   2   6  18  272.45   45.13
  -6   2 -18  275.39   37.92
   6  -2  18  361.81   44.44
  -1  -6   1 2074.43  133.77
   1   6   1 1914.43   57.66
   1   6   1 1960.59   51.09
   6  -1   1 1840.31   68.69
  -1  -6  -1 1882.36   61.17
  -1  -6   1 1897.09   49.40
   6  -1  -1 1827.85   70.49
   6  -1   1 1878.18   69.41
  -1  -6  -1 2019.57  121.82
   6  -1  -1 1909.98   53.88
  -6   1  -1 1912.92   50.55
  -1  -6   1 1922.28   59.67
   1   6  -1 1937.42   57.17
  -6   1   1 1970.15   46.78
   1   6  -1 1913.65   49.68
  -6   1   3   73.16    5.87
  -1  -6   3   74.71    9.85
   1   6   3   65.72    9.11
  -1  -6  -3   86.60   22.88
  -1  -6   3   39.72   20.75
  -6   1   3   60.95    4.30
   6  -1  -3   66.45   12.17
  -6   1  -3   74.17   17.20
   6  -1   3   61.38    7.33
  -6   1  -3   67.01    8.76
  -1  -6  -3   69.58   10.41
   6  -1   3   54.32   12.59
   1   6  -3   68.84    7.56
   6  -1   3   65.79    4.46
   6  -1   3   60.44    6.16
  -6   1  -5 1575.54   92.41
  -1  -6   5 1519.65   45.26
   6  -1  -5 1427.55   93.75
  -1  -6  -5 1446.56   78.64
  -6   1   5 1625.16   64.64
   6  -1   5 1702.38   85.30
  -6   1  -5 1575.46   56.92
  -6   1   5 1474.53   43.77
   6  -1   5 1435.03   55.43
  -1  -6  -5 1513.90   60.68
   1   6  -5 1565.67   48.23
   6  -1   5 1582.92   46.52
  -1  -6   5 1552.73   53.13
  -1  -6  -7  298.94   27.97
  -1  -6  -7  257.81   25.45
  -6   1   7  276.89   27.01
   6  -1   7  262.23   34.29
  -6   1  -7  291.39   26.04
   1   6  -7  302.52   20.67
   6  -1   7  271.46   24.84
   6  -1   7  192.68   16.02
  -1  -6   7  299.94   21.85
   6  -1  -7  274.55   40.78
  -6   1   7  270.95   20.59
  -1  -6   7  291.39   17.69
  -6   1   9  371.25   29.45
   6  -1  -9  350.33   47.50
  -1  -6  -9  351.58   34.81
  -1  -6  -9  346.74   18.09
  -6   1   9  407.73   34.62
  -6   1  -9  384.17   33.82
   1   6  -9  371.63   26.43
   6  -1   9  251.56   26.71
   6  -1   9  372.72   43.03
   6  -1 -11  791.34   75.66
   6  -1  11  787.98   65.01
  -6   1  11  896.73   56.78
  -1  -6 -11  897.03   64.43
   1   6 -11  784.40   45.16
  -6   1 -11  750.36   53.70
  -1  -6 -13  127.21   25.59
   6  -1 -13  137.54   33.94
   1   6 -13  115.60   18.68
   1   6  13  120.96   24.96
   6  -1  13   95.56   22.74
  -6   1  13  128.25   22.80
  -6   1 -13  105.23   21.37
  -6   1 -15  141.39   25.18
   6  -1 -15  134.89   33.19
  -6   1  15  172.17   28.61
   1   6 -15  134.44   22.67
  -1  -6 -15  141.29   30.11
   1   6  15  157.45   32.81
   6  -1  15  161.41   30.61
  -6   1  17  370.94   45.35
   6  -1  17  421.80   49.67
   1   6 -17  329.63   38.32
   1   6  17  320.96   46.35
   6  -1 -17  393.45   58.40
   1   6  19   12.27   10.37
  -6   1  19    6.78    6.48
   1   6 -19   13.19    8.75
   0   6   0 4993.46  108.14
   6   0   0 4988.86  149.42
   0  -6   0 4899.83  118.95
   6   0   0 4839.25  133.92
  -6   0   0 5044.65  103.76
   0   6   0 4941.02  114.58
   6   0   2  146.27    8.30
   6   0  -2  141.81   17.48
   0   6   2  138.62   13.01
   0  -6   2  157.01   14.17
   6   0  -2  131.12   26.79
   6   0   2  129.62   15.93
   6   0   2  163.96   25.49
   0  -6  -2  138.71   14.57
   6   0  -2  157.57   16.97
  -6   0  -2  147.28   12.58
  -6   0   2  152.93    7.78
   0   6  -2  152.60   11.31
   6   0   4  877.33   29.29
   0  -6   4  864.17   36.60
  -6   0   4  897.90   45.39
  -6   0   4  846.18   22.64
   0  -6   4  893.60   32.35
   6   0   4  916.57   65.76
   6   0  -4  790.46   68.34
   6   0  -4  792.28   46.69
  -6   0  -4  880.38   41.25
   0  -6  -4  858.79   41.52
   0   6  -4  921.49   33.25
  -6   0   4  809.57   26.96
   6   0   4  855.31   28.92
   0  -6   6 1852.58   54.40
  -6   0   6 1943.95   76.32
  -6   0   6 1786.16   61.35
  -6   0  -6 1924.53   75.45
   6   0  -6 1804.45  108.76
   6   0   6 1847.99   63.46
   0   6  -6 1909.17   58.01
   6   0   6 2079.92  106.44
   6   0   6 1843.73   55.75
   0  -6  -6 1920.04   73.39
   0  -6   6 1898.78   61.51
   6   0   8   78.33   13.73
   6   0  -8   79.07   20.97
   0  -6  -8   80.08   14.36
   0  -6  -8   53.81   12.45
  -6   0   8   73.06   14.49
   0   6  -8   78.26   11.39
   6   0   8  107.37   24.31
  -6   0  -8   62.61   14.22
  -6   0   8   65.79   12.02
   6   0   8   77.62   10.96
  -6   0   8   75.41   13.22
   6   0 -10  544.24   62.66
  -6   0  10  480.18   39.62
  -6   0  10  542.59   42.77
   6   0  10  533.08   54.77
  -6   0 -10  485.67   42.46
  -6   0  10  473.62   38.36
   0   6 -10  516.60   33.47
   0  -6 -10  543.51   45.56
   6   0  10  471.05   37.82
   6   0 -12 1152.86   97.44
  -6   0  12 1165.63   69.36
   6   0  12 1286.49   87.35
   0   6  12  950.84   68.08
  -6   0 -12 1041.97   67.84
   0  -6 -12 1120.21   75.12
   0   6 -12 1106.55   57.56
  -6   0 -14   32.73   12.41
   6   0 -14   38.08   18.56
  -6   0  14   48.80   15.69
   0   6  14   41.62   17.45
   0   6 -14   22.74    8.40
   6   0  14   23.59   12.57
   0  -6 -14   38.03   14.55
   0   6  16  349.59   46.37
   6   0 -16  409.22   61.96
  -6   0  16  442.55   48.82
   6   0  16  458.40   53.41
   0   6 -16  394.23   40.48
   6   0 -18  537.47   72.75
   0   6  18  427.00   52.92
   6   0  18  573.25   59.48
   0   6 -18  401.62   43.71
  -6   0  18  448.82   52.25
   0   6  20  185.02   35.31
  -1   6   1  758.96   32.03
   6   1   1  714.00   18.61
  -1   6   1  815.62   29.04
   6   1  -1  708.85   64.98
   6   1   1  671.39   62.53
   1  -6   1  764.55   33.71
   6   1  -1  765.80   46.16
   6   1   1  718.84   40.58
   1  -6  -1  746.87   34.47
   6   1  -1  742.72   41.99
  -6  -1  -1  746.32   32.78
   6   1   1  855.33   55.54
  -1   6  -1  780.78   31.80
  -1   6  -1  801.69   28.53
  -6  -1  -3    1.65    2.74
   6   1  -3   -7.45   11.60
   6   1   3   14.13   11.82
   1  -6   3    7.02    2.86
   6   1   3    5.96    1.96
  -1   6   3    4.73    2.73
  -6  -1   3    5.83    2.03
   6   1  -3    8.05    4.18
   6   1   3    4.79    1.27
  -6  -1   3    7.26    2.08
   6   1   3    2.28    2.53
  -6  -1   3    2.95    2.60
  -6  -1   3    4.03    1.10
  -1   6  -3    1.54    1.13
   6   1   3    4.90    3.72
   1  -6  -3    4.19    2.81
  -6  -1   3    3.62    0.75
   6   1  -5  503.47   57.58
   6   1   5  539.90   50.35
  -6  -1   5  567.30   37.09
  -6  -1  -5  502.31   37.40
  -6  -1   5  476.33   25.89
  -6  -1   5  469.16   29.52
   6   1   5  502.08   22.80
   6   1   5  519.78   23.80
   1  -6  -5  529.23   33.59
  -1   6  -5  559.11   26.85
   1  -6   5  534.35   28.18
   1  -6  -7  182.10   21.92
  -1   6   7  206.67   12.13
   6   1  -7  177.71   35.20
  -6  -1   7  230.31   24.54
   6   1  -7  194.48   10.87
  -6  -1  -7  204.77   25.89
  -6  -1   7  195.48   19.42
  -6  -1   7  189.35   22.24
   6   1   7  185.39   30.36
   6   1   7  192.69   17.11
  -1   6  -7  179.88   16.45
   1  -6   7  208.28   18.08
   6   1   7  191.18   17.59
  -6  -1  -9   93.54   18.87
   6   1   9   83.79   13.87
   6   1  -9   84.47   25.74
  -6  -1   9  117.19   19.07
  -1   6   9  101.44   11.73
  -6  -1   9   99.34   16.10
  -1   6  -9   94.91   13.13
   6   1   9   91.67   24.42
  -6  -1   9   92.15   17.93
   6   1  -9  104.81   10.68
   1  -6  -9   89.40   17.53
   6   1 -11  563.22   69.34
   6   1 -11  495.05   29.68
   1  -6 -11  429.54   22.34
   6   1  11  528.39   56.99
  -6  -1  11  564.61   45.99
   1  -6 -11  606.47   52.86
   1  -6 -11  454.67   21.47
  -1   6 -11  450.19   33.22
  -6  -1  11  488.07   39.55
   6   1 -13  134.40   36.02
  -6  -1  13  162.63   26.89
   1  -6 -13  166.31   29.52
  -1   6 -13  137.28   20.23
  -1   6  13  131.42   24.25
   6   1  13  146.61   30.90
  -1   6 -15   69.48   16.15
   6   1 -15   78.21   27.81
   1  -6 -15  121.52   28.74
  -6  -1  15   80.41   20.75
  -1   6  15   59.12   17.79
   6   1  15   71.71   22.75
  -1   6  17  261.71   38.29
   6   1 -17  330.51   57.72
  -6  -1  17  333.39   44.56
   6   1  17  328.48   47.26
  -1   6 -17  203.14   30.40
  -1   6  19   15.50    9.70
  -1   6 -19    4.09    3.54
  -2   6   0  518.70   22.91
  -6  -2   0  471.31   17.25
   2  -6   0  452.01   18.77
   2  -6   0  504.18   27.43
   6   2   0  472.80   32.99
   6   2   0  479.77   54.87
  -2   6   0  508.86   24.80
   6   2   2    6.03    1.38
  -2   6  -2   10.53    3.10
  -2   6   2   11.18    3.73
   6   2  -2   -4.17   10.67
   6   2   2    7.67    4.29
  -6  -2  -2    7.95    2.83
  -6  -2   2    3.17    3.34
   2  -6   2    9.91    3.99
  -6  -2   2    7.68    1.69
   6   2  -2    1.07    2.62
   6   2   2    8.26    1.71
   6   2   2   17.74   10.61
   2  -6  -2    1.54    2.51
   6   2   2    9.54    7.16
   2  -6  -4   22.65    7.04
   6   2   4   29.67    4.90
  -2   6  -4   31.98    6.13
   2  -6   4   26.29    5.58
   6   2   4   36.03   15.95
   6   2  -4   45.39   19.82
   6   2   4   18.89    8.31
   6   2   4   27.48    4.17
  -6  -2   4   31.52    8.92
  -6  -2   4   25.36    3.57
   6   2   6 1047.91   80.15
   6   2  -6 1143.82   94.72
   6   2   6 1218.76   80.57
  -6  -2   6 1293.00   60.53
   6   2   6 1285.23   42.60
   6   2   6 1200.72   46.52
  -6  -2   6 1168.80   31.34
  -2   6  -6 1193.64   45.36
   2  -6   6 1185.60   46.49
   2  -6  -6 1202.04   57.22
  -2   6   8    2.46    1.38
   2  -6   8   -1.60    3.02
   6   2  -8    5.55    6.79
  -6  -2   8    2.88    2.87
   6   2   8    0.78    8.20
   2  -6  -8   -4.43    4.81
   6   2   8   -2.15    4.99
  -6  -2   8    4.77    6.46
   6   2   8    4.51    2.51
   6   2  -8    0.74    2.09
  -2   6  -8    0.40    3.23
   6   2   8   -0.02    2.25
  -6  -2  10  155.85   25.84
   6   2 -10  159.02   37.29
  -2   6 -10  140.58   17.52
   6   2  10  133.81   26.31
  -6  -2  10  149.01   22.96
   6   2 -10  100.50   11.79
  -2   6  10  134.89   15.02
  -6  -2  10  124.93   15.71
   2  -6 -10  144.83   23.64
   6   2  10  119.95   26.55
   6   2  12  287.79   36.45
  -2   6  12  233.92   30.80
   2  -6 -12  258.75   21.80
  -2   6  12  258.17   24.81
  -6  -2  12  296.52   35.21
   2  -6 -12  299.04   39.01
  -2   6 -12  250.48   26.30
   6   2 -12  194.11   44.13
   6   2  12  209.83   37.72
   2  -6 -14  103.83   24.93
  -2   6  14  114.63   18.57
   6   2 -14   87.97   31.50
  -6  -2  14  110.15   23.61
  -2   6  14  109.72   22.97
  -2   6 -14   83.13   16.62
   6   2  14  124.42   29.97
  -2   6 -16   29.27   10.48
   6   2 -16   48.73   21.41
  -6  -2  16   32.20   13.74
  -2   6  16   39.88   15.53
   6   2  16   59.98   21.06
  -2   6 -18  134.24   26.49
  -6  -2  18  171.18   33.84
   6   2  18  232.22   41.75
  -3   6   1  685.09   28.14
   6   3   1  568.33   64.12
   6   3  -1  585.56   66.89
   3  -6   1  706.51   32.69
   3  -6  -1  647.87   26.98
   6   3  -1  636.16   40.25
   3  -6  -1  657.19   32.91
   6   3   1  670.62   40.01
  -6  -3   1  637.04   23.14
  -6  -3  -1  652.99   26.67
  -3   6  -1  708.21   28.94
  -3   6   1  681.47   29.76
  -3   6  -3    4.76    2.45
  -3   6   3    5.05    3.11
   6   3   3   10.56    2.52
   3  -6   3    6.06    3.32
  -6  -3   3    2.54    1.09
  -6  -3   3    6.51    5.13
   6   3   3   10.28    5.16
   6   3   3   -4.61    5.32
   6   3   3    5.21    2.00
   3  -6  -3   -1.40    3.36
   6   3  -3   -0.40    8.38
  -6  -3  -3    3.40    2.91
   3  -6   5 1181.46   45.23
   6   3   5 1099.96   73.44
   6   3   5 1164.11   38.53
  -6  -3   5 1182.31   57.30
   6   3  -5 1059.97   96.67
   6   3   5 1191.81   46.47
  -6  -3  -5 1106.99   52.94
  -3   6  -5 1202.48   45.01
   3  -6  -5 1202.43   54.60
   6   3   5  979.64   81.53
  -6  -3   5 1129.70   35.46
   6   3   7  752.67   68.06
   3  -6  -7  907.59   52.34
   6   3  -7  755.67   84.28
   6   3   7  842.53   68.51
   6   3   7  853.32   45.94
   6   3   7  591.14   31.86
  -3   6  -7  848.55   39.91
  -6  -3   7  826.11   50.01
  -6  -3   7  808.64   22.66
   3  -6   7  911.85   40.21
   3  -6  -9   92.75   18.29
   6   3  -9   68.39   24.92
  -3   6   9  122.21   13.98
  -6  -3   9   97.42   17.88
   6   3  -9  102.22   10.78
   6   3   9   88.74   21.85
   6   3   9  109.46   14.76
   6   3   9   93.84   25.20
  -3   6  -9   88.61   13.62
  -6  -3   9   99.90    9.60
   6   3  11  974.94   68.91
   6   3 -11  903.44   97.30
   6   3  11  951.65   80.15
  -3   6  11  870.41   45.72
  -6  -3  11 1037.30   65.98
   3  -6 -11 1063.80   72.07
  -3   6 -11  932.89   50.89
  -6  -3  11  878.07   39.75
   3  -6 -11  993.58   57.98
  -3   6  13  130.90   18.73
  -6  -3  13  136.81   25.73
   6   3 -13   98.64   33.56
   3  -6 -13  144.42   28.42
  -3   6 -13  121.18   19.73
  -3   6  13  122.53   22.42
   6   3  13  148.06   33.17
   6   3  15  418.99   57.65
  -3   6  15  266.82   34.51
   6   3 -15  313.04   62.24
  -6  -3  15  374.21   46.54
  -3   6  15  343.41   33.66
  -3   6 -15  269.55   32.49
   6   3  17  604.49   70.49
  -6  -3  17  567.18   61.22
  -3   6 -17  451.23   45.89
   6   4   0 1767.56  128.22
   4  -6   0 1674.72   56.42
   4  -6   0 1920.11   61.77
   6   4   0 1857.66   73.53
  -6  -4   0 1843.98   52.70
  -4   6   0 1848.86   55.80
  -4   6   0 2002.25   55.82
  -4   6   2  112.19   11.57
  -6  -4   2  101.07    9.35
  -4   6   2  110.39   10.91
   4  -6   2  111.27   12.14
   6   4   2   84.94   13.98
   6   4  -2  101.61   33.33
  -6  -4   2  121.35   15.74
   4  -6  -2   91.19   11.02
   4  -6  -2   92.04   12.12
  -4   6  -2   80.44   11.09
   6   4   2  108.38    9.14
  -4   6  -2  108.58   11.31
  -6  -4  -2  115.65   12.30
   6   4   2  113.68   30.26
   6   4   2  101.36    8.65
  -6  -4   4  130.48   10.94
   6   4   4  133.01   11.18
   6   4  -4   96.65   30.45
  -6  -4  -4  125.52   15.30
   6   4   4  112.89   28.68
   6   4   4  126.59   16.87
  -6  -4   4  129.42   17.36
   6   4   4  143.77   15.77
   4  -6   4  139.85   13.97
   4  -6  -4  124.54   15.92
  -4   6  -4  125.90   12.93
   4  -6   6 1541.91   53.57
   4  -6  -6 1512.89   66.86
   6   4   6 1338.41   98.64
  -6  -4   6 1574.49   69.07
   6   4  -6 1472.38  123.58
  -6  -4  -6 1573.39   68.52
  -4   6  -6 1555.21   54.84
   6   4   6 1700.55   70.38
  -6  -4   6 1498.23   46.26
   4  -6   8   15.05    4.93
   6   4   8   -7.40   10.21
  -4   6  -8   16.04    5.79
  -4   6   8   10.90    4.40
   6   4  -8    7.64   14.55
  -6  -4   8   13.50    5.98
   6   4   8   13.20    5.02
   6   4   8   29.49   13.45
  -6  -4   8   14.29    2.56
   4  -6  -8   12.43    6.58
   6   4   8   22.60    9.77
  -6  -4  -8   20.48    9.35
   6   4  10  398.90   45.08
   6   4 -10  359.66   63.63
  -4   6  10  440.50   31.03
  -6  -4  10  421.30   40.07
   4  -6 -10  428.07   44.48
   6   4 -10  441.85   26.34
  -4   6 -10  409.65   31.86
   6   4  10  352.77   50.74
  -4   6  12 1220.27   69.15
   6   4  12 1449.88  106.69
  -4   6  12 1586.34   68.15
  -6  -4  12 1522.07   86.91
   4  -6 -12 1501.70   82.18
  -4   6 -12 1379.61   68.00
   4  -6 -12 1449.85   90.25
   6   4 -12 1344.71  129.50
  -4   6 -14   22.64    9.25
   4  -6 -14   15.40   11.48
  -4   6  14    9.96    4.89
  -6  -4  14    9.89    8.98
   6   4  14    4.58    7.75
   6   4  16  656.76   75.30
  -4   6  16  617.13   48.03
  -6  -4  16  662.84   66.51
  -4   6 -16  504.66   47.52
   6   5   1  262.50   50.94
   5  -6   1  388.85   26.32
   5  -6   1  388.66   24.44
   5  -6  -1  370.50   26.04
   6   5   1  383.78   30.66
  -6  -5   1  344.04   20.79
   5  -6  -1  417.60   26.37
   6   5   1  462.49   23.85
  -5   6  -1  334.91   24.45
   6   5  -1  398.45   64.60
  -5   6   1  373.50   23.08
  -6  -5  -1  365.18   23.09
  -5   6   1  377.47   21.66
  -5   6  -1  401.73   22.66
   6   5   1  399.73   12.05
  -5   6   1  392.15   21.45
   6   5   3   44.48    9.98
   6   5   3   15.30    3.87
  -5   6  -3   22.56    5.69
  -5   6   3   23.98    5.25
   6   5   3   36.97   16.88
   6   5  -3   -2.00    8.63
   5  -6  -3   27.06    7.14
   5  -6   3   32.70    6.65
  -6  -5   3   31.04    6.02
  -6  -5   3   25.47    8.68
   6   5   3   20.82    7.63
   5  -6  -3   24.66    6.74
  -6  -5  -3   21.36    6.62
   5  -6  -5  668.16   41.64
   6   5  -5  598.81   83.10
   6   5   5  625.92   29.29
   6   5   5  623.38   71.27
  -6  -5   5  639.12   29.41
  -6  -5   5  587.70   40.82
   6   5   5  854.96   52.31
  -6  -5  -5  634.77   40.20
   5  -6   5  683.41   33.40
  -5   6  -5  690.83   34.92
   5  -6   7  363.03   24.82
   6   5   7  339.50   49.02
   6   5  -7  323.42   62.75
  -6  -5   7  400.17   35.30
  -6  -5  -7  360.60   34.68
   6   5   7  455.04   42.22
  -5   6  -7  356.74   26.74
   5  -6  -7  348.03   33.49
  -6  -5   7  345.55   22.34
  -6  -5   9   44.51    8.79
   5  -6   9   44.95    9.01
  -5   6  -9   42.73   10.02
   5  -6  -9   49.60   14.53
   6   5  -9   35.92   15.69
  -5   6   9   54.78   10.69
  -6  -5  -9   32.05   11.00
  -6  -5   9   38.04   11.84
   6   5   9   57.11   21.16
   6   5   9   31.29   12.68
   6   5 -11  459.30   77.97
  -5   6  11  388.43   32.67
   6   5  11  418.03   58.28
   5  -6 -11  476.50   50.23
  -6  -5  11  448.14   44.58
  -5   6  11  461.20   34.44
   5  -6 -11  436.23   47.46
  -5   6 -11  427.39   35.31
  -5   6  13   66.35   14.13
  -6  -5  13   92.64   22.59
   6   5  13   38.76   19.71
   5  -6 -13   38.29   17.49
  -5   6 -13   44.71   12.41
  -5   6 -15  137.89   23.75
  -5   6  15  176.72   25.12
  -6  -5  15  174.39   34.66
   6   5  15  154.51   37.52
   6   6   0  412.74   69.37
  -6   6   0  390.23   29.02
   6  -6   0  503.57   29.46
  -6  -6   0  465.80   27.41
   6  -6   0  478.39   33.35
   6   6   0  503.29   16.06
  -6   6   0  514.41   26.50
   6  -6  -2    4.10    3.23
  -6   6   2   11.92    3.83
   6   6   2    8.82    3.20
   6   6   2   23.18    7.77
   6   6  -2    8.74    2.05
  -6   6  -2    7.66    3.37
  -6   6   2    5.86    2.59
   6   6   2    6.45    1.79
  -6  -6  -2   10.70    5.25
   6   6   2    4.80   13.40
   6   6  -2    9.52   10.78
   6  -6  -2    3.82    1.73
   6   6   2   16.44    6.31
   6  -6   2    6.15    3.27
  -6  -6   2    4.33    2.89
  -6   6   2    4.46    2.46
  -6   6   4   63.35    8.87
   6   6   4   71.05   15.68
  -6   6  -4   61.96   10.09
   6  -6   4   64.23    9.54
  -6  -6   4   74.63   10.10
   6  -6  -4   70.16   12.42
   6   6   4   36.32   20.65
   6   6  -4   41.58   25.22
  -6  -6  -4   70.12   12.55
  -6  -6   4   57.71   12.08
   6   6   4   52.66   11.45
   6   6  -4   77.39    7.98
  -6   6   4   53.41    8.31
  -6  -6   6  503.55   28.88
   6  -6   6  546.44   30.68
   6  -6  -6  520.11   40.30
  -6  -6  -6  469.02   37.88
   6   6   6  567.81   67.76
  -6  -6   6  531.95   40.58
   6   6  -6  599.35   30.07
   6   6   6  670.46   54.63
  -6   6  -6  521.72   32.89
   6   6  -6  534.16   85.61
   6  -6   8    2.26    3.50
  -6   6  -8    7.78    5.54
   6  -6  -8   -0.16    4.48
   6   6  -8  -10.84   10.91
  -6  -6   8   -0.42    2.64
   6   6   8   -0.06   13.04
  -6  -6   8    2.19    6.81
  -6  -6  -8   -0.06    4.09
  -6  -6 -10   23.78   11.96
  -6   6 -10   41.21   11.07
  -6   6  10   22.22    7.84
  -6  -6  10   29.75   11.54
   6   6  10   16.60   11.93
  -6  -6  10   22.69    6.91
   6  -6  10   24.67    7.33
   6  -6 -10   19.84   10.00
   6  -6 -12  303.04   43.96
  -6   6  12  320.05   30.64
  -6  -6  12  353.80   42.84
  -6   6 -12  289.19   31.12
   6   6  12  278.32   49.61
   6  -6  12  286.01   26.58
  -6  -6  12  270.21   25.65
   6  -6 -12  290.94   40.61
  -6  -6 -12  256.26   38.46
  -6   6 -14   -3.14    7.41
  -6   6  14   11.53    6.42
  -6  -6  14   11.71   10.12
   6   6  14   29.57   18.88
  -6  -6  16  100.69   27.51
   6   7   1  567.05   84.11
   6   7  -1  604.23   91.89
  -7   6   1  503.32   37.56
  -6  -7   1  656.42   35.63
   7  -6   1  708.65   35.33
  -6  -7  -1  640.42   36.31
   7  -6  -1  692.77   36.93
   6   7  -1  643.42   22.03
  -7   6  -1  694.43   33.69
  -7   6   1  696.03   32.48
   6   7   1  645.38   21.86
   6   7   3  124.40    9.34
  -6  -7   3  136.91   18.21
   7  -6   3  131.63   14.26
   6   7   3  105.15   32.51
   6   7  -3  105.14   41.16
  -6  -7   3  123.45   14.57
   6   7  -3  127.91    9.99
  -7   6  -3  113.39   13.64
  -6  -7  -3  125.63   17.01
  -7   6   3  135.50   13.08
   7  -6  -3  112.98   15.84
  -7   6   5  851.39   37.09
  -6  -7  -5  837.19   50.53
   7  -6   5  902.12   39.82
   7  -6  -5  829.47   50.26
  -6  -7   5  868.38   41.00
  -6  -7   5  938.36   52.73
   6   7  -5  883.81   35.74
  -7   6  -5  856.38   43.31
  -7   6   7  272.34   20.24
   7  -6   7  315.40   23.40
  -6  -7   7  291.05   31.40
  -6  -7  -7  254.17   30.55
   7  -6  -7  292.10   32.61
  -7   6  -7  288.70   26.20
  -6  -7   7  286.97   23.51
   7  -6  -9   39.29   13.75
  -7   6  -9   40.08   10.83
   7  -6   9   39.56    8.71
  -6  -7  -9   77.93   19.21
  -6  -7   9   28.02   10.43
  -6  -7   9   22.04    6.97
   7  -6 -11  404.60   55.99
   6   7  11  496.97   65.42
  -6  -7  11  438.93   46.77
  -7   6 -11  442.51   38.41
  -6  -7 -11  450.08   49.13
   7  -6 -11  400.88   46.82
   7  -6  11  449.35   31.88
  -6  -7  11  432.68   32.79
  -6  -7 -13  103.01   25.23
  -7   6 -13  105.29   20.54
  -7   6  13  129.43   21.04
  -6  -7  13  149.56   29.62
   6   7  13  135.06   35.87
   7  -6  13  135.19   18.93
  -6  -7  13  130.37   18.77
  -6  -7  15  287.52   45.85
  -6  -7  15  176.83   23.90
   7  -5   0 1204.58   44.64
  -7   5   0 1017.91   60.93
  -5  -7   0 1090.45   48.15
  -7   5   0 1179.91   43.19
   5   7   0 1160.30   33.62
   5   7   2  631.00   23.31
  -7   5   2  547.73   39.07
  -5  -7   2  636.23   34.22
  -7   5  -2  544.61   47.13
   7  -5   2  628.20   29.72
  -5  -7  -2  605.21   35.84
   5   7  -2  637.42   23.78
  -7   5  -2  646.31   31.61
   7  -5  -2  629.11   34.02
  -7   5   2  632.14   28.72
  -7   5   4  936.45   35.84
  -7   5   4  806.17   32.18
   7  -5  -4  916.22   47.55
  -5  -7   4  879.14   40.63
  -5  -7   4  967.61   49.23
  -7   5   4  824.88   42.19
   5   7   4  731.30   40.03
   5   7  -4  932.02   33.27
  -7   5  -4  913.45   41.11
  -5  -7  -4  802.33   45.80
   7  -5   4  952.94   37.26
  -7   5   6 1283.52   45.03
   7  -5   6 1348.03   47.80
  -5  -7  -6 1177.84   62.48
  -5  -7   6 1294.88   52.57
  -5  -7   6 1310.47   64.60
   5   7   6 1080.91   50.13
   7  -5  -6 1472.67   70.49
   5   7  -6 1331.62   47.86
  -7   5  -6 1283.22   55.23
  -5  -7   8  207.06   20.26
  -5  -7  -8  184.11   26.27
  -5  -7   8  188.93   25.39
   5   7  -8  198.46   19.63
  -7   5  -8  206.04   22.76
   7  -5  -8  229.35   29.54
   7  -5   8  216.25   18.53
   7  -5 -10 1243.68   98.75
  -7   5  10 1632.65   73.88
  -5  -7  10 1585.60   86.37
  -5  -7 -10 1369.25   84.08
   5   7 -10 1281.58   61.75
  -7   5 -10 1182.08   63.11
   7  -5  10 1355.07   54.82
  -5  -7  10 1253.04   57.25
   7  -5 -12  703.13   72.79
   5   7  12  743.39   76.60
  -7   5  12  803.00   53.14
   5   7 -12  664.68   46.27
  -7   5 -12  695.35   51.09
  -5  -7 -12  653.57   60.96
  -5  -7  12  689.91   43.86
  -5  -7  12  845.44   69.33
  -5  -7  14    1.67    3.98
  -5  -7 -14    4.77    4.33
  -7   5  14    5.83    4.75
  -5  -7  14   13.76   11.53
   5   7  14  -14.99   17.17
  -7   5 -14    5.36    7.31
  -7   5  16 1198.13   76.83
  -5  -7  16 1594.56  116.19
   4   7   1 2454.91   59.73
  -7   4   1 2154.20   91.93
  -4  -7   1 2368.36   75.45
  -4  -7  -1 2382.53   77.43
   7  -4   1 2470.04   64.30
  -7   4  -1 2444.24   67.57
   7  -4  -1 2389.95   68.36
  -7   4  -1 2109.32  100.95
   4   7  -1 2393.76   59.28
  -7   4   1 2400.66   64.88
  -7   4  -3   45.35    8.03
  -4  -7  -3   34.90   14.11
  -4  -7   3   50.73    8.96
  -4  -7   3   46.96    9.38
  -7   4   3   38.85    8.69
   7  -4   3   46.73    6.51
  -7   4  -3   48.85   14.21
   4   7  -3   46.83    6.25
   7  -4  -3   42.54    8.71
  -4  -7  -3   45.50    9.49
  -7   4   3   41.38    5.44
  -7   4   3   49.11    6.80
  -7   4   5 2130.69   58.96
   7  -4   5 2271.93   60.61
  -4  -7  -5 2034.54  101.67
  -4  -7   5 2178.67   80.06
   4   7   5 1864.79   63.21
  -7   4   5 1957.40   56.47
  -4  -7   5 2207.63   71.04
   7  -4  -5 2322.01   83.52
   4   7  -5 2206.11   61.89
  -7   4  -5 2217.72   72.22
  -4  -7  -5 2122.61   81.37
  -4  -7   7  655.94   36.05
  -4  -7  -7  598.97   46.13
  -4  -7  -7  588.09   43.86
  -7   4   7  582.67   28.99
   4   7   7  583.38   31.42
  -4  -7   7  702.11   46.71
   4   7  -7  622.63   32.45
  -7   4  -7  685.83   39.83
   7  -4  -7  686.71   47.76
   7  -4   7  668.50   30.27
   7  -4  -9  483.62   59.12
  -4  -7  -9  537.51   46.60
  -7   4   9  573.69   41.55
  -4  -7   9  532.26   46.34
   4   7  -9  533.92   34.43
  -7   4  -9  556.34   39.09
  -4  -7   9  574.75   35.19
   7  -4 -11 1653.63  113.47
  -7   4  11 1773.89   81.72
  -4  -7  11 1989.57  104.71
  -4  -7 -11 1604.38   93.35
   4   7 -11 1598.37   71.97
  -7   4 -11 1631.56   78.62
  -4  -7  11 1633.59   68.86
   7  -4 -13  186.40   37.95
  -7   4  13  209.60   29.15
  -4  -7 -13  189.56   32.81
   4   7 -13  163.66   23.46
  -7   4 -13  177.33   26.63
   4   7  13  147.50   33.01
  -7   4  15  384.98   41.82
   4   7  15  388.42   56.14
   4   7 -15  341.77   36.26
  -7   4 -15  346.39   40.38
  -4  -7 -15  411.37   53.76
  -7   4  17  691.62   60.43
  -7   3   0  662.38   49.46
  -3  -7   0  712.45   36.47
  -7   3   0  732.73   28.78
   7  -3   0  680.56   26.10
   3   7   0  673.18   25.55
  -3  -7   2  176.46   15.62
  -3  -7   2  167.60   16.76
  -3  -7  -2  150.64   29.98
   7  -3  -2  149.94   14.04
  -7   3   2  168.98   17.85
   7  -3   2  155.11   10.41
  -3  -7  -2  157.01   17.12
  -7   3  -2  153.06   27.13
  -7   3  -2  154.66   13.64
   3   7  -2  169.37   12.11
  -7   3   2  155.18   11.58
  -7   3   4 1940.76   52.53
   7  -3   4 2018.21   51.06
  -7   3   4 1832.22   48.48
  -3  -7   4 2011.84   66.20
  -7   3  -4 2025.56  112.65
  -3  -7   4 2058.02   70.51
  -3  -7  -4 1932.50   72.90
  -3  -7  -4 1802.43   98.12
  -7   3  -4 2066.34   65.44
   7  -3  -4 2017.95   71.12
   3   7  -4 1935.81   55.62
  -3  -7   6 1307.83   51.84
   3   7   6 1191.26   40.72
  -3  -7   6 1343.96   62.24
  -7   3   6 1231.49   40.56
   7  -3   6 1207.97   60.48
  -7   3  -6 1286.52   53.98
   3   7  -6 1279.58   46.13
   7  -3   6 1319.07   40.67
  -3  -7  -6 1233.42   61.08
  -3  -7  -6 1103.09   67.34
  -3  -7  -8  211.99   23.42
  -3  -7  -8  195.88   25.72
   7  -3  -8  157.92   33.70
   3   7   8  173.83   14.31
  -7   3   8  191.84   23.46
  -7   3   8  174.25   15.94
   7  -3   8  196.39   26.04
  -7   3  -8  211.14   22.75
   3   7  -8  188.13   18.02
  -3  -7   8  221.01   20.56
  -3  -7 -10  541.98   47.91
  -7   3  10  561.50   43.92
   7  -3  10  465.37   44.40
  -7   3 -10  558.17   42.32
   3   7 -10  567.50   36.94
   7  -3 -10  543.26   63.00
  -3  -7  10  565.62   36.63
   3   7 -12   88.18   16.20
  -7   3 -12   77.84   17.01
   7  -3 -12  121.98   30.11
  -7   3  12   91.42   18.95
  -3  -7 -12  102.42   23.34
   3   7  12   69.98   21.34
   7  -3  12   86.63   20.03
   3   7 -14   23.36    9.64
  -7   3 -14   17.93    9.19
   7  -3 -14   28.21   16.79
  -7   3  14   22.31    9.84
   3   7  14   14.33   11.38
  -3  -7 -14   12.31    8.85
   7  -3  14   21.27   10.91
   3   7 -16  695.76   54.15
   3   7  16  816.46   81.18
  -7   3  16  913.28   68.11
  -7   3 -16  722.05   61.52
   7  -3  16  992.50   73.18
  -7   3  18  241.77   36.57
   3   7 -18  176.11   27.75
   2   7   1  745.03   27.87
  -7   2  -1  749.50   50.73
  -2  -7  -1  695.47   71.37
   7  -2   1  721.81   19.90
  -2  -7   1  718.93   35.94
  -2  -7   1  749.77   28.27
  -2  -7  -1  747.01   37.62
   7  -2   1  752.92   33.57
  -7   2  -1  753.22   29.80
  -7   2   1  729.09   26.80
   2   7  -1  755.42   28.07
   7  -2   3   60.99    7.08
   7  -2   3   58.93    5.01
  -2  -7  -3   73.61   20.79
  -2  -7   3   52.59    8.96
  -2  -7   3   61.76    9.59
   7  -2   3   65.69   12.12
  -7   2  -3   52.94   15.78
  -7   2  -3   49.18    8.30
  -2  -7  -3   58.82   10.59
   2   7  -3   61.08    7.69
  -7   2   3   49.33    4.05
  -7   2   3   49.63    5.69
  -2  -7  -5  456.58   44.87
  -7   2   5  521.67   21.00
  -2  -7   5  559.04   31.42
   7  -2  -5  495.05   55.88
  -7   2  -5  547.73   57.39
  -7   2   5  522.63   20.51
   7  -2   5  526.65   40.65
  -7   2  -5  556.51   31.99
   2   7  -5  540.40   26.40
  -2  -7  -5  530.78   35.89
   7  -2   5  555.38   20.69
   7  -2   5  538.39   24.24
  -2  -7  -7  517.84   39.15
   7  -2  -7  473.24   57.09
  -2  -7  -7  475.61   38.89
  -7   2   7  499.92   37.59
   2   7   7  454.33   18.96
   7  -2   7  535.65   45.96
  -7   2  -7  487.52   33.96
   2   7  -7  499.85   28.15
  -7   2   7  463.87   24.22
  -2  -7   7  455.52   29.63
  -7   2   9  239.76   27.69
   7  -2   9  233.57   32.88
  -7   2  -9  219.70   25.29
  -7   2   9  230.35   20.17
   7  -2  -9  223.77   39.49
   2   7  -9  209.38   20.22
  -2  -7  -9  235.17   29.29
  -2  -7  -9  219.49   19.25
   7  -2   9  177.72   21.73
  -2  -7   9  222.44   21.35
   7  -2 -11 1099.85   93.18
  -7   2  11 1222.27   68.97
  -2  -7 -11 1102.25   72.98
   7  -2  11 1043.81   73.85
  -7   2 -11  985.74   61.78
   2   7 -11 1070.98   54.52
  -7   2 -13  106.35   21.40
   7  -2 -13  147.04   33.11
  -7   2  13  143.65   24.57
   2   7 -13  136.28   20.45
   2   7  13  107.49   25.07
  -2  -7 -13  120.74   26.29
   7  -2  13  132.00   26.84
  -2  -7 -15  157.06   32.08
   7  -2 -15  112.40   33.26
  -7   2  15  178.89   29.03
   2   7 -15  136.95   22.94
   2   7  15  135.11   30.97
  -7   2 -15  148.55   26.64
   7  -2  15  169.24   31.34
   2   7 -17  153.60   25.21
  -7   2  17  211.70   34.02
  -7   2 -17  194.58   31.90
   7  -2  17  272.64   39.96
   2   7  17  214.56   39.48
   2   7 -19    0.40    3.78
   1   7   0 2316.14   60.33
  -1  -7   0 2248.56   72.61
   7  -1   0 2306.30   72.12
  -7   1   0 2261.84   57.94
  -1  -7   2 1252.47   47.12
  -1  -7  -2 1193.54   97.83
  -1  -7   2  977.34   36.05
   7  -1   2 1018.09   54.61
  -1  -7  -2 1014.31   45.99
   7  -1  -2 1024.50   30.46
  -7   1  -2 1044.60   38.49
  -7   1   2 1019.18   30.37
   1   7  -2 1052.54   35.87
  -7   1   4 1420.72   36.73
   7  -1  -4 1333.72   95.27
  -1  -7   4 1507.69   54.45
  -1  -7  -4 1436.26   94.52
   7  -1   4 1455.06   42.17
  -7   1   4 1334.26   32.23
   7  -1   4 1407.71   75.59
  -7   1  -4 1442.31   53.47
  -1  -7  -4 1451.32   59.67
   1   7  -4 1524.93   47.04
   7  -1   4 1414.53   33.07
   7  -1   4 1403.37   40.65
  -1  -7   6 1516.69   56.23
  -1  -7  -6 1327.26   77.42
  -7   1   6 1545.00   67.65
   7  -1   6 1579.20   58.63
   7  -1   6 1510.53   85.29
  -7   1   6 1518.46   43.90
  -7   1  -6 1490.31   62.45
   7  -1  -6 1330.11   97.70
   1   7  -6 1491.28   50.79
  -1  -7  -6 1436.33   64.96
   7  -1   6 1237.64   44.04
  -1  -7  -8   79.64   14.49
   7  -1  -8   56.23   21.97
  -1  -7  -8   98.98   18.04
  -7   1   8   78.40   15.41
   7  -1   8   83.43   14.45
  -7   1  -8   84.07   15.69
   1   7  -8   83.96   11.79
   7  -1   8   57.70   16.99
  -7   1   8   78.09   11.05
  -1  -7   8   88.60   12.86
   7  -1 -10 1934.57  125.57
  -1  -7 -10 2013.78   95.38
  -7   1  10 2154.94   92.56
   7  -1  10 1984.16  108.43
   7  -1  10 1891.77   81.83
  -7   1  10 1769.75   79.52
  -7   1 -10 1820.52   86.81
   1   7 -10 1893.58   71.36
  -1  -7  10 1998.19   74.06
  -7   1  10 1765.69   71.80
  -7   1  12  692.07   53.23
   7  -1  12  660.48   61.96
  -1  -7 -12  750.14   63.05
  -7   1 -12  598.49   50.33
   1   7 -12  582.45   41.18
   7  -1 -12  535.08   67.75
   1   7 -14    8.09    5.83
  -7   1 -14    3.67    7.54
  -1  -7 -14   -4.74    8.93
  -7   1  14   -1.51    3.89
   1   7  14    0.10    6.19
   7  -1  14    3.07    7.52
   7  -1 -14    2.16   11.63
   1   7  16  883.07   78.63
  -7   1  16 1081.33   76.72
  -7   1 -16  925.18   69.50
   7  -1  16 1039.16   80.45
   1   7 -16  858.46   61.33
   7  -1 -16  985.80   98.86
  -1  -7 -16 1110.73   91.23
   1   7 -18  129.51   23.79
  -7   1  18  174.97   31.73
   1   7  18  100.87   26.22
   0   7   1 2660.09   67.36
   7   0  -1 2392.37  130.07
   0  -7   1 2547.35   77.60
   7   0   1 2568.97  106.30
   7   0  -1 2606.81   91.93
   0  -7  -1 2540.21   79.39
   0  -7   1 2535.14   59.32
  -7   0  -1 2560.87   67.84
  -7   0   1 2558.82   59.84
   0   7  -1 2670.58   67.30
   0  -7   3  158.08   15.76
   7   0  -3  147.93   32.63
   7   0  -3  142.85   12.04
   0  -7  -3  142.36   16.29
  -7   0  -3  151.19   15.86
   7   0   3  140.90   25.52
  -7   0   3  155.51    8.25
   0   7  -3  163.52   13.26
   7   0   3  140.04    9.15
  -7   0   5 2082.18   46.84
   0  -7   5 2193.48   69.65
   7   0  -5 1887.40  118.59
  -7   0   5 2207.99   82.23
   0  -7  -5 2624.95  143.11
   7   0   5 2501.40  119.05
  -7   0  -5 2275.66   80.69
  -7   0   5 2016.63   51.65
   0  -7  -5 2092.22   77.37
   0   7  -5 1881.39   60.79
   7   0   5 2090.46   54.32
   7   0   5 2105.55   56.45
   0  -7  -7  557.52   40.49
  -7   0   7  497.81   28.43
   0  -7  -7  551.19   50.90
  -7   0   7  578.46   41.59
   7   0   7  605.53   58.50
  -7   0   7  435.26   30.44
  -7   0  -7  527.61   40.83
   7   0   7  554.17   31.13
   7   0  -7  546.82   63.25
   0   7  -7  562.88   30.50
   7   0   7  559.32   27.57
   0  -7   7  553.25   32.46
   7   0  -9  377.31   54.38
  -7   0   9  247.47   24.43
   0  -7  -9  333.77   35.00
   7   0   9  277.51   25.97
   0  -7  -9  237.55   24.70
  -7   0   9  340.76   33.71
   7   0   9  332.01   44.24
   0   7   9  290.46   16.12
  -7   0  -9  302.49   33.04
  -7   0   9  242.74   25.85
   0   7  -9  306.64   24.68
   0  -7   9  300.30   24.93
   7   0 -11 1293.32  107.52
   0  -7 -11 1455.46   83.80
  -7   0  11 1451.62   77.44
   7   0  11 1547.19   98.93
  -7   0 -11 1318.63   76.60
   0   7 -11 1316.83   60.86
   0   7  13  295.73   38.20
  -7   0  13  426.70   43.70
   7   0  13  400.84   49.78
  -7   0 -13  374.03   41.18
   0  -7 -13  389.88   46.52
   0   7 -13  346.31   32.77
   7   0 -13  356.76   58.83
   0   7  15  303.64   42.69
   7   0 -15  385.78   62.31
  -7   0  15  452.00   47.96
   0   7 -15  340.05   35.80
   7   0  15  467.29   55.10
   0  -7 -15  453.33   54.78
   7   0 -17 1061.31  107.13
   0   7  17  805.69   72.95
  -7   0  17 1184.76   84.13
   7   0  17 1194.74   88.92
   0   7 -17  764.69   60.14
   0   7  19   -9.84    8.89
  -1   7   0  293.04   17.44
   7   1   0  228.20   40.29
   7   1   0  277.15   32.24
   1  -7   0  277.90   21.66
  -7  -1   0  257.01   15.72
   7   1   2  217.40    9.64
  -1   7   2  235.71   15.90
   1  -7   2  286.24   21.01
   7   1   2  180.04   34.62
   7   1  -2  241.95   41.45
   7   1  -2  269.59   28.17
   7   1   2  206.77   30.99
   1  -7  -2  219.97   20.00
  -7  -1  -2  221.67   19.68
  -1   7  -2  242.89   16.28
   7   1   4  665.74   65.86
  -7  -1   4  754.92   25.13
   1  -7   4  828.42   38.27
   7   1  -4  783.16   76.44
   7   1  -4  809.37   42.37
   7   1   4  806.14   21.74
   7   1   4  902.81   67.14
  -7  -1   4  902.73   48.02
  -7  -1  -4  801.73   46.10
  -7  -1   4  722.09   23.48
   1  -7  -4  834.66   43.33
  -7  -1   4  773.93   17.97
  -1   7  -4  844.90   34.20
   7   1   4  832.93   27.06
  -7  -1   4  767.53   19.84
   1  -7   6  753.35   37.57
   7   1  -6  683.18   73.40
   7   1  -6  695.95   29.87
   7   1   6  718.81   63.88
  -7  -1   6  656.71   34.49
  -7  -1   6  715.13   45.31
  -7  -1  -6  751.92   49.53
  -7  -1   6  652.37   31.65
   7   1   6  747.27   29.28
  -1   7  -6  757.58   35.04
   7   1   6  749.46   30.64
   1  -7  -6  720.11   44.48
   1  -7  -8  496.74   40.63
   7   1  -8  472.19   62.58
  -1   7   8  577.15   17.35
   7   1   8  525.94   56.72
  -7  -1   8  485.11   40.08
  -7  -1   8  439.13   34.45
  -7  -1  -8  529.70   44.74
  -7  -1   8  419.15   30.15
  -1   7  -8  455.25   29.65
   7   1   8  502.72   29.20
   7   1   8  484.67   29.52
   1  -7   8  481.94   31.25
   7   1  10  464.13   34.09
   1  -7 -10  481.63   44.87
   7   1  10  541.58   58.89
  -7  -1  10  504.48   43.12
  -1   7  10  491.65   25.04
  -7  -1  10  435.57   38.91
  -7  -1  10  425.14   34.15
  -1   7 -10  443.58   31.95
   1  -7  10  503.06   34.13
   7   1 -10  445.95   62.46
   7   1 -12  389.94   61.47
   7   1  12  377.28   50.16
  -7  -1  12  378.83   40.24
  -1   7  12  336.09   25.52
   1  -7 -12  405.98   46.63
  -1   7 -12  335.04   30.44
  -1   7 -14   -2.21    5.52
   7   1 -14  -13.01   17.14
   1  -7 -14   -8.00   10.74
  -7  -1  14    7.17    6.32
  -1   7  14   16.13   11.61
   7   1  14    4.29    6.37
   7   1 -16 1067.64  110.14
  -1   7  16  893.29   73.24
  -7  -1  16 1228.13   84.59
   7   1  16 1290.29   96.12
  -1   7 -16  910.45   63.20
   1  -7 -16 1238.41   96.92
   7   1 -18  218.99   50.76
  -1   7 -18  200.58   30.97
  -1   7  18  181.55   32.60
  -2   7   1 1261.60   42.54
   7   2   1 1085.75   91.19
   7   2   1 1227.99   71.88
   7   2  -1 1027.44   90.23
   2  -7   1 1219.99   49.19
   2  -7  -1 1206.20   50.24
  -2   7  -1 1325.78   43.55
   7   2  -3   78.70   26.22
   2  -7   3   99.28   12.65
   7   2   3  125.15   30.10
  -7  -2   3   92.62    5.87
  -7  -2   3   98.85   15.93
   7   2   3   88.45   20.32
   2  -7  -3   75.24   12.01
  -2   7  -3  110.12   11.57
   7   2   3   88.09    6.36
   7   2   3   88.90    5.63
   2  -7   5  222.11   19.25
   7   2   5  158.59   33.49
   7   2  -5  196.11   39.58
   7   2   5  206.53   12.38
  -7  -2   5  233.01   24.59
   7   2   5  190.18   31.86
   2  -7  -5  229.96   23.28
   7   2   5  208.87   14.02
  -2   7  -5  207.09   17.24
  -7  -2   5  216.19   11.33
   7   2   7   92.68   26.44
   7   2  -7  105.86   30.85
   2  -7  -7   99.18   17.33
  -7  -2   7  107.93   18.30
  -7  -2   7   85.97   15.72
   7   2   7   83.37    9.74
   7   2   7   71.12   19.66
   7   2   7   83.85   11.21
  -7  -2   7   92.87    6.37
  -2   7  -7   97.36   12.66
   2  -7   7   89.93   13.09
   7   2   9  283.48   43.05
   2  -7  -9  254.10   31.23
   7   2  -9  274.53   51.09
   7   2   9  249.09   40.28
  -2   7   9  265.27   16.25
  -7  -2   9  300.02   32.54
   7   2  -9  248.82   16.00
   7   2   9  278.88   22.92
  -7  -2   9  281.52   18.77
  -2   7  -9  272.64   23.97
  -7  -2   9  271.11   30.94
   2  -7   9  291.65   24.54
   7   2  11  888.15   74.45
   7   2 -11  903.39   96.63
   7   2  11  983.33   83.17
  -2   7  11 1069.65   44.18
   2  -7 -11 1071.39   72.41
  -7  -2  11 1009.08   65.72
  -2   7 -11  904.25   50.39
  -2   7  13  297.59   35.99
   7   2 -13  283.91   55.65
   7   2  13  373.57   52.52
  -7  -2  13  373.75   41.87
  -2   7  13  365.49   28.56
   7   2  13  300.15   39.09
   2  -7 -13  369.18   46.31
  -2   7 -13  313.97   31.45
   2  -7 -15   29.69   16.37
  -2   7 -15   49.24   14.40
   7   2 -15   35.81   24.09
  -7  -2  15   55.97   17.15
  -2   7  15   27.17   12.82
   7   2  15   42.33   20.08
   7   2 -17  232.58   53.77
  -7  -2  17  173.02   32.50
  -2   7 -17  181.45   29.01
   7   2  17  239.90   42.89
  -7  -3   0 1386.97   40.49
   7   3   0 1211.09  103.55
   3  -7   0 1341.08   53.16
   3  -7   0 1326.12   42.64
  -3   7   0 1431.56   46.21
  -3   7   2  550.48   26.40
   7   3   2  407.75   58.11
   7   3  -2  481.51   64.78
   3  -7   2  526.88   30.30
  -7  -3  -2  484.51   26.43
  -7  -3   2  483.70   18.83
   3  -7  -2  505.65   31.56
  -3   7  -2  545.68   26.90
   7   3   2  475.03   12.04
   7   3   4 1268.19   36.84
   3  -7   4 1427.10   53.21
  -7  -3   4 1331.26   37.21
   7   3   4 1336.52   84.87
   7   3   4 1168.15   98.59
  -7  -3   4 1431.54   63.70
   7   3  -4 1300.12  110.87
   3  -7  -4 1344.08   58.89
   7   3   4 1355.16   38.92
  -3   7  -4 1408.81   49.48
  -7  -3  -4 1327.26   56.56
   3  -7   6 1016.76   44.85
   7   3  -6  880.66   93.40
   7   3   6  955.16   76.15
   7   3   6  879.62   33.81
  -7  -3   6  950.49   54.32
   7   3   6 1045.99   41.71
  -3   7  -6  951.18   42.18
   7   3   6  804.82   79.13
   3  -7  -6  931.83   52.85
  -7  -3   6  932.84   32.03
   7   3   8   92.93   24.52
   7   3  -8  100.73   33.69
   7   3   8  113.70   12.98
  -7  -3   8  117.22   19.70
   3  -7  -8  108.83   19.53
   7   3   8  118.87   28.26
   7   3   8  115.89   16.15
  -3   7  -8  129.18   15.89
  -7  -3   8  124.48    6.28
   3  -7   8  123.14   15.64
   7   3  10  856.89   75.47
   7   3 -10  893.96   98.55
   3  -7 -10  983.19   66.89
  -3   7  10 1016.04   41.25
  -7  -3  10  969.02   62.78
  -3   7 -10  948.84   50.21
   3  -7  10 1000.87   50.01
   7   3  10  919.12   81.01
   7   3 -12  423.49   71.15
  -3   7  12  355.62   36.50
   7   3  12  445.18   49.14
   7   3  12  442.39   57.55
  -3   7  12  508.45   32.68
  -7  -3  12  474.75   46.68
   3  -7 -12  464.43   50.71
  -3   7 -12  488.46   37.98
  -3   7 -14    4.34    3.78
   7   3 -14   20.06   21.76
  -7  -3  14   -1.52    6.25
   3  -7 -14    4.98    8.61
  -3   7  14    3.44    7.11
   7   3  14   10.58    9.97
   7   3 -16  971.51  113.53
   7   3  16 1064.21   95.97
  -7  -3  16 1125.43   84.68
  -3   7 -16  915.86   64.02
   7   4  -1 1185.22  109.94
   7   4   1 1048.42  102.42
   4  -7   1 1045.16   42.67
   4  -7   1 1173.53   48.78
   4  -7  -1 1052.91   42.18
   4  -7  -1 1141.84   49.82
  -7  -4   1 1124.52   37.38
  -4   7  -1 1234.94   43.99
  -7  -4  -1 1132.58   42.07
  -4   7   1 1242.64   43.06
  -7  -4  -3   10.79    5.01
   7   4   3    7.86    2.16
  -4   7  -3    9.62    3.89
  -4   7   3    5.97    2.75
   7   4   3    8.17    2.31
   7   4   3   -0.08   12.41
   7   4  -3   16.87   17.29
   4  -7   3    6.58    2.85
  -7  -4   3    3.12    2.88
  -7  -4   3    9.39    2.95
   4  -7  -3    7.44    3.83
  -7  -4   5 1436.60   44.50
   4  -7   5 1513.09   56.86
   7   4   5 1209.26  104.14
   7   4   5 1378.24   44.19
   7   4  -5 1445.29  128.37
   7   4   5 1458.13   94.69
  -7  -4   5 1404.87   66.64
  -7  -4  -5 1467.32   65.48
   7   4   5 1590.74   53.66
  -4   7  -5 1642.63   57.48
   4  -7  -5 1544.67   67.51
   4  -7   7  980.55   45.35
   4  -7  -7  959.87   57.72
   7   4   7  887.60   84.38
   7   4  -7  912.79  101.19
   7   4   7  990.74   81.72
   7   4   7  872.30   37.24
  -7  -4   7  950.44   57.52
   7   4   7  985.27   50.27
  -4   7  -7 1154.03   49.41
  -7  -4  -7  898.15   56.88
  -7  -4   7  929.34   36.03
   7   4   9  207.01   37.83
   4  -7  -9  236.84   31.47
   7   4  -9  207.62   49.41
  -7  -4   9  221.51   28.75
   7   4   9  247.23   43.31
  -4   7  -9  212.69   22.29
   4  -7   9  202.06   20.74
   7   4  11 1471.66   95.16
   7   4 -11 1478.36  138.31
   7   4  11 1623.71  115.91
  -4   7  11 1623.05   61.13
  -7  -4  11 1582.05   86.69
   4  -7 -11 1648.70   96.23
  -4   7 -11 1418.53   67.70
   4  -7  11 1506.86   66.02
   4  -7 -13  157.19   30.90
   7   4 -13  146.45   44.57
  -7  -4  13  185.80   30.83
  -4   7 -13  168.30   23.88
   7   4  13  197.57   41.24
   7   4  15  471.45   65.45
  -7  -4  15  534.49   56.68
  -4   7 -15  429.54   42.02
   4  -7 -15  486.69   59.99
   7   5   0  304.59   59.17
   5  -7   0  315.37   24.27
   5  -7   0  321.02   24.97
  -7  -5   0  334.85   21.46
  -5   7   0  355.67   22.26
  -5   7   2  379.56   22.70
   7   5   2  263.34   53.66
   7   5  -2  368.04   66.01
   5  -7   2  335.64   26.12
   5  -7   2  379.68   26.50
   5  -7  -2  340.25   25.14
  -7  -5   2  357.21   20.91
   5  -7  -2  365.30   27.72
   7   5   2  399.00   14.15
  -5   7  -2  391.12   24.51
  -7  -5  -2  340.16   24.58
   7   5   2  347.23   10.40
   7   5   4  404.75   21.57
  -5   7   4  466.55   25.86
   7   5   4  386.94   63.04
   5  -7   4  456.60   28.68
  -7  -5  -4  452.76   32.79
  -7  -5   4  419.29   22.91
   7   5  -4  405.33   69.45
  -7  -5   4  435.76   34.29
   7   5   4  525.15   29.03
   5  -7  -4  435.74   33.26
  -5   7  -4  453.25   28.02
   5  -7  -6  564.01   42.31
  -7  -5   6  555.40   27.80
   5  -7   6  568.70   33.52
   7   5   6  565.60   72.76
   7   5  -6  559.82   84.24
  -7  -5   6  564.10   42.05
  -7  -5  -6  583.56   42.96
   7   5   6  683.51   43.00
  -5   7  -6  628.31   35.58
   5  -7   8   75.68   12.46
  -5   7  -8   65.04   12.01
   7   5   8   71.28   24.32
   7   5  -8   68.30   32.78
  -7  -5   8   87.82   17.69
   7   5   8   82.05   23.98
  -7  -5  -8   60.25   14.90
   5  -7  -8   78.50   17.29
  -7  -5   8   74.47   10.41
   7   5  10  781.00   70.64
   7   5 -10  824.31  107.12
   7   5  10  787.85   82.65
  -7  -5  10  914.80   62.93
   5  -7 -10  845.95   65.75
  -5   7 -10  767.15   47.22
  -7  -5  10  789.59   39.44
   5  -7  10  769.75   43.77
   5  -7 -12  154.83   29.95
   7   5 -12  135.39   47.16
  -7  -5  12  142.99   26.74
  -5   7 -12  134.46   20.83
   7   5  12  105.00   31.07
   5  -7  12  143.04   19.22
   5  -7  14    3.01    2.89
  -5   7 -14   -3.57    6.21
  -7  -5  14   -0.94    6.31
   5  -7 -14   -1.55    8.14
   7   6  -1  736.00   99.58
   7   6   1  704.85   95.25
   6  -7  -1  730.00   41.67
   6  -7   1  845.71   41.72
  -7  -6   1  745.00   35.22
   6  -7  -1  846.53   42.89
  -7  -6  -1  746.46   37.77
   7   6   1  690.94   17.22
  -6   7  -1  856.47   38.23
  -6   7   1  769.77   35.29
  -6   7  -3    2.60    2.54
  -6   7   3    0.44    1.91
   7   6  -3    6.58   17.12
  -7  -6  -3    4.42    4.22
   6  -7   3    4.65    2.79
  -7  -6   3    3.27    2.38
   6  -7  -3    0.08    2.39
  -6   7   5  270.38   20.18
   6  -7  -5  239.46   26.70
   6  -7   5  333.74   24.82
  -7  -6   5  266.03   19.98
  -7  -6  -5  257.64   27.17
   7   6   5  298.54   55.75
   7   6  -5  216.95   56.48
  -7  -6   5  227.18   25.84
  -6   7  -5  297.14   24.31
  -6   7  -7   43.05    9.77
   6  -7   7   52.60   10.36
  -7  -6   7   39.13    7.86
   7   6   7   29.07   18.31
   7   6  -7    2.75   17.47
  -7  -6  -7   25.85    9.94
  -7  -6   7   36.71   11.19
   6  -7  -7   28.50   10.72
  -7  -6   9  192.64   18.77
   6  -7   9  203.40   21.05
   7   6   9  163.05   33.34
   7   6  -9  210.68   58.00
  -7  -6   9  185.65   27.35
   6  -7  -9  220.65   31.81
   7   6   9  211.59   42.87
  -6   7  -9  170.70   21.39
  -7  -6  -9  185.93   28.59
   7   6  11  469.72   66.43
  -7  -6  11  435.43   45.73
   6  -7 -11  426.71   47.92
  -6   7 -11  409.61   36.34
  -7  -6  11  388.71   29.09
   6  -7 -11  399.41   50.34
   6  -7  11  424.81   32.64
  -7  -6 -11  363.44   44.41
   6  -7  13   98.34   16.53
  -6   7 -13   74.04   16.66
   6  -7 -13   93.93   23.95
  -7  -6  13   98.93   23.50
   7   6  13  119.17   34.08
  -7  -6  13  105.47   16.38
  -7  -6  15   12.87    6.29
   6  -7  15   17.36    7.11
   7   7   0  376.54   73.43
   7  -7   0  593.71   35.40
  -7  -7   0  487.07   31.24
  -7   7   0  525.85   30.44
   7   7   2  178.08   49.04
   7   7  -2  155.17   51.72
   7  -7   2  168.46   18.09
  -7  -7   2  161.67   17.07
   7  -7  -2  143.42   18.03
  -7  -7  -2  168.95   19.27
  -7   7  -2  176.55   17.49
  -7   7   2  165.65   16.04
  -7   7   4  915.77   39.92
   7  -7  -4  883.15   51.41
  -7  -7  -4  840.41   49.93
   7   7  -4  891.72  120.99
   7   7   4  997.02  110.14
   7  -7   4  992.53   46.24
  -7  -7   4  988.79   55.55
  -7  -7   4  887.13   42.47
  -7   7  -4  909.65   44.81
  -7   7   6  679.91   34.61
   7  -7  -6  669.26   49.23
   7  -7   6  743.96   39.31
   7   7   6  728.25   87.15
   7   7  -6  704.72  109.30
  -7  -7  -6  622.72   47.39
  -7  -7   6  733.60   37.63
  -7  -7   6  704.96   48.62
  -7   7  -6  646.87   39.77
  -7   7   8  147.28   15.86
  -7  -7   8  144.56   16.94
   7  -7   8  175.20   19.24
   7  -7  -8  152.00   25.09
  -7  -7   8  140.47   23.86
  -7  -7  -8  145.86   25.46
  -7   7  -8  166.34   21.15
   7  -7  10  446.88   32.56
  -7  -7  10  381.64   29.58
   7   7  10  397.45   60.33
  -7  -7  10  425.24   44.68
   7  -7 -10  400.50   45.20
  -7   7 -10  398.65   35.54
  -7  -7 -10  374.89   43.45
  -7  -7  12  206.32   23.06
  -7  -7  12  236.24   37.15
   7  -7 -12  182.16   32.75
  -7   7 -12  206.28   27.24
   7   7  12  255.44   49.76
  -7  -7 -12  207.63   35.47
   7  -7  12  225.15   24.32
   7  -7  14    0.82    2.95
  -7  -7  14   -3.52    6.40
  -7  -7  14   -1.70    7.35
  -7  -8   1  689.82   40.01
   8  -7   1  706.77   39.21
  -7  -8  -1  694.05   42.05
   8  -7  -1  733.51   41.95
  -8   7  -1  679.45   36.87
  -8   7   1  708.42   36.70
  -8   7  -3   27.51    7.19
  -8   7   3   28.99    6.90
  -7  -8  -3   24.32    8.07
   8  -7  -3   27.07    7.78
  -7  -8   3   25.94    6.89
   8  -7   3   36.74    8.50
  -7  -8  -5  808.20   53.44
   8  -7  -5  833.13   54.05
  -7  -8   5  831.43   44.52
  -7  -8   5  911.88   55.47
   8  -7   5  888.45   44.81
  -8   7  -5  818.23   45.64
  -8   7   5  887.03   40.07
  -8   7   7  322.95   23.97
   8  -7   7  396.21   28.97
  -7  -8   7  371.82   29.19
  -7  -8  -7  348.00   37.68
  -7  -8   7  380.61   37.46
   8  -7  -7  355.64   38.27
  -8   7  -7  341.75   30.44
  -8   7   9  114.15   14.24
   8  -7   9  125.01   16.53
   8  -7  -9  118.61   23.51
  -7  -8   9  134.60   24.48
  -7  -8  -9  114.25   23.71
  -8   7  -9  124.84   19.90
  -7  -8   9  130.92   17.69
   8  -7  11  715.35   43.67
  -7  -8  11  698.39   44.68
   8  -7 -11  708.24   79.43
   7   8  11  683.86   80.06
  -7  -8  11  807.73   66.43
  -8   7 -11  672.40   50.23
  -7  -8 -11  630.04   60.51
   8  -7 -11  685.63   63.09
  -7  -8  13   84.06   16.38
  -7  -8  13  108.77   26.83
  -7  -8 -13   91.96   25.58
  -6  -8   0 1887.11   73.01
   8  -6   0 2041.58   69.31
   6   8   0 2086.07   52.33
  -8   6   0 2037.55   66.38
   8  -6  -2  174.85   19.05
  -6  -8   2  165.89   18.69
   8  -6   2  169.62   16.46
  -6  -8  -2  163.14   20.07
   6   8  -2  163.37   11.58
  -8   6  -2  160.84   16.69
  -8   6   2  162.99   15.38
   6   8   2  165.31   11.11
  -6  -8   4  257.47   23.47
  -6  -8   4  221.23   24.33
   8  -6   4  289.01   21.88
   8  -6  -4  248.38   25.77
  -8   6  -4  262.16   22.92
  -6  -8  -4  241.32   26.39
  -8   6   4  257.17   19.13
  -8   6   6 1070.76   43.83
  -6  -8   6 1141.41   52.44
   8  -6   6 1235.09   48.92
  -6  -8   6 1190.74   63.13
  -6  -8  -6 1096.33   64.42
   8  -6  -6 1160.10   65.75
  -8   6  -6 1086.19   53.79
  -6  -8  -8   52.22   14.48
  -8   6  -8   43.62   11.05
  -8   6   8   46.86    8.51
   8  -6   8   45.87    8.79
  -6  -8   8   38.34    9.27
   8  -6  -8   58.06   15.50
  -6  -8   8   52.98   14.37
   8  -6  10  615.36   36.74
  -6  -8  10  591.38   39.93
   8  -6 -10  563.64   69.70
  -6  -8  10  691.18   57.42
  -6  -8 -10  595.06   56.90
  -8   6 -10  558.92   43.75
  -6  -8  12  639.63   43.96
   8  -6 -12  577.03   71.05
   6   8  12  630.05   73.97
  -6  -8  12  808.83   68.64
  -8   6 -12  655.22   51.50
  -6  -8 -12  587.46   60.04
   8  -6  12  650.37   40.62
  -6  -8  14   25.38    7.73
  -6  -8 -14   44.88   16.13
  -6  -8  14   50.54   18.26
  -5  -8   1 1330.44   57.43
  -5  -8  -1 1293.87   57.60
   8  -5   1 1327.17   47.69
  -8   5  -1 1353.26   49.89
   5   8  -1 1379.91   41.15
  -8   5   1 1326.25   47.96
   5   8   1 1406.45   40.80
   8  -5  -1 1316.82   50.99
   5   8   3  103.81    9.60
   8  -5  -3  110.89   15.09
  -5  -8   3  102.89   14.47
  -5  -8   3  112.57   15.49
   8  -5   3  106.16   11.45
  -5  -8  -3  109.79   16.59
   5   8  -3   97.28    9.60
  -8   5  -3   90.47   12.46
  -8   5   3   94.43   10.74
  -8   5   5 2181.49   65.17
  -5  -8   5 2162.98   76.96
   8  -5   5 2420.91   68.57
  -5  -8   5 2445.38   89.54
   8  -5  -5 2414.89   90.35
   5   8  -5 2304.22   66.68
  -8   5  -5 2263.79   78.56
  -5  -8  -5 2042.87   87.15
  -8   5   7  997.16   40.12
   8  -5   7 1145.08   44.22
  -5  -8   7 1093.97   51.89
  -5  -8  -7 1014.16   63.09
  -5  -8   7 1169.16   64.22
   5   8  -7 1051.90   45.68
  -8   5  -7 1126.48   55.26
   8  -5  -7 1040.90   62.43
   8  -5   9  247.89   20.47
  -5  -8   9  232.38   23.57
   8  -5  -9  217.38   42.99
  -5  -8  -9  220.26   31.04
  -5  -8   9  254.32   31.91
   5   8  -9  211.99   21.96
  -8   5  -9  211.10   25.01
  -5  -8  11 1460.70   67.17
   8  -5 -11 1325.03  110.19
  -5  -8  11 1726.25   96.89
  -5  -8 -11 1422.04   91.59
  -8   5 -11 1338.99   72.66
   8  -5  11 1454.06   58.63
  -5  -8  13   87.81   16.09
  -8   5 -13  104.44   20.82
   8  -5 -13   97.77   28.46
  -5  -8 -13  141.78   30.58
  -8   5  13  114.74   21.35
  -5  -8  13  149.11   31.05
   5   8  13  100.40   28.32
   8  -5  13  106.32   15.93
  -8   5  15  636.09   53.23
  -5  -8  15  558.28   45.14
  -5  -8 -15  624.57   68.64
  -8   4   0 4438.04  153.56
  -4  -8   0 4163.34  120.05
  -8   4   0 4347.60  104.85
   4   8   0 4363.33   97.91
   8  -4   0 4189.02  101.84
   4   8   2  242.58   15.24
  -8   4   2  208.24   21.90
   8  -4  -2  240.54   19.31
  -4  -8   2  227.13   21.67
   8  -4   2  216.71   14.36
  -4  -8  -2  190.93   20.91
  -8   4  -2  185.52   31.71
  -8   4  -2  214.58   17.83
   4   8  -2  241.51   15.31
  -8   4   2  215.14   15.69
  -4  -8   4 1171.26   51.77
   8  -4   4 1195.21   39.39
  -4  -8   4 1262.93   55.78
   8  -4  -4 1251.51   55.68
  -8   4  -4 1156.94   49.34
  -4  -8  -4 1123.71   57.08
   4   8  -4 1153.39   40.95
  -8   4   4 1156.79   39.75
  -8   4   6 2386.25   66.83
   8  -4   6 2553.01   67.60
  -4  -8   6 2497.25   83.33
  -4  -8   6 2609.40   94.13
  -8   4  -6 2439.03   83.91
   4   8  -6 2367.28   71.96
  -4  -8  -6 2276.96   94.24
   4   8  -8   11.09    4.55
  -4  -8   8    3.98    3.52
   8  -4  -8   -2.74   12.94
   8  -4   8    9.05    3.96
  -4  -8   8   12.14    6.99
  -4  -8  -8    8.72    6.36
  -8   4  -8    7.31    4.32
  -4  -8  10  839.45   47.91
   8  -4 -10  853.55   86.48
  -8   4  10 1045.89   61.66
  -4  -8 -10  793.55   62.44
  -4  -8  10 1016.05   70.13
   4   8 -10  778.10   45.71
  -8   4 -10  793.48   52.49
   8  -4  10  871.52   40.24
   8  -4 -12 1382.12  113.08
  -8   4  12 1522.23   79.57
  -4  -8 -12 1365.60   91.57
   4   8 -12 1263.62   66.49
  -8   4 -12 1276.82   74.40
  -4  -8  12 1439.51   67.67
  -4  -8  14   54.76   13.32
  -8   4 -14   47.80   14.33
   8  -4 -14   37.68   20.47
  -8   4  14   63.78   16.83
  -4  -8  14   77.19   23.76
  -4  -8 -14   62.69   21.24
   4   8  14   37.62   15.29
  -8   4  16  969.40   72.51
  -4  -8  16 1643.67  124.79
   3   8   1 1436.38   44.28
   8  -3   1 1364.23   38.16
  -8   3  -1 1330.27   75.65
  -3  -8   1 1428.08   58.63
  -3  -8  -1 1374.02   59.10
   8  -3  -1 1494.65   44.26
  -8   3  -1 1466.25   48.95
  -8   3   1 1467.31   45.84
   3   8  -1 1449.21   44.75
  -3  -8   3  139.52   16.51
  -3  -8   3  124.46   14.43
   8  -3   3  122.51    8.80
  -3  -8  -3  118.65   16.61
  -8   3  -3  137.75   27.43
  -8   3  -3  132.08   14.12
   3   8  -3  133.18   11.93
  -8   3   3  120.58   10.61
  -8   3   5 1541.89   45.44
  -8   3   5 1375.65   39.51
  -3  -8  -5 1328.11   85.17
  -3  -8   5 1584.42   61.54
   8  -3   5 1632.37   43.54
  -3  -8   5 1620.05   65.09
  -8   3  -5 1525.98   60.03
   3   8  -5 1557.73   51.57
  -3  -8  -5 1464.30   67.84
  -3  -8  -7  401.58   36.64
  -8   3   7  397.23   20.64
  -3  -8   7  406.61   29.98
   8  -3  -7  351.51   52.78
  -3  -8   7  460.05   38.15
   8  -3   7  408.33   36.84
  -8   3  -7  387.25   31.15
   3   8  -7  424.78   26.86
   8  -3   7  429.27   21.51
  -3  -8   9  200.32   21.82
  -3  -8  -9  206.28   29.03
  -8   3   9  215.84   26.64
  -3  -8   9  238.08   31.68
   8  -3  -9  202.20   41.66
   8  -3   9  189.11   27.75
  -8   3  -9  179.97   23.51
   3   8  -9  207.80   20.73
   8  -3 -11  793.32   84.70
  -8   3  11  924.77   60.05
  -3  -8 -11  813.07   64.93
   8  -3  11  755.65   60.48
  -8   3 -11  773.42   54.39
   3   8 -11  794.12   47.56
  -3  -8  11  843.36   48.80
   8  -3 -13  122.42   33.35
  -8   3  13  166.32   26.92
  -8   3 -13  141.97   25.01
   3   8 -13  111.65   19.22
   3   8  13  110.24   26.60
  -3  -8 -13  172.21   32.33
   8  -3  13  148.66   27.13
  -3  -8  13  147.26   21.48
   8  -3 -15  268.42   51.08
  -8   3  15  321.08   39.92
  -8   3 -15  249.66   35.43
   3   8 -15  213.72   29.16
   8  -3  15  302.11   41.26
   3   8  15  215.97   40.15
  -3  -8 -15  275.59   43.67
  -3  -8  15  264.55   30.85
  -8   3  17  700.77   62.78
   3   8 -17  516.96   47.65
  -2  -8   0 1362.78   57.40
  -8   2   0 1447.92   45.25
   2   8   0 1363.36   43.50
   2   8   2  138.45   11.89
  -2  -8   2  135.16   16.32
  -2  -8   2  130.79   12.02
  -2  -8  -2  117.10   15.87
   8  -2   2  137.55   15.89
  -8   2  -2  127.93   13.11
  -8   2   2  134.84   10.76
   2   8  -2  135.86   12.09
   8  -2   4  145.90   11.85
  -2  -8   4  164.50   17.83
   8  -2  -4  119.23   30.17
   8  -2   4  154.14    7.99
  -2  -8  -4  151.14   30.41
  -2  -8   4  157.74   16.77
   8  -2   4  164.19   12.47
   8  -2   4  152.80   20.52
  -8   2  -4  155.74   16.48
  -2  -8  -4  144.52   18.84
   2   8  -4  160.42   14.02
  -8   2   4  147.53   10.62
  -8   2   6 1955.42   52.15
  -2  -8   6 2097.65   73.57
   8  -2  -6 1728.02  122.50
  -2  -8  -6 1707.85   94.30
  -8   2   6 1871.69   49.50
  -2  -8   6 2307.49   85.27
   8  -2   6 1932.82   89.70
   8  -2   6 1881.42   66.86
  -8   2  -6 2032.47   75.63
   2   8  -6 2388.39   68.32
  -2  -8  -6 1953.85   82.36
   8  -2   6 2042.54   50.83
  -8   2  -8   31.11    8.86
   2   8  -8   33.11    7.79
  -2  -8   8   28.58    8.09
   8  -2  -8   50.16   20.93
  -8   2   8   37.96   11.19
  -2  -8  -8   24.08    9.24
   8  -2   8   62.07   17.62
   8  -2 -10  586.12   71.84
  -2  -8 -10  604.91   52.90
  -8   2  10  664.57   49.72
   8  -2  10  603.35   55.71
  -8   2 -10  600.00   46.78
   2   8 -10  624.19   38.91
  -2  -8  10  611.82   39.80
   8  -2 -12 1001.04   97.94
  -8   2  12 1226.98   74.25
  -2  -8 -12 1305.46   86.92
   8  -2  12 1177.77   81.84
  -8   2 -12 1086.18   70.23
   2   8 -12 1058.34   58.40
  -2  -8  12 1203.70   61.57
  -2  -8  14   87.15   16.86
  -8   2 -14   95.60   21.31
   2   8 -14   87.63   17.46
   8  -2 -14   60.73   24.85
  -8   2  14   86.52   20.70
   2   8  14  105.20   26.06
   8  -2  14  115.37   26.25
  -2  -8 -14   82.15   22.66
   8  -2 -16  530.86   74.03
  -8   2  16  597.69   56.83
   2   8  16  424.40   55.67
  -8   2 -16  413.51   47.09
   2   8 -16  451.16   44.06
   8  -2  16  632.66   61.32
  -2  -8 -16  644.18   70.10
   2   8 -18  305.73   37.45
   1   8   1 1481.78   46.34
  -1  -8   1 1255.92   34.40
  -1  -8   1 1386.51   57.02
  -1  -8  -1 1385.85   58.28
   8  -1   1 1427.31   59.66
   8  -1  -1 1411.49   45.49
  -8   1  -1 1478.75   47.42
  -8   1   1 1412.19   41.53
   1   8  -1 1450.69   45.99
   8  -1   3   71.38    7.23
   8  -1  -3   48.99   19.19
  -1  -8  -3   69.97   24.00
  -1  -8   3   68.89   11.35
  -1  -8   3   67.65    9.60
  -8   1  -3   70.40   10.81
  -1  -8  -3   56.77   10.88
   8  -1   3   57.53   12.95
  -8   1   3   75.96    7.07
   1   8  -3   65.67    8.91
   8  -1   5 2592.12   53.01
   8  -1  -5 2403.15  143.62
  -1  -8   5 2663.01   83.61
  -8   1   5 2299.45   50.79
  -1  -8  -5 2445.20  129.78
   8  -1   5 2623.02  112.65
  -8   1  -5 2751.00   88.82
  -1  -8  -5 2614.84   92.86
   1   8  -5 2676.77   74.42
   8  -1   5 2601.27   59.30
  -8   1   5 2522.29   58.01
   8  -1   5 2390.40   63.88
  -1  -8   7 1648.52   63.91
  -1  -8  -7 1330.81   79.94
   8  -1   7 1522.81   55.88
  -8   1   7 1649.66   75.32
   8  -1   7 1656.45   93.68
  -8   1   7 1462.12   44.50
  -8   1  -7 1499.95   69.78
   8  -1  -7 1515.91  113.44
   1   8  -7 1586.81   57.35
  -1  -8  -7 1458.32   72.32
   8  -1  -9  152.87   36.29
  -8   1   9  184.48   25.38
   8  -1   9  213.09   34.31
  -8   1  -9  178.77   24.84
  -1  -8  -9  142.01   23.31
   1   8  -9  182.18   19.30
  -1  -8   9  187.02   20.96
   8  -1 -11 1591.92  124.07
  -1  -8 -11 1808.77   97.35
  -8   1  11 1925.65   92.86
   8  -1  11 1705.23  103.48
  -8   1 -11 1613.82   86.17
   1   8 -11 1588.99   69.60
  -1  -8  11 1826.11   75.34
   8  -1 -13  162.37   41.21
  -8   1  13  234.42   32.99
   8  -1  13  268.58   40.59
  -8   1 -13  198.05   30.16
  -1  -8 -13  219.10   36.27
   1   8 -13  187.72   24.36
  -1  -8  13  269.69   29.02
   8  -1 -15  716.82   88.19
   1   8  15  620.91   62.06
  -8   1  15  854.61   67.58
  -8   1 -15  709.37   60.45
   8  -1  15  867.45   74.39
   1   8 -15  691.82   52.25
  -1  -8 -15  844.32   77.20
   1   8  17  894.60   79.17
   1   8 -17  995.47   68.43
   8   0   0 3943.67  187.24
   0  -8   0 4237.20  119.55
   8   0   0 4535.14  137.84
  -8   0   0 4474.98  102.61
   0   8   0 4389.02  103.63
   0   8   2  264.26   17.81
   8   0  -2  256.26   45.75
   0  -8   2  293.71   23.90
   8   0   2  279.40   33.98
   8   0  -2  284.33   21.39
   0  -8   2  264.71   16.19
   0  -8  -2  255.53   23.52
  -8   0  -2  295.64   22.16
  -8   0   2  305.38   14.51
   0   8  -2  311.50   19.38
   8   0   4 1174.20   35.79
   8   0  -4 1107.54   95.26
   0  -8   4 1268.86   53.36
   8   0   4 1283.61   81.96
  -8   0  -4 1285.77   57.98
   0  -8  -4 1161.85   56.66
   0   8  -4 1280.55   45.95
  -8   0   4 1257.04   32.07
  -8   0   6 3754.78   77.94
   0  -8   6 4026.92  110.98
   8   0  -6 3552.48  182.20
   0  -8  -6 3866.71  179.31
  -8   0   6 4048.26  126.97
   8   0   6 4033.65  162.96
  -8   0   6 3369.26   99.47
  -8   0  -6 3827.40  125.19
  -8   0   6 3775.16   81.48
   8   0   6 3714.13   84.27
   0   8  -6 3825.71  101.31
   0  -8  -6 3652.53  120.55
   8   0   6 3701.14   89.72
  -8   0  -8   -0.21    2.96
   0  -8   8   -0.77    3.16
   0   8  -8   -3.14    5.09
   8   0  -8   -5.09    7.20
   0  -8  -8    0.76    4.98
  -8   0   8    8.82    6.31
   8   0   8   -8.79   10.58
   8   0 -10 1308.50  113.00
   0  -8 -10 1379.75   80.74
  -8   0  10 1541.56   80.50
   8   0  10 1450.89   97.44
  -8   0 -10 1383.14   77.90
   0   8 -10 1272.08   58.78
   0  -8  10 1378.05   62.28
   8   0 -12 1411.10  122.62
  -8   0  12 1757.82   92.00
   0  -8 -12 1755.41  100.82
   8   0  12 1772.62  109.90
  -8   0 -12 1505.56   86.24
   0   8 -12 1551.20   71.21
   0  -8  12 1693.12   75.19
   8   0 -14  227.10   49.96
  -8   0  14  231.50   34.24
   8   0  14  275.03   42.79
   0   8 -14  183.48   25.17
   0   8  14  173.73   29.97
   0  -8 -14  220.05   38.04
   0  -8  14  219.54   26.95
   8   0 -16 1049.56  110.53
  -8   0  16 1105.56   80.39
   8   0  16 1256.24   93.03
   0   8 -16  940.20   64.23
   0  -8 -16 1195.44   95.65
   0   8  18  392.43   49.90
  -1   8   1 1165.99   41.19
   8   1   1  903.67   86.72
   8   1  -1  936.00   88.15
   8   1  -1  972.79   60.99
   8   1   1 1034.64   69.28
   1  -8   1 1111.80   49.85
   1  -8  -1 1040.26   49.44
  -8  -1  -1  966.33   39.30
  -1   8  -1 1161.96   41.63
  -8  -1  -3    5.31    3.69
  -1   8  -3    8.86    3.60
   8   1   3    6.77    1.81
   8   1   3   11.56   12.69
  -1   8   3    5.35    2.05
   8   1  -3   -4.12   14.29
   1  -8   3    5.52    3.97
   8   1  -3    9.41    7.06
   8   1   3   15.85   10.95
   1  -8  -3   14.14    6.25
   8   1  -5 1137.74  101.10
  -8  -1   5 1085.63   25.46
   8   1   5 1076.84   91.74
   1  -8   5 1172.76   50.94
   8   1   5 1104.31   27.44
  -8  -1   5 1261.71   63.09
   8   1  -5 1121.92   41.46
   8   1   5 1229.85   86.29
  -8  -1  -5 1168.34   60.89
  -8  -1   5 1111.78   28.82
   1  -8  -5 1146.13   57.80
  -1   8  -5 1201.40   46.09
   8   1   5 1165.08   35.60
  -8  -1   7  820.68   21.41
   1  -8   7  920.98   45.49
   8   1   7  763.32   75.45
   8   1  -7  731.69   81.71
  -8  -1   7  762.87   35.54
  -8  -1   7  847.20   53.24
   8   1   7  868.94   75.31
  -8  -1  -7  888.61   57.27
   8   1   7  825.86   31.06
  -8  -1   7  799.28   32.93
  -1   8  -7  847.46   40.95
   8   1   7  823.70   34.00
   1  -8  -7  880.42   54.39
   1  -8  -9  235.55   30.35
   8   1   9  218.32   39.22
   8   1  -9  210.76   44.77
  -8  -1   9  281.85   32.51
   8   1   9  304.13   44.99
  -1   8  -9  259.02   23.76
   1  -8   9  269.26   25.37
   8   1  11 1326.09   96.60
   8   1 -11 1505.54  127.76
   1  -8 -11 1535.74   89.86
  -8  -1  11 1616.14   86.11
   8   1  11 1708.77  110.93
  -1   8 -11 1435.65   65.84
   1  -8  11 1561.49   69.43
   8   1  13  161.25   31.10
   8   1 -13  193.25   45.00
  -8  -1  13  171.85   28.93
   1  -8 -13  210.92   36.05
  -1   8 -13  158.27   22.33
   8   1  13  227.87   39.52
   1  -8  13  209.08   25.23
  -1   8  15  278.08   38.14
   8   1 -15  310.73   60.47
  -8  -1  15  400.98   47.17
  -1   8 -15  311.82   35.13
   1  -8 -15  442.57   55.72
   8   1 -17  461.92   75.66
  -1   8  17  393.32   47.72
   8   2   0 1817.49  130.60
   8   2   0 2189.95  103.90
   2  -8   0 2137.07   75.48
   2  -8   0 2134.28   47.16
  -2   8   0 2258.94   64.18
  -2   8  -2   50.56    7.97
  -2   8   2   45.63    7.59
   8   2   2   35.36   16.77
   8   2  -2   52.91   22.60
   2  -8   2   52.44   10.29
   8   2  -2   64.80   15.56
   8   2   2   56.23   18.29
   2  -8  -2   40.72    9.75
   8   2   4  649.35   74.12
   8   2  -4  626.90   75.67
   2  -8   4  710.84   38.29
   8   2  -4  684.71   44.68
  -8  -2   4  622.10   21.96
   8   2   4  697.16   63.18
  -8  -2   4  630.90   17.32
   2  -8  -4  655.22   41.54
  -2   8  -4  703.00   33.81
   8   2   4  637.90   17.45
   8   2   4  655.60   21.52
   2  -8   6 2030.56   71.78
   8   2   6 1596.54  117.87
   8   2  -6 1769.08  133.20
   8   2   6 1830.93   48.41
   8   2   6 1941.75  112.78
  -8  -2   6 2076.01   84.92
  -8  -2   6 1705.02   63.16
  -2   8  -6 1979.11   66.57
   8   2   6 1917.34   53.95
   2  -8  -6 1919.45   81.45
  -8  -2   6 1849.00   46.07
  -2   8  -8   -2.77    4.03
   2  -8   8   -0.87    4.45
   8   2   8    6.43    6.85
   8   2  -8  -13.21   21.30
   2  -8  -8    1.25    4.73
  -8  -2   8    1.51    3.29
   8   2   8   -1.29   11.20
   8   2  10  328.65   48.61
   8   2 -10  389.66   65.51
   2  -8 -10  352.33   40.39
   8   2  10  391.95   53.38
  -8  -2  10  395.63   40.39
  -2   8 -10  383.87   30.93
   2  -8  10  377.52   31.03
   8   2  12  717.66   69.71
   8   2 -12  648.50   87.32
   8   2  12  884.78   82.62
  -8  -2  12  852.40   63.85
   2  -8 -12  847.40   70.66
  -2   8 -12  716.48   47.17
   2  -8  12  777.29   48.87
   2  -8  14   93.14   17.78
  -2   8 -14   73.65   15.90
  -8  -2  14  121.76   25.42
  -2   8  14   62.97   16.94
   8   2 -14   69.89   29.63
   8   2  14  104.66   28.60
   2  -8 -14  134.09   30.57
   8   2 -16  518.96   82.13
   8   2  16  503.01   63.34
  -2   8 -16  440.39   43.67
   2  -8 -16  576.15   66.92
   8   2 -18  558.22   88.38
   8   3   1 2276.57  154.24
   8   3  -1 2427.10  160.84
   3  -8   1 2677.96   70.04
   3  -8   1 2826.98   89.04
   3  -8  -1 2789.41   65.89
   3  -8  -1 2751.21   90.02
  -8  -3   1 2489.52   60.08
   8   3   1 2941.84  126.84
  -3   8  -1 2836.51   77.94
  -3   8   1 2911.70   77.51
  -3   8   3  417.67   24.38
   8   3   3  329.34   55.12
   8   3  -3  344.72   59.06
   3  -8   3  406.81   28.75
   8   3   3  425.02   48.44
  -8  -3   3  391.97   15.63
   3  -8  -3  371.14   30.02
  -3   8  -3  416.08   25.73
   8   3   3  372.65   11.28
   8   3   5 2864.92   68.45
  -8  -3   5 3028.69   68.52
   8   3   5 3157.56  150.56
  -8  -3   5 3158.78  109.30
   3  -8   5 3211.04   95.35
   8   3  -5 2829.64  180.46
   3  -8  -5 3008.25  105.01
   8   3   5 3074.60   71.33
  -3   8  -5 3175.69   89.96
   3  -8  -7  531.89   43.23
   3  -8   7  576.50   35.88
   8   3   7  436.55   61.56
   8   3  -7  492.70   73.88
   8   3   7  567.08   62.27
  -8  -3   7  587.66   44.62
  -3   8  -7  560.81   34.18
  -8  -3   7  539.55   23.40
   3  -8   9  413.16   31.70
   8   3  -9  354.84   66.89
   8   3   9  370.22   54.16
   3  -8  -9  443.30   44.20
   8   3   9  407.06   54.44
  -8  -3   9  424.77   41.13
  -3   8  -9  396.84   31.04
   8   3 -11 1204.47  122.73
   8   3  11 1127.86   90.93
   8   3  11 1216.84   99.91
   3  -8 -11 1286.99   83.94
  -8  -3  11 1410.83   81.59
  -3   8 -11 1189.76   61.09
   3  -8  11 1297.34   62.67
  -3   8  13  158.54   24.66
   8   3 -13  178.05   48.00
  -8  -3  13  209.53   33.45
  -3   8 -13  195.10   25.44
   8   3  13  183.01   38.90
   3  -8 -13  178.80   33.76
   3  -8  13  159.01   22.38
   8   3 -15  519.40   85.76
   8   3  15  503.77   66.92
  -8  -3  15  543.56   56.82
  -3   8 -15  451.55   43.22
   3  -8 -15  543.27   63.05
   3  -8  15  448.68   40.99
   8   3 -17  966.66  118.51
  -8  -4   0 3437.36   87.51
   8   4   0 3176.39  196.95
   4  -8   0 3547.34   93.11
   4  -8   0 3616.36  107.69
  -4   8   0 3745.45   96.30
  -4   8   2  303.52   20.95
   8   4   2  220.44   49.66
   8   4  -2  324.84   60.82
   4  -8   2  290.63   24.75
  -8  -4  -2  274.74   21.45
   4  -8  -2  265.05   24.73
  -8  -4   2  272.50   15.71
  -4   8  -2  304.70   22.15
  -4   8   4  843.02   37.47
   8   4   4  797.46   71.49
   8   4   4  634.98   81.05
   8   4  -4  725.24   93.38
   4  -8   4  967.14   45.59
  -8  -4   4  744.32   28.52
   4  -8  -4  771.71   47.04
  -8  -4  -4  787.08   43.91
  -4   8  -4  857.45   40.11
   4  -8   6 2698.96   88.07
  -8  -4   6 2620.58   67.84
   8   4   6 2266.33  153.32
   8   4  -6 2534.65  181.53
   8   4   6 2778.75  146.82
  -8  -4   6 2608.86  101.67
  -4   8  -6 2741.98   85.98
   4  -8  -6 2572.57  101.55
  -8  -4   8   -0.21    1.76
  -4   8  -8   -0.79    4.40
   4  -8   8   -1.16    4.53
   8   4   8    3.07   10.32
   8   4  -8   18.68   18.10
  -8  -4   8   -0.80    7.04
   4  -8  -8   -3.92    7.24
   8   4   8   -2.70    9.15
   4  -8  10 1113.12   56.29
   8   4  10 1060.58   91.56
   8   4 -10 1069.66  119.68
   8   4  10 1090.02   96.79
   4  -8 -10 1154.68   76.55
  -8  -4  10 1116.61   71.64
  -4   8 -10 1099.17   57.15
  -8  -4  10 1072.15   44.28
   8   4 -12 1650.75  153.27
   8   4  12 1796.98  127.26
  -8  -4  12 1604.57   92.78
   4  -8 -12 1608.77  101.34
  -4   8 -12 1450.15   72.46
   4  -8  12 1503.13   70.52
   4  -8  14  110.58   18.93
  -4   8 -14   82.06   17.99
   8   4 -14  135.39   48.11
   4  -8 -14  135.72   30.83
  -8  -4  14   90.03   23.14
   8   4  14  118.23   33.26
  -8  -5  -1 1131.46   46.60
   8   5   1 1108.15  118.95
   8   5  -1 1010.05  115.80
   5  -8   1 1235.72   55.49
   5  -8  -1 1190.40   55.91
  -8  -5   1 1120.61   42.41
  -5   8  -1 1220.60   48.68
  -5   8   1 1294.28   48.70
   5  -8  -3    5.23    3.75
  -8  -5  -3    6.41    4.68
  -5   8  -3    1.57    2.97
  -5   8   3   -4.17    3.28
   8   5   3   -7.98   16.95
   5  -8   3   -1.79    3.89
  -8  -5   3    2.15    1.60
  -5   8   5  912.96   40.42
   8   5  -5  822.99  106.01
   5  -8   5  927.05   46.11
   8   5   5  941.86   83.47
  -8  -5   5  854.90   34.55
  -8  -5   5  858.04   53.98
  -8  -5  -5  781.52   49.00
   8   5   5  707.69   90.16
  -5   8  -5 1045.14   47.37
   5  -8  -5  835.27   52.61
   5  -8  -7  369.08   37.49
   5  -8   7  419.69   31.10
   8   5   7  399.01   63.92
   8   5   7  399.14   57.29
  -8  -5   7  371.90   22.56
   8   5  -7  341.51   67.81
  -8  -5   7  371.77   36.39
  -5   8  -7  448.34   32.23
  -8  -5  -7  377.88   37.16
  -8  -5   9  273.05   20.65
   5  -8   9  276.06   25.98
   8   5   9  262.64   47.55
   5  -8  -9  264.36   35.01
   8   5  -9  282.57   64.85
  -8  -5   9  277.18   33.83
   8   5   9  247.79   47.99
  -5   8  -9  299.67   28.35
   5  -8  11 1216.39   60.55
   8   5 -11 1142.31  132.21
   8   5  11 1365.15  116.19
  -8  -5  11 1219.81   78.57
   5  -8 -11 1222.99   86.05
  -5   8 -11 1083.17   61.02
  -8  -5  11 1107.63   49.08
   5  -8 -13  187.26   35.06
   8   5 -13  242.21   64.65
  -8  -5  13  212.17   34.55
  -5   8 -13  170.10   24.67
   8   5  13  244.59   50.44
  -8  -5  13  187.08   20.65
   5  -8  13  166.90   22.81
   5  -8 -15  182.24   37.52
   5  -8  15  188.83   26.25
   8   6   0  946.52  117.86
   6  -8   0 1112.24   53.99
  -8  -6   0 1043.88   45.35
  -6   8   0 1139.48   47.38
  -6   8  -2   25.55    7.33
  -6   8   2   23.21    6.19
   8   6   2   44.85   26.95
   8   6  -2   -9.55   13.95
  -8  -6  -2    6.72    3.44
   6  -8   2   13.62    5.77
  -8  -6   2   16.64    4.62
   6  -8  -2   19.66    7.73
  -6   8   4  434.01   27.26
   6  -8   4  461.95   32.59
  -8  -6  -4  446.31   34.96
   8   6   4  335.79   66.08
   8   6  -4  393.47   79.15
  -8  -6   4  394.23   24.51
  -6   8  -4  456.08   30.85
   6  -8  -4  426.77   36.24
  -6   8   6 1439.74   55.10
   6  -8  -6 1447.39   75.74
   8   6   6 1396.68  126.85
   6  -8   6 1551.51   63.27
   8   6  -6 1290.59  145.34
  -8  -6   6 1361.86   51.20
  -8  -6   6 1424.23   73.05
  -8  -6  -6 1357.47   72.34
  -6   8  -6 1480.97   62.32
  -6   8  -8    0.33    2.49
   6  -8   8    4.67    4.42
  -8  -6   8   11.40    4.77
   8   6   8   14.42   17.28
   8   6  -8   -9.85   18.47
  -8  -6   8    3.04    3.89
   8   6   8   31.68   20.07
  -8  -6  -8    2.47    4.07
   6  -8  -8   10.87    8.11
  -8  -6  10  209.61   20.04
   6  -8  10  214.42   23.71
   8   6 -10  198.94   58.44
  -8  -6  10  213.92   31.67
   6  -8 -10  202.41   33.14
   8   6  10  290.22   55.08
  -6   8 -10  216.08   25.82
   6  -8  12  469.61   37.66
   8   6  12  549.01   76.92
   8   6 -12  510.52   93.48
  -8  -6  12  535.46   54.47
  -6   8 -12  438.42   40.01
   6  -8 -12  542.27   58.44
   6  -8  14   92.57   17.71
   6  -8 -14   95.56   26.90
   8   7   1  884.72  118.79
   8   7  -1  881.88  123.48
   7  -8   1 1001.81   51.11
  -8  -7   1  879.19   43.01
   7  -8  -1  932.37   51.39
  -8  -7  -1  835.20   45.03
  -7   8  -1  992.65   45.97
  -7   8   1 1006.02   44.87
  -7   8  -3    8.53    4.73
  -7   8   3    6.86    2.99
   7  -8  -3    7.70    4.85
   8   7   3   34.79   23.90
   8   7  -3  -19.50   25.83
  -8  -7  -3   11.27    5.15
   7  -8   3    6.89    3.82
  -8  -7   3    7.23    3.02
  -7   8   5  898.45   41.86
   7  -8  -5  823.78   55.03
   8   7   5  887.41  106.34
   8   7  -5  803.65  121.50
  -8  -7  -5  838.21   54.01
  -8  -7   5  816.76   40.76
  -7   8  -5  862.91   46.73
   7  -8   5  976.76   49.78
  -7   8   7  711.38   37.91
   7  -8   7  752.57   43.29
   8   7   7  729.19   88.45
   8   7  -7  766.52  119.51
  -8  -7   7  702.21   38.04
   7  -8  -7  681.24   54.47
  -8  -7   7  715.03   52.61
  -8  -7  -7  739.94   55.96
  -7   8  -7  694.21   44.19
  -7   8   9  208.34   20.27
   7  -8   9  203.69   22.69
  -8  -7   9  183.98   19.59
   8   7  -9  236.76   64.30
  -8  -7   9  206.00   29.72
   7  -8  -9  220.92   34.35
   8   7   9  243.61   49.31
  -7   8  -9  212.95   25.58
  -8  -7  -9  186.24   29.64
   7  -8  11 1501.45   69.37
   8   7  11 1588.98  132.73
  -8  -7  11 1669.64   97.71
   7  -8 -11 1405.74   93.90
  -7   8 -11 1466.24   75.89
   7  -8  13  217.76   26.57
   7  -8 -13  188.73   36.30
   8  -8   0 1564.83   68.76
   8   8   0 1482.89  165.20
  -8  -8   0 1482.72   64.45
  -8   8   0 1603.33   62.17
   8   8   2  347.18   75.68
   8   8  -2  267.11   74.56
   8  -8   2  228.40   23.46
  -8  -8   2  189.28   20.19
  -8   8  -2  221.36   21.66
   8  -8  -2  215.26   25.12
  -8   8   2  202.99   19.66
  -8  -8  -2  203.45   23.52
   8  -8  -4  220.14   27.00
  -8  -8  -4  219.84   26.71
   8  -8   4  241.78   24.53
  -8  -8   4  231.21   22.29
  -8   8  -4  228.49   23.30
  -8   8   4  254.43   21.76
   8  -8  -6 1525.96   82.36
   8  -8   6 1769.79   71.90
  -8  -8  -6 1512.43   81.25
  -8  -8   6 1588.22   65.26
  -8   8  -6 1667.22   72.15
  -8   8   6 1612.27   61.05
  -8   8   8    2.06    2.09
   8  -8   8    4.01    2.71
  -8  -8   8    6.17    5.52
  -8  -8  -8   13.81    7.45
  -8   8  -8   10.17    6.24
  -8   8  10  735.18   40.91
   8  -8  10  818.86   48.89
  -8  -8  10  833.46   65.22
  -8  -9   1  588.51   40.31
  -8  -9  -1  604.21   42.57
  -9   8  -1  650.98   39.01
  -9   8   1  654.60   38.05
  -9   8  -3   28.24    8.58
  -9   8   3   23.87    6.53
  -8  -9  -3   24.11    8.63
  -8  -9   3   23.45    7.87
  -9   8  -5  520.38   38.72
  -9   8   5  556.72   34.05
  -9   8  -7  138.39   20.69
  -9   8   7  133.95   16.08
  -9   8   9   95.81   14.03
  -8  -9   9   99.59   21.35
  -7  -9   0  265.71   26.76
  -9   7   0  282.79   23.50
  -7  -9   2  165.34   20.44
  -7  -9  -2  145.73   20.39
  -9   7  -2  150.42   18.06
  -9   7   2  167.53   17.68
  -7  -9  -4  230.80   28.01
  -7  -9   4  238.82   24.77
  -9   7  -4  260.21   24.88
  -9   7   4  244.27   20.78
  -7  -9   6  140.31   19.31
  -7  -9   6  163.05   24.06
  -7  -9  -6  133.20   23.38
  -9   7  -6  141.83   19.65
  -9   7   6  127.42   14.85
  -7  -9  -8   11.70    6.31
  -9   7  -8   22.87    9.03
  -9   7   8   24.39    6.69
  -7  -9   8   18.98    7.78
  -7  -9   8   22.37   10.64
  -9   7  10  245.41   22.07
  -7  -9  10  260.86   27.86
   9  -7 -10  223.82   47.38
  -7  -9  10  316.91   39.85
  -7  -9 -10  235.96   36.52
  -9   7 -10  259.56   30.66
  -9   7  12  102.23   14.54
  -7  -9  12  126.13   20.25
  -7  -9  12  139.63   28.51
  -7  -9 -12  105.75   25.71
  -6  -9   1  166.34   20.74
  -6  -9  -1  149.09   20.15
  -9   6  -1  191.07   18.55
  -9   6   1  156.24   16.03
  -6  -9  -3   11.97    5.97
  -9   6  -3   16.15    5.42
  -9   6   3   17.67    5.12
  -6  -9   3   19.23    7.47
  -6  -9  -5  456.38   40.68
   6   9   5  537.80   25.43
  -6  -9   5  498.90   36.44
  -6  -9   5  523.19   39.44
  -9   6  -5  521.70   36.14
  -9   6   5  472.91   27.91
  -9   6   7  318.14   22.61
  -6  -9  -7  293.94   35.17
  -6  -9   7  312.99   28.78
  -6  -9   7  370.37   35.92
  -9   6  -7  307.49   29.43
  -6  -9  -9   26.23   12.43
  -9   6  -9   25.42    9.25
  -9   6   9   34.00    7.61
  -6  -9   9   40.19   10.73
   9  -6  -9   48.47   20.35
  -6  -9   9   46.02   14.19
  -9   6  11  245.98   21.30
  -6  -9  11  288.94   30.19
   9  -6 -11  265.26   52.06
  -6  -9  11  330.37   42.40
  -6  -9 -11  246.52   38.17
  -9   6 -11  249.73   31.03
  -6  -9  13   12.77    7.66
  -6  -9 -13   12.98   10.94
  -6  -9  13   -6.48    7.58
  -5  -9   0  851.92   49.13
  -9   5   0  929.44   40.59
   5   9   0  935.65   34.26
  -5  -9   2  684.42   42.67
  -5  -9  -2  647.22   43.42
  -9   5  -2  682.54   36.27
   5   9  -2  629.65   28.25
  -9   5   2  692.11   33.12
   5   9   2  745.93   29.27
   5   9   4  230.05   16.06
  -5  -9   4  206.07   22.75
  -5  -9   4  253.48   24.37
   5   9  -4  216.96   16.63
  -9   5  -4  218.57   21.48
  -5  -9  -4  203.34   25.13
  -9   5   4  215.78   17.12
  -5  -9  -6  409.95   39.27
  -5  -9   6  445.92   34.16
  -5  -9   6  499.89   39.40
  -9   5  -6  451.02   33.94
  -9   5   6  446.69   25.06
  -9   5  -8   30.19    9.14
  -9   5   8   22.00    5.90
   9  -5  -8   17.64    9.30
  -5  -9   8   23.54    7.76
  -5  -9   8   41.90   12.59
  -5  -9  -8   12.22    3.38
  -9   5  10 1114.81   45.85
  -5  -9  10 1280.80   63.93
   9  -5 -10 1100.43  106.54
  -5  -9 -10 1183.02   80.78
  -5  -9  10 1460.49   85.65
  -9   5 -10 1135.78   65.83
  -5  -9  12  638.79   46.02
   9  -5 -12  462.47   69.15
  -5  -9 -12  627.10   63.25
  -9   5 -12  539.76   48.25
  -9   5  14    4.34    5.90
  -5  -9  14   23.63   14.78
  -4  -9   1  721.49   44.02
  -4  -9  -1  701.94   44.09
  -9   4  -1  776.42   36.41
  -9   4   1  755.26   33.71
   4   9  -1  801.10   32.33
   4   9   1  781.66   31.25
  -9   4  -3   10.90    4.64
   4   9  -3   10.31    3.55
  -9   4   3    9.29    3.11
   4   9   3   12.43    3.79
  -4  -9   3   14.75    5.96
  -4  -9   3   10.39    5.40
  -4  -9  -3    0.57    4.21
  -4  -9   5  914.15   48.97
  -4  -9   5  857.55   47.94
  -9   4  -5  845.88   45.04
   4   9  -5  855.59   37.78
  -4  -9  -5  789.84   52.27
  -9   4   5  814.04   33.53
  -9   4   7  523.86   26.29
  -4  -9  -7  526.83   45.78
   9  -4  -7  475.38   65.93
  -4  -9   7  554.87   38.32
  -4  -9   7  664.08   46.31
  -9   4  -7  501.88   37.40
   4   9  -7  532.37   31.83
  -9   4   9   68.45    9.34
  -9   4  -9   77.64   15.82
   4   9  -9   74.53   12.83
  -4  -9   9   66.69   13.33
   9  -4  -9   69.28   28.38
  -4  -9   9   84.01   19.35
  -4  -9  -9   70.90   18.72
  -4  -9  11 1020.93   57.47
   9  -4 -11  909.99   96.77
  -4  -9 -11 1032.57   77.28
   4   9 -11  842.67   50.97
  -9   4 -11  916.77   62.00
  -4  -9  13  218.66   27.11
   9  -4 -13  221.31   48.31
  -4  -9  13  282.31   45.34
  -9   4  13  130.70   24.31
  -9   4 -13  164.37   27.67
   4   9  13  152.14   33.28
  -4  -9 -13  230.47   38.35
  -9   4  15  351.50   41.66
  -4  -9  15  560.42   71.31
  -3  -9   0  469.91   34.72
  -9   3   0  463.23   25.53
   3   9   0  476.90   24.43
   3   9   2  289.14   18.74
  -3  -9   2  314.70   27.87
  -3  -9  -2  285.41   27.31
  -9   3  -2  280.39   21.58
  -9   3   2  289.27   18.22
   3   9  -2  308.92   19.85
  -3  -9   4  405.34   31.73
  -3  -9   4  475.78   30.86
  -9   3  -4  458.12   30.70
  -3  -9  -4  405.50   34.99
   3   9  -4  488.54   26.54
  -9   3   4  398.09   21.01
   9  -3  -6  329.33   54.65
  -3  -9   6  353.97   29.65
  -3  -9   6  412.32   33.22
  -9   3  -6  344.48   29.31
   3   9  -6  334.01   23.76
  -3  -9  -6  333.35   33.95
  -9   3   6  362.01   19.39
  -9   3   8   56.76    7.73
  -9   3  -8   63.31   13.86
   3   9  -8   57.13   10.76
  -3  -9   8   60.59   12.37
   9  -3  -8   58.66   23.20
  -3  -9  -8   67.35   16.14
  -3  -9   8   77.45   16.38
   9  -3   8   78.69   17.74
  -3  -9  10  606.33   42.19
   9  -3 -10  511.12   71.71
  -3  -9 -10  562.33   53.68
  -9   3  10  598.20   49.16
  -3  -9  10  774.91   63.13
  -9   3 -10  544.06   45.63
   9  -3  10  498.99   47.59
   3   9 -10  528.60   36.63
  -3  -9  12  221.22   26.73
   9  -3 -12  166.30   42.65
  -9   3  12  231.51   31.12
  -3  -9 -12  216.34   36.46
  -3  -9  12  338.86   47.96
  -9   3 -12  198.37   29.43
   9  -3  12  174.95   29.56
   3   9 -12  178.51   23.32
  -9   3 -14   -8.53    6.94
   3   9 -14    0.30    4.79
  -3  -9  14   11.66    7.36
   9  -3 -14   16.80   17.60
  -9   3  14    4.37    4.42
   3   9  14    2.74    5.46
   9  -3  14   13.33    8.76
  -3  -9 -14    3.13    6.38
   2   9   1  421.72   23.20
  -2  -9   1  430.56   32.53
  -2  -9  -1  412.81   32.64
  -9   2  -1  434.98   25.43
  -9   2   1  421.25   22.47
   2   9  -1  450.90   24.26
  -9   2  -3   27.51    7.09
  -9   2   3   28.98    5.01
   2   9  -3   26.86    6.07
   2   9   3   27.81    5.67
   9  -2  -3    9.08    7.82
  -2  -9   3   23.70    7.30
  -2  -9   3   14.24    4.02
  -2  -9  -3   31.88    9.85
   9  -2   3   34.67    8.94
   9  -2  -5  427.09   62.89
  -2  -9   5  616.76   38.66
  -2  -9   5  635.74   37.89
   9  -2   5  544.53   42.48
  -9   2  -5  582.04   37.53
  -2  -9  -5  548.61   41.55
   2   9  -5  589.05   31.19
  -9   2   5  552.40   23.35
  -9   2   7  264.27   15.42
  -2  -9   7  286.30   27.04
   9  -2  -7  231.43   47.29
  -2  -9   7  332.30   32.93
   9  -2   7  280.92   34.04
  -9   2  -7  265.69   28.07
   2   9  -7  265.00   22.24
  -2  -9  -7  272.93   31.63
  -9   2   9   39.59    6.09
  -9   2  -9   41.18   11.19
   2   9  -9   40.72    9.57
  -2  -9   9   30.32    9.02
   9  -2  -9   34.24   15.77
  -9   2   9   46.54   13.82
  -2  -9  -9   30.49   11.56
   9  -2   9   30.68   13.02
  -2  -9  11  410.16   35.46
   9  -2 -11  396.41   63.42
  -2  -9 -11  379.49   44.83
  -9   2  11  449.28   43.27
   9  -2  11  391.55   46.35
  -9   2 -11  346.13   38.78
   2   9 -11  371.97   31.71
  -9   2 -13   80.85   19.86
   2   9 -13   74.20   15.74
  -2  -9  13  105.27   18.80
   9  -2 -13  112.01   35.72
  -9   2  13  126.35   24.32
  -2  -9 -13  130.14   28.92
   9  -2  13  103.85   23.66
  -9   2 -15  125.72   25.74
   2   9 -15  101.26   19.70
   9  -2 -15  201.57   49.40
  -9   2  15  145.69   27.71
   2   9  15   91.90   23.23
  -1  -9   0 2578.32   91.20
   9  -1   0 2518.98   77.40
  -9   1   0 2788.73   74.37
   1   9   0 2748.21   74.42
   1   9   2  893.60   36.96
   9  -1  -2  764.47   83.17
  -1  -9   2  903.54   48.11
  -1  -9   2  959.47   29.30
   9  -1   2  860.35   49.37
  -1  -9  -2  837.94   48.14
  -9   1  -2  884.77   40.85
  -9   1   2  866.57   31.62
   1   9  -2  903.03   37.79
   9  -1   4  900.82   32.19
   9  -1  -4  797.82   86.96
  -1  -9   4 1180.08   53.61
  -1  -9   4  995.16   43.50
   9  -1   4  841.92   57.44
  -9   1  -4  943.81   48.52
  -1  -9  -4  858.46   51.43
   1   9  -4  959.40   40.39
  -9   1   4  914.66   29.90
   9  -1  -6  426.33   63.09
  -1  -9   6  532.84   36.04
   9  -1   6  465.39   46.38
  -9   1  -6  494.46   38.20
   1   9  -6  490.13   29.65
  -1  -9  -6  450.22   39.04
  -9   1   6  510.76   20.10
  -9   1  -8    7.36    5.35
   1   9  -8   -2.02    2.43
  -1  -9   8   -2.78    4.96
  -9   1   8    1.67    1.57
   9  -1  -8    5.92    7.99
  -1  -9  -8   -1.37    5.19
  -9   1   8   -0.06    4.26
  -1  -9  10 1397.18   66.32
   9  -1 -10 1263.84  115.56
  -1  -9 -10 1345.98   82.96
  -9   1  10 1340.79   75.77
   9  -1  10 1247.93   87.43
  -9   1 -10 1192.83   73.58
   1   9 -10 1223.14   58.51
   9  -1 -12  788.67   93.12
  -9   1  12  915.13   64.80
  -1  -9 -12  872.38   71.25
   9  -1  12  874.45   74.69
  -9   1 -12  735.92   59.35
   1   9 -12  748.12   48.56
  -1  -9  12  855.47   53.15
  -9   1 -14   39.74   15.01
  -1  -9  14   56.86   14.27
   1   9 -14   37.14   11.96
   9  -1 -14   72.41   30.70
  -9   1  14   65.36   18.80
   1   9  14   33.64   11.99
  -1  -9 -14   62.10   20.69
   9  -1  14   41.73   16.11
   9  -1 -16  690.96   91.96
   1   9  16  503.94   55.87
   1   9 -16  642.16   52.55
   0   9   1 1277.79   45.69
   9   0   1 1058.04   98.84
   9   0  -1  952.96   96.00
   0  -9   1 1212.67   57.03
   9   0   1 1149.66   64.51
   9   0  -1 1214.05   52.78
   0  -9  -1 1189.29   57.89
  -9   0  -1 1192.23   48.84
  -9   0   1 1259.13   41.60
   0   9  -1 1273.74   46.20
   0   9   3  233.17   17.89
   9   0   3  176.65   38.37
   9   0  -3  189.62   42.75
   0  -9   3  229.24   23.09
   9   0   3  235.10   32.17
   0  -9   3  244.74   17.37
   9   0  -3  228.77   13.03
  -9   0  -3  249.76   24.45
   0  -9  -3  258.73   25.88
  -9   0   3  237.04   12.69
   0   9  -3  259.64   19.73
   9   0   5 2271.28   59.35
   0  -9   5 2513.71   85.56
   9   0   5 2277.02  115.93
  -9   0  -5 2325.70   92.38
   0  -9  -5 2334.55   92.23
  -9   0   5 2328.99   52.62
   0   9  -5 2365.78   74.09
   0  -9   7  748.46   44.06
   9   0  -7  604.91   78.48
  -9   0   7  742.33   52.47
   9   0   7  731.12   66.57
  -9   0  -7  724.89   51.97
   0   9  -7  693.57   38.12
   0  -9  -7  686.71   50.35
   0  -9   9  243.28   25.55
   0  -9  -9  223.61   31.16
   9   0  -9  191.28   44.55
  -9   0   9  255.79   31.07
   9   0   9  263.06   41.97
  -9   0  -9  252.98   32.17
   0   9  -9  232.90   22.98
   0  -9  11  872.80   52.47
   9   0 -11  717.57   90.22
   0  -9 -11  838.29   67.43
  -9   0  11  833.75   60.81
   9   0  11  784.78   73.07
  -9   0 -11  730.36   58.79
   0   9 -11  760.87   47.16
   0  -9  13   42.79   11.75
   0   9 -13   39.96   10.89
   9   0 -13   53.80   28.85
   0  -9 -13   30.89   14.51
  -9   0  13   44.47   15.33
   9   0  13   44.90   17.91
   0   9  15  250.10   36.49
   9   0 -15  360.05   66.25
   9   0  15  516.03   59.37
   0   9 -15  403.28   40.00
   9   0 -17  628.16   90.82
   0   9  17  310.25   44.26
   9   1   0  530.87   70.49
   9   1   0  494.79   45.95
   1  -9   0  559.67   37.53
  -1   9   0  598.41   29.90
  -1   9   2  440.85   25.53
   9   1   2  344.00   58.00
   9   1  -2  326.07   56.76
   1  -9   2  429.69   32.10
   9   1   2  360.72   42.82
   9   1  -2  411.37   35.11
   1  -9  -2  395.96   32.03
  -1   9  -2  415.05   25.49
  -1   9   4  582.83   30.43
   9   1   4  446.91   65.77
   9   1  -4  489.89   69.93
   1  -9   4  667.84   39.59
   9   1   4  558.94   57.54
   9   1  -4  541.24   29.07
   1  -9  -4  530.21   39.46
  -1   9  -4  562.38   31.39
   9   1   6  606.34   74.55
   9   1  -6  640.44   81.04
   1  -9   6  704.11   42.05
  -9  -1   6  697.50   50.10
   9   1   6  674.70   66.21
  -1   9  -6  710.00   37.68
   1  -9  -6  618.23   45.87
  -1   9  -8   72.62   12.42
   1  -9   8   68.91   13.20
   9   1   8   69.03   24.45
   9   1  -8   76.19   29.01
   1  -9  -8   63.52   15.30
  -9  -1   8   68.81   16.21
   9   1   8   71.74   22.25
   1  -9  10 1011.11   55.89
   9   1  10  876.51   86.23
   9   1 -10  880.41  101.63
   1  -9 -10  947.37   69.30
  -9  -1  10 1035.02   66.96
   9   1  10 1006.73   85.35
  -1   9 -10  941.13   51.10
   1  -9 -12  197.82   33.22
   9   1  12  206.03   40.11
   9   1 -12  198.77   49.29
  -9  -1  12  257.76   35.43
   9   1  12  260.15   43.55
  -1   9 -12  223.61   26.06
   1  -9  12  258.41   28.60
   1  -9  14   -0.97    5.26
  -1   9 -14    0.48    3.84
   9   1 -14  -29.44   20.41
  -9  -1  14   12.53    6.30
  -1   9  14  -17.04    9.05
   1  -9 -14  -16.03   11.48
   9   1  14    5.99   11.45
  -1   9  16  271.58   37.58
   9   1 -16  431.42   76.82
   9   2   1  367.54   61.48
   9   2  -1  417.75   65.33
   9   2  -1  489.92   47.40
   9   2   1  490.53   50.55
   2  -9   1  476.75   34.56
   2  -9  -1  440.85   34.28
  -2   9  -1  526.26   28.98
  -2   9   1  530.39   28.57
  -2   9  -3    9.94    5.05
  -2   9   3    7.69    3.48
   9   2  -3   -5.89   11.03
   2  -9   3   -0.43    3.63
   9   2  -3    5.10    4.61
   9   2   3    0.48    7.89
   2  -9  -3    6.89    4.45
   9   2   5  496.56   69.61
   9   2  -5  516.25   75.31
   2  -9   5  619.40   38.73
   9   2  -5  543.31   38.78
   9   2   5  585.48   61.15
   2  -9  -5  589.23   43.19
  -2   9  -5  633.26   34.97
   9   2   7  337.47   56.49
   2  -9   7  406.86   31.98
   9   2  -7  362.13   63.88
  -9  -2   7  376.95   36.71
   9   2   7  389.34   53.30
  -2   9  -7  381.06   28.63
   2  -9  -7  394.61   38.36
  -2   9  -9   75.34   13.44
   2  -9   9   70.76   13.83
   9   2   9   97.40   30.14
   9   2  -9   59.69   25.47
  -9  -2   9   74.16   17.37
   2  -9  -9   66.02   16.95
   9   2   9  115.33   30.28
   2  -9  11  631.47   44.26
   9   2  11  566.57   68.16
   9   2 -11  604.26   87.08
   2  -9 -11  656.05   59.77
  -9  -2  11  618.31   53.87
   9   2  11  680.07   73.70
  -2   9 -11  568.72   41.32
  -2   9 -13   99.79   18.29
   9   2 -13   97.75   34.39
  -9  -2  13  115.95   24.95
   2  -9 -13  110.37   26.70
   9   2  13  138.20   33.54
   2  -9  13  125.78   20.97
   9   2 -15  153.95   46.16
   9   3   0 1278.11  121.26
   9   3   0 1542.53   92.98
   3  -9   0 1523.33   66.88
  -3   9   0 1581.85   56.26
  -3   9   2  650.95   33.11
   9   3   2  543.94   77.66
   9   3  -2  586.76   82.07
   9   3  -2  645.43   55.12
   9   3   2  690.87   65.49
   3  -9   2  689.40   42.11
   3  -9  -2  640.63   41.99
  -3   9  -2  664.29   35.01
  -3   9   4  961.85   41.83
   9   3   4  688.46   86.41
   3  -9   4  895.69   48.58
   9   3   4  845.14   76.65
   3  -9  -4  896.01   53.60
  -3   9  -4  949.41   43.79
   9   3  -4  739.26   92.65
   9   3   6  838.36   93.40
   9   3  -6  867.18  103.10
   9   3   6  948.57   84.00
  -9  -3   6 1107.43   64.18
   3  -9   6 1073.13   53.90
  -3   9  -6 1068.34   49.73
   3  -9  -6  986.91   60.84
  -3   9  -8   63.99   12.04
   3  -9   8   62.44   12.79
   9   3   8   28.34   17.61
   9   3  -8   45.96   28.80
   3  -9  -8   41.91   13.44
  -9  -3   8   53.73   14.18
   9   3   8   56.31   20.78
   3  -9  10 1389.81   66.74
   9   3  10 1243.16  106.15
   9   3 -10 1237.11  129.92
   3  -9 -10 1339.75   85.18
   9   3  10 1420.86  110.61
  -9  -3  10 1357.13   79.47
  -3   9 -10 1357.53   65.07
   3  -9  12  675.99   47.54
   9   3 -12  705.42   98.39
   9   3  12  644.45   75.61
  -9  -3  12  675.18   59.46
   3  -9 -12  689.67   65.72
  -3   9 -12  577.82   44.12
   3  -9  14   -0.18    4.66
  -3   9 -14    6.34    6.16
   9   3 -14  -12.33   10.05
   9   3  14   12.75   15.07
   3  -9 -14   13.92   15.95
   9   4   1  586.61   85.98
   9   4  -1  585.32   87.64
   9   4   1  806.72   71.42
   4  -9   1  721.29   44.16
   4  -9  -1  674.19   43.56
  -4   9  -1  729.21   37.11
  -4   9   1  743.30   36.72
  -4   9   3   65.91   10.29
   9   4   3  113.81   35.44
   9   4  -3   70.81   31.35
   4  -9   3   74.27   13.43
   9   4   3   74.68   22.61
  -4   9  -3   73.44   11.69
   4  -9  -3   68.82   13.97
  -4   9   5 1842.24   63.69
   9   4  -5 1630.71  150.19
   4  -9   5 1831.21   73.16
   9   4   5 1944.69  125.72
  -4   9  -5 1824.62   68.48
   4  -9  -5 1707.79   81.18
   4  -9  -7 1118.04   69.28
   9   4   7 1028.50  105.09
   4  -9   7 1194.16   58.46
   9   4  -7 1108.12  125.55
   9   4   7 1216.68  102.84
  -9  -4   7 1208.06   68.86
  -4   9  -7 1139.51   54.85
   4  -9   9   91.75   15.85
   9   4   9   62.23   21.87
   9   4  -9   66.07   32.30
  -9  -4   9   92.34   19.71
   9   4   9   89.85   27.44
  -4   9  -9   89.67   15.64
   4  -9  -9   80.60   19.57
   4  -9  11 1103.59   60.56
   9   4 -11  999.25  122.94
   9   4  11 1220.45  106.90
  -9  -4  11 1125.80   76.00
   4  -9 -11 1068.81   79.86
  -4   9 -11  992.58   58.41
  -4   9 -13   75.20   16.57
   4  -9  13   64.88   15.10
   9   4 -13   26.30   28.49
  -9  -4  13   77.53   20.85
   4  -9 -13   37.75   15.64
   9   4  13   77.53   27.42
   9   5   0  498.41   85.95
   5  -9   0  675.03   43.70
  -5   9   0  650.89   35.55
   9   5   2  281.78   61.83
   9   5  -2  276.68   64.72
   5  -9   2  321.27   29.08
   5  -9  -2  323.46   30.79
  -5   9  -2  333.75   25.70
  -5   9   2  328.02   24.09
  -5   9   4  440.26   28.51
   9   5   4  489.33   61.99
   9   5   4  327.86   64.76
   9   5  -4  371.48   75.02
   5  -9   4  444.70   34.34
   5  -9  -4  411.87   36.80
  -5   9  -4  480.03   32.08
   5  -9  -6  341.75   36.41
  -5   9   6  391.09   27.17
   5  -9   6  376.17   31.28
   9   5   6  358.63   56.14
   9   5   6  327.76   62.17
   9   5  -6  302.16   68.86
  -9  -5   6  339.30   35.55
  -5   9  -6  385.12   30.25
  -5   9  -8   90.64   15.76
   9   5   8   47.72   22.53
   5  -9   8   75.61   14.04
   9   5  -8   64.59   32.75
  -9  -5   8   92.40   18.99
   9   5   8   91.62   31.52
   5  -9  -8   80.54   19.61
   5  -9  10  552.70   41.05
   9   5  10  551.05   73.78
   9   5 -10  496.01   88.58
   5  -9 -10  544.05   54.43
  -9  -5  10  549.96   50.55
  -5   9 -10  538.98   41.25
   5  -9  12  331.34   32.98
   9   5 -12  340.15   74.61
  -9  -5  12  416.75   47.80
   5  -9 -12  328.59   46.72
   9   5  12  361.06   61.27
   9   6  -1  618.99  101.67
   6  -9   1  725.90   45.83
   6  -9  -1  575.91   41.75
   9   6   1  552.19   93.61
  -6   9  -1  697.99   38.81
  -6   9   1  655.97   36.60
   6  -9  -3   53.40   13.13
  -6   9  -3   69.91   12.12
   9   6   3   67.27   32.99
   9   6  -3   55.52   30.83
   6  -9   3   62.63   12.93
  -6   9   3   84.41   12.25
  -6   9   5  627.83   35.76
   9   6   5  546.91   86.07
   9   6  -5  624.89  105.06
   9   6   5  728.77   80.27
   6  -9   5  673.85   43.51
  -6   9  -5  635.95   40.06
   6  -9  -5  569.73   46.92
  -6   9   7  153.18   17.39
   6  -9   7  193.34   22.89
   9   6   7  177.52   45.61
   9   6  -7  155.34   51.46
  -9  -6   7  121.19   21.86
   6  -9  -7  136.02   24.51
   9   6   7  203.57   44.07
  -6   9  -7  163.19   20.91
   6  -9  -9   63.46   17.89
  -6   9  -9   68.27   14.32
  -6   9   9   63.45   11.44
   6  -9   9   75.08   14.52
   9   6  -9   67.27   34.96
  -9  -6   9   71.22   18.06
   9   6   9  123.79   38.08
   6  -9  11  346.19   33.40
   9   6  11  494.04   75.48
  -9  -6  11  389.13   44.87
   6  -9 -11  345.51   46.96
   6  -9  13   92.78   18.09
   6  -9 -13   90.38   25.60
   9   7   0  860.92  124.86
   7  -9   0  899.33   53.58
  -7   9   0 1047.55   49.48
   9   7   2  340.07   76.04
   9   7  -2  332.93   80.89
   7  -9   2  385.41   33.52
   7  -9  -2  355.57   33.98
  -7   9  -2  400.75   30.24
  -7   9   2  371.57   27.66
   9   7   4  722.62  105.82
   9   7  -4  636.23  112.36
   7  -9   4  799.04   49.01
  -7   9  -4  789.57   45.30
  -7   9   4  767.27   40.48
   7  -9  -4  773.80   54.28
  -7   9   6  977.40   46.97
   7  -9  -6  923.82   64.36
   9   7   6  974.47  112.87
   9   7  -6  803.95  125.79
   9   7   6 1067.77  101.86
   7  -9   6 1089.47   57.79
  -7   9  -6  985.92   53.87
   7  -9  -8   51.89   15.66
  -7   9  -8   63.13   14.02
  -7   9   8   68.59   12.40
   9   7  -8   83.34   38.45
   7  -9   8   72.70   14.25
  -9  -7   8   62.34   15.76
   9   7   8   47.84   22.74
   7  -9  10 1006.85   57.90
  -9  -7  10 1026.95   72.73
   7  -9 -10  919.64   75.53
   7  -9  12  391.87   36.61
   7  -9 -12  365.36   49.54
   9   8   1  625.39  109.48
   9   8  -1  550.74  108.72
   8  -9   1  746.24   48.32
   8  -9  -1  701.63   48.49
  -8   9  -1  694.50   41.39
  -8   9   1  710.31   40.98
  -8   9  -3   44.35   10.84
  -8   9   3   34.13    8.50
   8  -9  -3   25.31    8.17
   9   8  -3   32.15   27.20
   8  -9   3   45.41   10.90
   8  -9  -5 1065.99   68.74
   9   8   5 1007.75  122.37
   9   8  -5 1198.93  165.31
   8  -9   5 1243.48   63.65
  -8   9  -5 1101.03   57.90
  -8   9   5 1173.57   53.01
  -8   9   7  542.00   34.82
   9   8   7  544.40   73.62
   8  -9   7  597.23   43.54
  -9  -8   9  151.91   26.75
  -9   9   0  663.90   41.04
  -9   9  -2  227.17   24.31
  -9   9   2  215.17   22.37
  -9   9   4  432.53   31.61
 -10   8   0  478.23   34.13
 -10   8  -2    2.93    2.79
 -10   8   2    6.13    4.33
 -10   8  -4  203.53   23.92
 -10   8   4  208.59   21.35
 -10   8   6  595.81   36.40
  -7 -10  -1   84.58   16.95
 -10   7  -1   93.46   14.36
  -7 -10   1   89.39   16.52
 -10   7   1  110.40   14.71
 -10   7  -3    0.94    3.49
 -10   7   3    2.16    2.80
  -7 -10  -3   -6.66    7.84
  -7 -10   3   -2.27    4.75
 -10   7  -5   81.04   15.09
  -7 -10  -5   95.09   19.80
  -7 -10   5   85.71   16.30
 -10   7   5   78.63   12.02
  -7 -10   7   91.06   17.18
 -10   7  -7  101.49   18.18
  -7 -10  -7   66.20   17.98
 -10   7   7   81.09   12.22
 -10   7   9   -2.63    2.44
  10  -7  -9  -19.16   15.54
  -7 -10  -9  -10.37    8.15
  -7 -10   9   -2.72    4.61
  -6 -10   0  316.83   31.32
 -10   6   0  295.30   24.17
  -6 -10  -2   17.59    8.07
 -10   6  -2    5.13    3.62
  -6 -10   2   13.12    5.25
 -10   6  -4   22.93    8.08
 -10   6   4   21.23    5.72
  -6 -10  -4   32.85   11.49
  -6 -10   4   15.10    5.46
  -6 -10  -6  278.30   34.55
  -6 -10   6  344.33   32.91
 -10   6  -6  291.77   28.87
 -10   6   6  312.10   23.00
 -10   6  -8    2.83    3.17
 -10   6   8    3.22    2.74
  10  -6  -8   -9.96   12.00
  -6 -10   8   -2.89    5.15
  -6 -10  -8    4.37    7.73
 -10   6 -10   38.83   12.30
  10  -6 -10   71.69   28.74
  -6 -10 -10   46.46   15.55
  -6 -10  10   38.13   10.74
  -5 -10   1  501.99   39.81
  -5 -10  -1  478.33   39.29
 -10   5  -1  483.68   30.82
 -10   5   1  511.38   29.87
   5  10   1  551.67   26.55
  -5 -10  -3   41.91   12.09
 -10   5  -3   47.91   10.27
 -10   5   3   55.18    9.09
  -5 -10   3   42.65   11.04
   5  10   3   51.17    7.82
   5  10   5  685.03   31.70
  -5 -10   5  691.46   46.52
 -10   5  -5  636.96   41.33
 -10   5   5  642.51   32.14
  -5 -10  -5  604.54   49.14
  -5 -10  -7  149.67   25.96
  10  -5  -7  229.30   49.26
  -5 -10   7  223.33   26.28
 -10   5  -7  205.54   24.74
 -10   5   7  187.72   16.53
 -10   5   9   55.07    9.18
 -10   5  -9   58.76   14.74
  10  -5  -9   71.82   29.55
  -5 -10   9   68.66   14.33
  -5 -10  -9   73.85   20.04
  -5 -10  11  384.95   36.80
  10  -5 -11  363.41   65.15
  -5 -10 -11  358.53   47.58
 -10   5 -11  293.72   34.99
  -4 -10   0  674.83   46.49
 -10   4   0  695.96   35.24
   4  10   0  744.65   32.88
 -10   4  -2   25.39    6.83
 -10   4   2   17.95    4.96
   4  10  -2   21.81    5.51
   4  10   2   27.13    5.72
  -4 -10   2   16.90    6.93
  -4 -10  -2   19.56    8.02
   4  10   4  167.41   15.11
  -4 -10   4  168.19   22.19
 -10   4  -4  151.72   18.70
  -4 -10  -4  183.35   25.57
   4  10  -4  152.89   15.24
 -10   4   4  164.55   14.76
  10  -4  -6  815.62   92.12
  -4 -10   6  963.79   55.45
 -10   4  -6  898.35   51.22
   4  10  -6  882.26   42.16
 -10   4   6  860.75   35.81
  -4 -10  -6  875.17   60.71
 -10   4  -8    2.57    2.84
 -10   4   8    3.71    1.90
  -4 -10   8    3.71    3.19
  -4 -10  -8    0.28    6.81
  -4 -10  10  188.15   24.85
  10  -4 -10  162.10   45.02
 -10   4 -10  147.80   23.93
  -4 -10 -10  165.38   30.34
  10  -4 -12  368.29   68.03
 -10   4 -12  379.01   42.04
  -3 -10   1  200.23   24.29
  -3 -10  -1  210.01   25.37
 -10   3  -1  211.29   19.04
 -10   3   1  192.94   16.64
   3  10  -1  219.81   17.76
   3  10   1  231.94   17.68
 -10   3  -3   16.20    6.18
   3  10  -3    7.08    3.16
 -10   3   3   10.71    3.74
   3  10   3    6.23    3.28
  -3 -10   3    6.54    4.62
  -3 -10  -3   10.82    7.29
   3  10   5  211.34   17.77
  10  -3  -5  155.77   40.18
  -3 -10   5  224.84   25.67
 -10   3  -5  205.72   22.86
   3  10  -5  188.44   17.93
  -3 -10  -5  223.32   28.46
 -10   3   5  209.54   15.50
  -3 -10   7  129.10   19.43
  10  -3  -7  123.03   37.88
  -3 -10  -7  125.70   23.19
 -10   3  -7  140.08   20.74
   3  10  -7  129.58   16.16
 -10   3  -9   80.74   17.26
   3  10  -9   84.03   13.82
  10  -3  -9  113.42   36.16
  -3 -10   9  102.28   17.42
  -3 -10  -9   84.93   19.96
  -3 -10  11  325.19   33.55
  10  -3 -11  263.83   57.65
  -3 -10 -11  268.74   39.67
 -10   3 -11  269.08   34.61
   3  10 -11  232.88   25.79
 -10   3 -13    1.07    5.27
  10  -3 -13   -6.46   16.90
 -10   3  13   14.63    8.63
  -2 -10   0  725.10   47.76
 -10   2   0  751.95   35.67
   2  10   0  790.29   35.56
 -10   2  -2   38.56    8.55
 -10   2   2   27.17    5.65
   2  10  -2   39.51    7.65
   2  10   2   31.52    6.51
  10  -2  -2   23.40   17.29
  -2 -10   2   22.91    8.24
  -2 -10  -2   24.56    8.15
  -2 -10  -4   41.65   12.07
 -10   2  -4   56.40   11.52
   2  10  -4   46.21    8.81
   2  10   4   48.94    8.56
  10  -2  -4   21.49   17.60
  -2 -10   4   65.48   13.77
 -10   2   4   48.10    6.82
  10  -2   4   54.00   12.07
  -2 -10   6  385.40   33.11
  10  -2  -6  290.95   56.54
  10  -2   6  352.97   35.55
 -10   2  -6  348.14   32.64
   2  10  -6  354.99   26.14
  -2 -10  -6  331.35   36.29
 -10   2  -8   30.39   11.31
   2  10  -8   34.40    8.89
  10  -2  -8   37.39   20.24
  -2 -10   8   40.45   10.74
  -2 -10  -8   28.92   11.40
  10  -2   8   36.93   13.31
  -2 -10  10  136.65   20.88
 -10   2 -10  105.29   21.31
  10  -2 -10  108.18   34.48
  -2 -10  10  157.57   28.91
   2  10 -10  101.09   16.12
  -2 -10 -10  130.38   26.33
  10  -2  10  134.15   26.27
  -2 -10  12  294.54   32.59
  10  -2 -12  280.29   58.39
 -10   2  12  285.89   36.90
  -2 -10 -12  297.82   43.28
 -10   2 -12  201.65   31.23
  10  -2  12  269.97   39.07
   2  10 -12  211.38   25.69
 -10   2 -14    6.50    5.72
   2  10 -14    5.88    3.78
  10  -1   1  404.69   63.03
  10  -1  -1  442.55   68.99
  -1 -10   1  438.70   35.89
  -1 -10  -1  427.40   36.02
  10  -1   1  429.81   29.22
 -10   1  -1  434.07   28.28
 -10   1   1  461.92   25.33
   1  10  -1  420.68   25.91
   1  10   1  443.63   25.76
 -10   1  -3   47.16   10.25
   1  10   3   53.63    8.86
  10  -1  -3   58.89   24.85
  -1 -10   3   48.98   11.51
  10  -1   3   49.03   12.33
  -1 -10  -3   43.77   12.05
   1  10  -3   62.84   10.10
   1  10   5  750.48   36.35
  10  -1  -5  603.47   81.35
  -1 -10   5  793.57   48.31
  10  -1   5  659.67   52.34
 -10   1  -5  736.80   48.21
  -1 -10  -5  671.07   49.46
   1  10  -5  683.62   36.94
  -1 -10   7  386.67   33.85
  10  -1  -7  311.82   59.66
  10  -1   7  300.69   38.66
 -10   1  -7  341.31   35.76
   1  10  -7  335.09   26.76
  -1 -10  -7  303.37   35.39
 -10   1  -9    5.18    3.67
   1  10  -9   22.92    7.35
  -1 -10   9   17.42    7.24
  10  -1  -9  -10.53   18.01
  -1 -10  -9   23.04   12.12
  10  -1   9   18.01    9.40
  -1 -10  11  485.37   40.88
  10  -1 -11  416.44   71.25
  -1 -10 -11  444.52   50.69
 -10   1  11  457.20   45.85
  10  -1  11  437.30   52.06
 -10   1 -11  390.29   43.10
   1  10 -11  393.19   33.91
 -10   1 -13   89.51   21.46
   1  10 -13   83.97   16.95
  10  -1 -13   88.93   32.66
 -10   1  13  127.97   25.38
  10  -1  13   97.44   25.46
  10  -1 -15  169.49   47.80
  10   0   0 1212.33  116.55
   0 -10   0 1428.56   68.06
  10   0   0 1328.82   59.77
   0  10   0 1420.95   52.30
   0  10   2   78.91   10.87
  10   0   2   69.24   30.73
  10   0  -2   89.55   32.07
   0 -10   2   86.69   15.88
   0 -10  -2   93.46   16.66
  10   0   2   77.40   16.29
   0  10  -2   91.70   12.21
   0  10   4  156.07   15.60
  10   0   4  109.93   34.91
  10   0  -4  149.99   40.05
   0 -10   4  155.77   21.08
 -10   0  -4  116.91   18.56
   0 -10  -4  131.11   21.08
  10   0   4  131.61   24.23
   0  10  -4  146.49   16.09
  10   0   6  720.38   85.27
  10   0  -6  847.28   98.66
   0 -10   6  935.23   52.57
  10   0   6  844.38   68.91
 -10   0  -6  845.32   55.79
   0  10  -6  859.22   43.54
   0 -10  -6  741.99   54.46
 -10   0  -8   24.48   10.10
   0  10  -8    1.21    2.93
  10   0   8   14.38   12.09
  10   0  -8   16.99   13.69
   0 -10   8    3.84    4.43
   0 -10  -8    1.24    7.02
  10   0   8    6.41    7.31
   0 -10  10  352.10   33.97
  10   0 -10  368.38   67.08
   0 -10 -10  369.11   44.11
 -10   0  10  354.20   39.81
  10   0  10  394.08   50.77
 -10   0 -10  323.76   38.18
   0  10 -10  324.66   29.88
   0 -10  12  720.46   51.28
  10   0  12  492.65   64.44
  10   0 -12  667.55   94.45
 -10   0  12  688.20   58.19
   0 -10 -12  718.62   67.03
  10   0  12  742.85   71.70
   0  10 -12  563.40   43.11
   0  10 -14   24.00    9.00
  10   0 -14  -16.06   16.33
  10   1   1  267.44   54.57
  10   1  -1  272.39   55.00
  10   1   1  261.63   34.11
   1 -10   1  306.81   29.78
  10   1  -1  313.68   31.17
   1 -10  -1  308.34   30.34
  -1  10  -1  326.98   23.48
  -1  10   1  295.88   21.69
  -1  10  -3    1.90    3.48
  -1  10   3   -1.05    2.09
  10   1   3   -6.54   10.25
   1 -10   3   -2.88    4.10
  10   1   3    1.50    3.65
   1 -10  -3    2.26    3.68
  -1  10   5  155.76   16.22
   1 -10   5  154.75   20.65
  10   1   5  136.97   38.20
  10   1  -5  130.74   39.57
  10   1   5  136.60   28.89
   1 -10  -5  152.59   23.29
  -1  10  -5  155.76   17.44
  -1  10  -7   45.00    9.88
  10   1   7   29.42   18.53
   1 -10  -7   56.10   15.02
  10   1  -7   23.07   13.69
   1 -10   7   56.74   12.88
  10   1   7   41.05   14.80
  -1  10  -9   43.90   10.41
  10   1   9   23.72   15.76
   1 -10   9   50.31   12.35
  10   1  -9   24.47   18.88
 -10  -1   9   41.79   13.68
   1 -10  -9   39.63   14.68
  10   1   9   35.38   15.69
   1 -10  11  271.95   30.46
  10   1  11  182.71   40.98
  10   1 -11  231.15   54.90
   1 -10 -11  223.62   36.07
 -10  -1  11  231.13   32.92
  -1  10 -11  203.27   24.58
  10   1  11  224.59   41.03
  -1  10 -13  110.07   19.51
  10   1 -13  118.18   39.68
  10   1  13   84.33   25.68
  -1  10  15   19.34    8.76
  10   2   0  389.71   68.05
  10   2   0  360.75   41.93
   2 -10   0  483.55   38.19
  -2  10   0  489.65   29.69
  -2  10  -2   11.76    4.17
  -2  10   2    9.74    3.16
  10   2   2  -12.48   11.29
  10   2  -2  -11.87   17.79
   2 -10   2   17.70    7.65
  10   2  -2    4.16    6.49
  10   2   2   29.53   15.26
   2 -10  -2    6.19    3.75
   2 -10  -4    5.31    3.56
  -2  10  -4   12.70    4.66
  -2  10   4   20.87    5.92
  10   2   4    1.82    6.79
  10   2  -4    2.36    8.80
   2 -10   4   12.79    6.23
  10   2   4    5.09    5.82
  -2  10   6  274.87   22.68
   2 -10   6  269.06   27.68
  10   2   6  177.54   43.85
  10   2  -6  203.47   51.44
  10   2   6  239.67   41.03
  -2  10  -6  265.50   24.27
   2 -10  -6  205.18   28.22
  -2  10  -8   -4.39    4.65
  10   2   8    2.45    7.14
  10   2  -8   -3.32   18.65
   2 -10   8   -3.71    6.34
   2 -10  -8    3.34    4.86
 -10  -2   8   -1.46    4.69
  10   2   8   -0.78    6.90
  -2  10 -10   35.01    9.65
   2 -10  10   36.94   11.51
  10   2  10   23.13   15.32
  10   2 -10   17.35   19.97
 -10  -2  10   35.45   12.63
  10   2  10   77.28   26.41
   2 -10 -10   44.95   16.76
   2 -10  12  473.88   41.39
  10   2 -12  394.65   74.90
 -10  -2  12  486.36   49.52
   2 -10 -12  411.43   50.80
  10   2  12  506.41   64.60
  -2  10 -12  405.07   37.02
  10   3   1  250.10   57.80
  10   3  -1  249.31   56.43
  10   3  -1  285.01   40.68
  10   3   1  313.86   44.80
   3 -10   1  321.77   30.94
   3 -10  -1  330.54   32.07
  -3  10  -1  338.05   25.39
  -3  10   1  339.71   25.03
  -3  10  -3   26.46    7.56
  -3  10   3   24.29    6.34
  10   3   3   15.12   14.59
  10   3  -3   24.84   25.45
   3 -10   3   17.49    6.15
  10   3  -3   44.36   13.66
  10   3   3    9.02    7.46
   3 -10  -3   21.68    8.48
  -3  10   5  860.00   41.81
  10   3   5  630.77   87.01
  10   3  -5  766.33  102.46
   3 -10   5  861.08   51.32
  10   3   5  687.70   71.74
   3 -10  -5  813.87   55.83
  -3  10  -5  709.25   41.33
   3 -10  -7  535.68   48.18
  -3  10   7  596.03   35.31
  10   3   7  429.05   69.26
  10   3  -7  557.71   88.50
   3 -10   7  569.30   41.57
  10   3   7  531.39   65.73
  -3  10  -7  494.78   35.72
  -3  10  -9   36.70   10.29
  10   3   9    2.90    7.70
   3 -10   9   67.41   14.55
  10   3  -9   64.79   36.83
 -10  -3   9   62.17   16.01
   3 -10  -9   28.41   10.89
  10   3   9   69.21   26.40
   3 -10  11  565.03   44.45
  10   3 -11  425.16   79.32
   3 -10 -11  515.97   55.64
 -10  -3  11  515.62   50.36
  10   3  11  572.46   72.36
  -3  10 -11  479.67   39.99
  10   4   0 1382.05   97.69
   4 -10   0 1319.40   67.57
  -4  10   0 1344.99   55.21
  10   4   2  139.20   43.38
  10   4  -2  162.90   51.61
   4 -10   2  159.88   21.87
  10   4  -2  189.97   32.50
   4 -10  -2  166.40   23.10
  10   4   2  165.58   35.26
  -4  10  -2  162.41   18.36
  -4  10   2  178.62   18.16
   4 -10  -4   59.61   14.80
  -4  10  -4   68.97   12.50
  -4  10   4   67.72   11.30
  10   4   4   32.04   16.62
  10   4  -4   70.19   37.96
   4 -10   4   52.37   12.51
  10   4   4   64.78   24.42
  -4  10   6  804.69   41.66
  10   4   6  585.19   86.48
  10   4  -6  673.72  101.81
   4 -10   6  808.32   50.60
  10   4   6  801.57   83.81
  -4  10  -6  800.56   45.91
   4 -10  -6  769.72   57.33
  -4  10  -8   23.03    7.42
  -4  10   8   32.42    8.41
  10   4   8   24.41   17.28
  10   4  -8   58.45   29.25
   4 -10   8   33.64   10.33
 -10  -4   8   31.40   12.48
   4 -10  -8   41.76   15.11
  10   4   8   28.21   16.06
   4 -10  10  593.63   45.04
   4 -10 -10  581.19   58.17
  10   4 -10  441.56   84.30
  10   4  10  587.80   75.49
 -10  -4  10  547.04   51.19
  -4  10 -10  597.31   43.86
  10   5   1  199.57   56.01
  10   5  -1  209.16   60.27
   5 -10   1  188.48   24.66
   5 -10  -1  222.03   26.78
  10   5   1  216.26   42.00
  -5  10  -1  214.25   21.43
  -5  10   1  215.57   20.98
   5 -10  -3    5.06    5.45
  -5  10  -3    6.82    5.30
  -5  10   3    8.22    4.10
  10   5  -3    1.96   12.02
   5 -10   3    1.66    4.43
  10   5   3    0.07   10.44
  -5  10   5  217.22   20.95
  10   5   5  116.36   39.77
  10   5  -5  218.80   60.45
   5 -10   5  249.03   27.57
  10   5   5  213.01   44.14
  -5  10  -5  209.20   22.71
   5 -10  -5  218.60   29.79
  -5  10   7  119.26   15.88
   5 -10   7  120.56   19.47
  10   5   7   82.10   32.31
  10   5  -7  139.98   48.08
   5 -10  -7   96.06   20.65
  10   5   7  155.76   40.86
  -5  10  -7  106.62   17.17
  -5  10  -9   21.54    8.73
  -5  10   9   17.44    6.34
  10   5  -9   12.23   20.15
   5 -10   9   22.79    8.47
 -10  -5   9   13.44    6.08
  10   5   9    2.60   17.03
   5 -10  -9   15.72    6.98
   5 -10  11  226.18   28.25
   5 -10 -11  178.56   34.42
  10   6   0  386.43   81.76
   6 -10   0  461.67   39.64
  -6  10   0  484.87   33.52
   6 -10  -2    5.90    3.17
  -6  10  -2    9.00    4.23
  -6  10   2    6.24    3.81
  10   6   2  -13.12   16.41
  10   6   2    1.37    6.41
   6 -10   2    6.76    5.71
   6 -10  -4   87.93   18.82
  10   6   4   65.67   31.72
  10   6  -4   59.16   30.77
   6 -10   4   81.03   16.33
  10   6   4  143.41   38.65
  -6  10  -4   94.52   15.44
  -6  10   4   86.14   13.38
  -6  10   6  425.42   30.73
   6 -10  -6  405.71   43.30
  10   6   6  480.54   71.71
  10   6   6  360.30   70.25
   6 -10   6  415.53   37.03
  10   6  -6  352.57   80.72
  -6  10  -6  403.87   33.67
   6 -10   8    5.41    4.18
  10   6   8   -6.55   14.09
   6 -10  -8    0.49    3.69
   6 -10 -10   52.18   16.43
   6 -10  10   50.29   13.44
  10   7   1  333.55   79.70
  10   7  -1  362.26   86.11
   7 -10   1  426.59   38.23
   7 -10  -1  400.70   38.43
  -7  10  -1  409.65   31.76
  -7  10   1  405.44   31.31
  -7  10  -3   55.61   12.02
  -7  10   3   65.22   12.02
   7 -10  -3   59.71   15.41
  10   7   3   46.47   29.16
  10   7  -3   -1.41    9.66
   7 -10   3   61.31   14.16
   7 -10  -5  615.03   53.15
  10   7   5  516.55   74.96
  10   7   5  520.24   89.85
  10   7  -5  619.35  114.83
   7 -10   5  685.53   49.14
  -7  10   5  624.21   38.07
   7 -10  -7  201.24   32.12
   7 -10   7  252.51   29.37
   7 -10  -9   47.92   17.33
   7 -10   9   40.83   11.94
  10   8   0 1017.98  149.44
  10   8   2   72.47   38.00
  10   8  -2  123.92   50.91
  10   8   4   87.63   39.11
  -7 -11   0  122.25   20.83
 -11   7   0  100.32   15.42
 -11   7  -2   80.12   14.11
  -7 -11  -2   79.42   17.88
  -7 -11   2   84.69   17.33
 -11   7   2   80.53   13.05
  -7 -11  -4  221.85   31.29
  -7 -11   4  217.17   28.18
 -11   7  -4  199.33   24.02
  -6 -11   1  407.09   38.11
  -6 -11  -1  368.76   37.43
 -11   6  -1  342.84   28.10
 -11   6   1  350.96   26.93
 -11   6  -3    6.68    5.28
  -6 -11  -3   11.56    6.99
  -6 -11   3    3.32    4.31
  -6 -11  -5  412.07   43.69
  -6 -11   5  480.52   42.18
 -11   6  -5  414.78   35.33
  -6 -11   7  203.09   27.82
  -6 -11  -7  171.05   29.25
 -11   6  -7  174.48   24.29
  -5 -11   0 1126.68   65.43
 -11   5   0 1015.59   47.81
  -5 -11   2  193.86   26.85
  -5 -11  -2  210.75   28.50
 -11   5  -2  180.10   20.31
  -5 -11   4 1065.58   63.45
 -11   5  -4  938.52   52.03
  -5 -11  -4  933.34   64.28
  -5 -11  -6  569.05   52.26
  11  -5  -6  519.53   77.27
  -5 -11   6  642.18   49.16
 -11   5  -6  543.68   41.70
 -11   5  -8   10.53    5.84
  -5 -11   8   10.26    7.41
  -5 -11  -8   22.70   11.88
 -11   5 -10  482.10   45.78
  -4 -11   1  926.66   59.16
  -4 -11  -1  956.13   60.41
 -11   4  -1  838.06   43.57
   4  11  -1  899.15   39.63
   4  11   1  900.19   39.19
  -4 -11  -3   14.81    8.46
 -11   4  -3   17.65    6.99
   4  11   3    6.11    2.64
  -4 -11   3    8.02    3.22
   4  11   5  694.84   35.11
  11  -4  -5  629.30   85.94
  -4 -11   5  831.57   55.29
 -11   4  -5  655.52   44.40
  -4 -11  -5  729.38   57.48
  -4 -11  -7  264.46   35.85
   4  11   7  264.92   21.73
  11  -4  -7  222.68   52.01
  -4 -11   7  297.38   32.72
 -11   4  -7  251.14   29.20
 -11   4  -9  130.31   22.19
  11  -4  -9  215.90   51.01
 -11   4 -11  702.82   57.93
  -3 -11   0  116.53   20.17
   3  11   0  135.08   14.66
  11  -3  -2   87.70   32.61
  -3 -11   2   63.44   14.92
   3  11  -2   66.74   10.52
  -3 -11  -2   65.33   15.89
   3  11   2   63.45    9.78
   3  11   4  467.68   28.08
  11  -3  -4  505.94   77.43
  -3 -11   4  533.84   43.51
  -3 -11  -4  486.31   44.52
   3  11  -4  450.72   29.68
   3  11   6  501.86   29.82
  11  -3  -6  464.47   75.79
  -3 -11   6  559.24   44.53
 -11   3  -6  482.52   40.31
   3  11  -6  487.24   32.51
  -3 -11  -6  472.95   46.49
  -3 -11  -8  188.21   31.33
  -3 -11   8  210.87   27.15
  11  -3  -8  199.02   49.10
 -11   3  -8  164.86   25.38
   3  11  -8  162.64   19.77
  11  -3 -10  201.05   50.78
  11  -2  -1  500.64   75.97
  -2 -11   1  492.39   42.11
  -2 -11  -1  490.14   42.14
   2  11  -1  484.96   29.75
   2  11   1  479.90   28.78
   2  11  -3   11.11    4.64
   2  11   3   14.87    4.77
  11  -2  -3    2.25    8.16
  -2 -11   3    0.60    4.65
  -2 -11  -3    9.53    7.56
   2  11   5  428.50   27.69
  11  -2  -5  443.89   73.07
  -2 -11   5  485.12   40.86
  11  -2   5  461.24   37.48
   2  11  -5  413.03   29.32
  -2 -11  -5  478.93   44.80
  -2 -11   7  186.09   25.36
  11  -2  -7  181.38   47.93
  11  -2   7  146.48   24.11
   2  11  -7  151.71   18.61
  -2 -11  -7  162.65   27.92
   2  11  -9   73.49   14.08
  11  -2  -9   33.95   22.41
  -2 -11   9   89.51   18.01
  -2 -11  -9   58.12   18.10
  11  -2   9   81.05   19.94
  11  -2 -11  316.34   65.97
  11  -2  11  357.43   43.98
   2  11 -11  307.55   30.66
  11  -1   0  398.37   70.80
  -1 -11   0  528.14   43.53
   1  11   0  525.53   30.83
  11  -1   2  235.62   53.01
  11  -1  -2  322.44   63.14
  -1 -11   2  344.36   34.33
  -1 -11  -2  327.82   34.37
   1  11  -2  317.62   24.41
   1  11   2  322.76   23.27
   1  11   4  468.41   29.25
  11  -1   4  377.70   66.83
  11  -1  -4  420.59   72.06
  -1 -11   4  504.41   41.70
  11  -1   4  435.79   38.29
  -1 -11  -4  444.03   42.41
   1  11  -4  464.05   30.67
   1  11   6  846.27   41.24
  11  -1  -6  687.94   92.81
  -1 -11   6  909.45   56.88
  11  -1   6  753.56   57.58
   1  11  -6  786.63   43.19
  -1 -11  -6  837.97   61.45
  -1 -11  -8  190.88   30.40
  -1 -11   8  236.74   28.44
  11  -1  -8  214.92   53.57
   1  11  -8  164.16   20.31
  11  -1   8  159.88   28.29
  11  -1 -10  761.25  100.99
  11  -1  10  765.47   66.69
  11  -1  12  454.04   53.58
   1  11 -12  394.62   36.69
  11   0   1  437.34   74.31
  11   0  -1  494.72   79.11
   0 -11   1  530.96   43.02
   0 -11  -1  584.65   45.65
   0  11  -1  558.58   33.08
   0  11   1  547.28   32.00
   0  11  -3    2.84    2.88
   0  11   3    1.09    2.65
  11   0   3   17.70   19.45
   0 -11   3    2.87    2.86
  11   0   3    4.69    3.79
   0 -11  -3    6.73    5.07
   0  11   5  744.95   38.93
  11   0   5  649.99   89.13
  11   0  -5  656.60   91.64
   0 -11   5  804.48   53.18
  11   0   5  678.70   57.95
   0 -11  -5  762.59   56.54
   0  11  -5  868.29   44.73
  11   0   7  434.69   70.80
  11   0  -7  519.86   83.00
   0 -11   7  625.24   46.38
  11   0   7  522.76   54.74
   0  11  -7  614.20   39.42
   0 -11  -7  659.44   55.64
   0 -11   9  142.76   22.65
  11   0   9   88.82   30.43
  11   0  -9  100.18   35.89
   0 -11  -9  117.25   25.28
   0  11  -9  119.89   18.28
  11   0   9  108.18   25.76
  11   0  11  653.40   80.92
  11   0 -11  812.28  109.27
  11   0  11  789.96   73.25
   0  11 -11  788.80   51.27
  11   1   0  270.72   59.49
   1 -11   0  297.79   32.31
  -1  11   0  309.73   24.18
  11   1   2   47.13   26.77
  11   1  -2   47.67   23.38
   1 -11   2   78.16   16.20
  11   1   2   83.48   19.35
   1 -11  -2   81.23   16.81
  -1  11  -2   94.99   13.78
  -1  11   2   81.39   11.87
  -1  11   4  640.75   35.85
  11   1   4  498.17   78.99
  11   1  -4  632.19   92.80
   1 -11   4  679.12   48.44
  11   1   4  549.44   55.35
   1 -11  -4  646.14   51.10
  -1  11  -4  630.92   37.71
  -1  11   6  350.39   26.35
  11   1   6  298.63   60.81
   1 -11   6  412.92   37.59
  11   1  -6  313.24   65.15
  11   1   6  342.83   46.26
  -1  11  -6  337.21   28.39
   1 -11  -6  322.53   37.79
  -1  11  -8   60.63   12.94
  11   1   8   72.52   28.58
  11   1  -8   85.41   35.03
   1 -11   8   95.99   17.80
   1 -11  -8   67.53   18.85
  11   1   8   56.04   19.15
  11   1  10  123.68   35.27
  11   1 -10  158.63   46.29
  -1  11 -10  198.93   24.55
  11   1  10  234.19   41.37
  11   1  12   56.15   19.87
  11   2   1  409.76   74.92
  11   2  -1  387.45   73.62
  11   2   1  436.22   48.11
   2 -11   1  528.03   43.24
   2 -11  -1  532.65   43.85
  -2  11  -1  514.91   33.18
  -2  11   1  484.80   31.47
  -2  11  -3    6.53    4.48
  -2  11   3    4.65    3.71
  11   2   3    4.56    9.62
  11   2  -3   -0.47    9.03
   2 -11   3   11.19    4.08
  11   2   3   11.56    9.10
   2 -11  -3   16.28    8.26
  -2  11   5  320.90   25.69
  11   2   5  211.41   51.28
  11   2  -5  270.15   61.31
   2 -11   5  342.30   34.22
  11   2   5  263.54   43.11
   2 -11  -5  314.09   36.29
  -2  11  -5  334.28   28.30
  -2  11   7   89.38   13.62
  -2  11  -7   86.20   14.88
  11   2   7   55.04   25.48
   2 -11  -7   77.55   19.50
  11   2  -7   41.62   22.97
   2 -11   7  102.81   18.65
  11   2   7   87.65   26.64
  -2  11  -9   72.08   14.69
  11   2   9   56.73   25.09
  11   2  -9   81.59   35.64
   2 -11   9   60.55   14.46
   2 -11  -9   67.09   18.95
  11   2   9   48.14   20.01
  11   2  11  306.85   50.48
  11   3   0  570.49   92.27
   3 -11   0  765.48   53.72
  -3  11   0  794.31   42.14
  11   3   2  167.21   48.98
  11   3  -2  214.91   56.49
   3 -11   2  280.59   31.64
   3 -11  -2  292.02   33.05
  11   3   2  240.44   39.25
  -3  11  -2  299.36   25.98
  -3  11   2  287.03   24.41
  -3  11   4  631.49   36.82
  11   3   4  496.00   83.94
  11   3  -4  537.64   90.33
  11   3   4  597.66   68.31
   3 -11   4  674.61   49.17
   3 -11  -4  576.86   49.66
  -3  11  -4  607.36   38.82
  -3  11   6  571.15   35.90
  11   3   6  471.54   79.66
  11   3  -6  510.74   88.52
   3 -11   6  600.32   46.13
  11   3   6  545.87   67.22
  -3  11  -6  555.47   38.84
   3 -11  -6  553.49   50.43
  -3  11  -8   37.71   10.43
  -3  11   8   31.85    8.28
  11   3   8   55.81   25.89
  11   3  -8   24.41   23.36
   3 -11   8   45.47   12.67
   3 -11  -8   31.87   12.07
  11   3   8   23.01   14.67
  11   3  10  648.39   78.18
  11   4   1  545.93   93.88
  11   4  -1  641.43  103.43
  11   4   1  796.73   79.51
   4 -11   1  827.08   56.18
   4 -11  -1  781.05   55.04
  -4  11  -1  855.07   45.74
  -4  11   1  807.01   43.40
   4 -11  -3   67.48   15.71
  -4  11  -3   75.42   13.45
  -4  11   3   70.07   12.05
  11   4   3   56.14   31.24
  11   4  -3   56.49   33.68
   4 -11   3   76.49   16.07
  11   4   3   22.64   13.09
  -4  11   5  900.38   46.33
  11   4  -5  850.42  120.44
  11   4   5  816.94   86.68
   4 -11   5  942.78   59.73
  -4  11  -5  996.73   52.80
   4 -11  -5  861.72   63.30
  -4  11   7  183.08   20.39
   4 -11   7  139.28   22.23
  11   4   7  104.30   37.03
  11   4  -7  161.07   51.84
   4 -11  -7  138.44   25.98
  11   4   7  216.77   45.20
  -4  11  -7  173.83   22.31
  11   4   9  203.50   45.09
  11   5   0  128.04   48.58
   5 -11   0  161.80   24.58
  11   5   0  187.24   40.34
  -5  11   0  174.19   20.27
  11   5   2  113.53   44.16
  11   5  -2   79.76   38.22
   5 -11   2   87.25   18.78
  11   5   2  127.70   34.86
  -5  11  -2  107.44   16.05
  -5  11   2  116.15   16.08
   5 -11  -2  109.53   21.16
  11   5   4  116.42   43.56
  11   5  -4  113.36   44.38
   5 -11   4  246.76   30.16
  11   5   4  170.04   41.24
  -5  11  -4  210.56   23.82
   5 -11  -4  231.55   31.57
  -5  11   4  201.81   21.15
  11   5   6  122.67   41.08
   5 -11  -6  111.99   23.65
   5 -11   6  118.60   20.56
  11   5   6  171.56   43.38
   5 -11   8   62.82   14.77
   5 -11  -8   43.94   15.51
  11   6  -1   90.23   46.50
  11   6   1  188.79   44.25
   6 -11   1  127.01   22.35
   6 -11  -1  135.51   23.49
   6 -11  -3   22.03    9.28
  11   6  -3   13.40   16.00
   6 -11   3   19.56    8.86
  11   6   3   21.01   16.26
   6 -11  -5  110.07   22.96
   6 -11   5  133.54   22.60
   6 -11   7  199.38   27.94
   6 -11  -7  158.52   28.99
  11   6   7  185.54   46.15
  11   7   0  203.83   70.38
   7 -11   0  359.64   38.98
  11   7   2  159.06   57.93
   7 -11   2  232.41   30.49
  11   7   2  230.56   51.97
   7 -11  -2  228.61   31.86
  11   7   4  184.03   59.16
   7 -11   4  274.57   33.47
  11   7   4  261.17   54.91
   7 -11  -4  201.98   31.17
  -5 -12   1  834.43   60.28
  -5 -12  -1  878.74   63.29
  -4 -12   0  938.48   63.95
  -4 -12   2   78.46   18.09
  -4 -12  -2  100.21   21.70
  12  -3  -1  481.27   78.27
  -3 -12   1  647.21   52.39
  -3 -12  -1  652.77   52.83
   3  12  -1  562.43   33.35
   3  12   1  531.09   31.95
   3  12  -3    1.91    2.11
   3  12   3    3.86    3.38
  -3 -12   3   -4.28    7.29
   3  12   5  351.17   25.68
   3  12   7  161.82   17.65
  -2 -12   0 1616.92   85.00
   2  12   0 1493.59   59.09
   2  12  -2   52.85   10.25
   2  12   2   37.97    8.37
  12  -2   2   47.79   24.85
  12  -2  -2   45.98   25.33
  -2 -12   2   56.81   15.26
  -2 -12  -2   70.98   17.76
   2  12   4  230.68   20.90
  12  -2   4  341.39   66.29
  12  -2  -4  325.94   67.78
  -2 -12   4  325.03   36.29
  -2 -12  -4  358.55   40.65
   2  12  -4  288.17   25.20
   2  12   6  678.91   38.03
   2  12  -6  663.95   41.41
   2  12  -8   10.63    5.71
   2  12   8   11.06    4.40
  12  -1  -1  859.38  109.42
  -1 -12   1 1011.41   66.12
  -1 -12  -1 1060.09   67.50
   1  12  -1 1025.16   48.44
   1  12   1  986.08   46.43
   1  12  -3   36.19    8.50
   1  12   3   42.45    8.66
  12  -1   3   52.39   28.50
  12  -1  -3   14.90   10.05
  -1 -12   3   41.76   12.17
  -1 -12  -3   45.60   13.71
   1  12   5 1329.52   54.56
  12  -1   5  789.30  102.53
  12  -1  -5 1286.49  135.30
  -1 -12   5 1597.59   82.11
  -1 -12  -5 1477.67   84.71
   1  12   7  482.26   32.18
  12  -1   7  319.32   63.79
   1  12  -7  490.90   36.37
  12  -1   9  172.83   44.80
   1  12  -9  177.75   22.79
  12  -1   9  166.33   29.13
  12   0   0 1278.48  135.43
   0 -12   0 1554.81   83.10
   0  12   0 1505.14   60.91
   0  12  -2   64.04   11.70
  12   0   2    4.82   15.58
  12   0  -2   36.60   23.29
   0 -12   2   76.42   17.20
   0 -12  -2   93.45   20.07
   0  12   2   75.79   12.18
   0  12   4  470.80   31.16
  12   0   4  411.12   75.23
  12   0  -4  327.59   69.75
   0 -12   4  465.29   43.04
   0 -12  -4  474.89   46.58
   0  12  -4  439.38   32.48
   0  12   6 1554.50   62.18
   0  12  -6 1496.38   65.92
   0  12  -8   13.64    7.01
  12   0   8   40.97   22.86
  12   0   8   13.78    9.05
  12   0  10  438.67   71.65
  12   0  10  444.28   52.93
  12   1   1  818.73  109.95
  12   1  -1  797.49  109.58
   1 -12   1  987.73   65.03
   1 -12  -1  908.39   62.69
  -1  12  -1  950.34   48.21
  -1  12   1  909.02   46.22
  -1  12  -3    0.85    2.41
  -1  12   3    4.17    1.96
  12   1  -3   -5.30   17.55
   1 -12   3    4.20    4.67
   1 -12  -3    5.42    5.60
  -1  12   5  560.80   35.54
  12   1  -5  596.88   94.68
  12   1   5  428.59   76.95
   1 -12   5  629.28   50.78
  -1  12  -5  600.70   39.88
   1 -12  -5  636.35   55.05
  12   1   7   66.11   29.25
  -1  12  -7  141.39   19.98
  12   1   7  133.53   28.93
  12   1   9  195.00   46.88
  12   1   9  239.61   40.58
  12   2   0  598.92   96.73
   2 -12   0  757.22   56.44
  -2  12   0  687.28   40.67
  -2  12  -2   21.33    7.47
  -2  12   2   19.99    6.80
  12   2   2   31.62   22.64
  12   2  -2   40.41   26.32
   2 -12   2   22.41   10.03
   2 -12  -2   32.85   12.53
  12   2   4  149.49   46.76
  12   2  -4  143.15   45.89
   2 -12   4  279.50   33.40
   2 -12  -4  245.01   33.19
  -2  12  -4  243.54   24.78
  -2  12   4  257.55   23.71
  12   2   6 1014.02   85.40
  -2  12  -6 1089.30   56.87
  12   2   8    7.42   10.70
  12   2   8    5.85   10.45
  12   3  -1  560.09   96.82
   3 -12   1  788.69   58.31
   3 -12  -1  817.95   59.52
  -3  12  -1  738.41   43.90
  -3  12   1  702.29   41.78
   3 -12  -3   13.71    7.71
  -3  12  -3   12.29    5.10
  -3  12   3   10.49    4.67
  12   3   3    3.76    8.33
   3 -12   3    7.56    5.68
  12   3   5  576.64   93.42
  12   3   5  985.81   89.49
  12   3   7  452.44   80.09
  12   3   7  584.16   71.34
  12   3   9  144.76   36.75
  12   4   0 1096.85  141.39
   4 -12   0 1565.50   84.37
  12   4   2   48.22   29.32
   4 -12   2   74.48   17.81
   4 -12  -2   96.79   21.21
  12   4   4  257.08   65.34
  12   4   6  701.43  104.51
  12   4   6 1082.09  102.92
  12   4   8  -26.80   16.95
  12   5   3  -38.57   27.54
  12   5   5  281.52   69.71
  12   5   5  408.41   65.63
   2  13  -1  255.61   23.91
   2  13   1  283.17   25.02
   2  13  -3   22.03    7.38
   2  13   3   21.14    6.96
   1  13   0  864.26   46.51
   1  13  -2  304.75   27.00
   1  13   2  327.04   26.86
   1  13  -4  347.71   30.18
   0  13  -1  520.27   36.00
   0   0   0    0.00    0.00
;
_shelx_hkl_checksum                63349
_olex2_submission_special_instructions  'No special instructions were received'
_oxdiff_exptl_absorpt_empirical_details
;
Empirical correction (ABSPACK) includes:
- Absorption correction using spherical harmonics
- Frame scaling
;
_oxdiff_exptl_absorpt_empirical_full_max  3.825
_oxdiff_exptl_absorpt_empirical_full_min  0.283
